# Supplementary material for: An in silico pipeline to filter the Toxoplasma gondii proteome for proteins that could traffic to the host cell nucleus and influence host cell epigenetic regulation
Source: Mem Inst Oswaldo Cruz. 2018 May 28;113(6):e170471. doi: 10.1590/0074-02760170471 (PMC5963570; doi:10.1590/0074-02760170471)
Supplement: Supplementary file 1 [file 0074-0276-mioc-113-6-e170471-Suppl04.xlsx]

## Sheet: Sheet1
Supplementary Table 3: List of nuclear localised proteins with a predicted epigenetic associated function
ToxoDB ID	Protein Description	Chromosomal location	Length of Protein	Target organism
TGME49_200385	Myb family DNA-binding domain-containing protein	chrVIII:6836179-6844833(-)	2258	T. gondii
TGME49_201130	rhoptry kinase family protein ROP33	chrVIIa:4021513-4024942(+)	746	Host
TGME49_201200	zinc finger (CCCH type) motif-containing protein	chrVIIa:3977201-3980589(+)	640	T. gondii
TGME49_201710	WD domain, G-beta repeat-containing protein	chrVIIa:3834672-3838654(+)	555	T. gondii
TGME49_202350	50S ribosomal protein L21, putative	chrVIIa:3404549-3412459(+)	681	T. gondii
TGME49_202470	rRNA metabolism protein, SBDS family protein	chrVIIa:3303361-3307497(+)	735	T. gondii
TGME49_202490	AP2 domain transcription factor AP2VIIa-7	chrVIIa:3279897-3293037(-)	3123	Host
TGME49_202530	aspartate-tRNA ligase	chrVIIa:3254615-3260405(-)	773	T. gondii
TGME49_202640	RNA pseudouridine synthase superfamily protein	chrVIIa:3138925-3149237(+)	2251	T. gondii
TGME49_202720	RNB family domain-containing protein	chrVIIa:3080817-3092406(-)	2431	T. gondii
TGME49_202740	hypothetical protein	chrVIIa:3063746-3069396(-)	1096	T. gondii
TGME49_202900	zinc finger (CCCH type) motif-containing protein	chrVIIa:2950755-2954840(+)	1298	T. gondii
TGME49_203010	aurora kinase	chrVIIa:2865149-2873587(-)	2812	T. gondii
TGME49_203050	AP2 domain transcription factor AP2VIIa-6	chrVIIa:2827006-2834322(+)	2438	T. gondii
TGME49_203260	hypothetical protein	chrVIIa:2632449-2639239(-)	1856	T. gondii
TGME49_203320	zinc finger in N-recognin protein	chrVIIa:2574395-2599410(-)	5356	T. gondii
TGME49_203380	DnaJ domain-containing protein	chrVIIa:2527928-2535836(+)	714	T. gondii
TGME49_203690	AP2 domain transcription factor AP2VIIa-5	chrVIIa:2320097-2329277(-)	2597	T. gondii
TGME49_203710	AP2 domain transcription factor AP2VIIa-4	chrVIIa:2297684-2309559(-)	3431	T. gondii
TGME49_203830	FHA domain-containing protein	chrVIIa:2190767-2197887(+)	2035	T. gondii
TGME49_203950	Myb family DNA-binding domain-containing protein	chrVIIa:2095749-2107525(+)	2518	T. gondii
TGME49_204100	eIF2 kinase IF2K-C	chrVIIa:1982845-2000440(-)	3271	T. gondii
TGME49_204140	PHD-finger domain-containing protein	chrVIIa:1950894-1958747(-)	2139	T. gondii
TGME49_204280	cell-cycle-associated protein kinase DYRK, putative	chrVIIa:1924702-1929230(+)	1180	T. gondii
TGME49_205220	U5 snRNP-associated subunit, putative	chrVIIa:1532428-1540273(+)	1113	T. gondii
TGME49_205402	SNF2 family N-terminal domain-containing protein	chrVIIa:1421687-1423761(+)	489	T. gondii
TGME49_205550	AGC kinase	chrVIIa:1340199-1344487(-)	698	T. gondii
TGME49_205650	AP2 domain transcription factor AP2VIIa-3	chrVIIa:1233811-1238254(-)	998	T. gondii
TGME49_205710	lysine-tRNA ligase	chrVIIa:1202972-1207613(+)	658	T. gondii
TGME49_206330	PHD-finger domain-containing protein	chrVIIa:1057137-1060828(+)	1073	T. gondii
TGME49_206510	toxolysin TLN4	chrVIIa:903405-917753(+)	2340	Host
TGME49_206590	calcium-dependent protein kinase CDPK2A	chrVIIa:800466-807183(-)	786	T. gondii
TGME49_206600	sigma-70, region 3 protein	chrVIIa:792905-797428(+)	1234	T. gondii
TGME49_206640	hypothetical protein	chrVIIa:758005-767256(+)	1282	T. gondii
TGME49_206650	zinc finger, c2h2 type domain-containing protein	chrVIIa:748315-752982(-)	1555	T. gondii
TGME49_207080	histone lysine acetyltransferase MYST-B	chrX:7375401-7382728(+)	1086	Host
TGME49_207610	rhoptry kinase family protein ROP36 (incomplete catalytic triad)	chrIb:152055-153929(+)	624	Host
TGME49_207690	PDCD5	chrIb:214235-217529(+)	249	Host
TGME49_207900	transcription initiation factor TFIIIB	chrIb:410015-422730(+)	813	T. gondii
TGME49_207990	ribosomal RNA large subunit methyltransferase J protein	chrIb:500274-509028(-)	981	T. gondii
TGME49_208020	AP2 domain transcription factor AP2Ib-1	chrIb:521003-528163(+)	2311	T. gondii
TGME49_208540	DEAD/DEAH box helicase domain-containing protein	chrIb:764259-771885(+)	1043	T. gondii
TGME49_208570	ubiquitin conjugating enzyme E2, putative	chrIb:786180-790662(+)	774	T. gondii
TGME49_208580	DNA ligase 1, putative	chrIb:792957-802356(-)	1331	T. gondii
TGME49_208780	ubiquitin-conjugating enzyme subfamily protein	chrIb:857268-858941(+)	218	T. gondii
TGME49_208842	DEAD/DEAH box helicase domain-containing protein	chrIb:892545-905489(-)	1844	T. gondii
TGME49_209210	hypothetical protein	chrIb:1123894-1132753(+)	1484	T. gondii
TGME49_209300	WD domain, G-beta repeat-containing protein	chrIb:1193613-1206691(+)	631	T. gondii
TGME49_209570	unspecified product	chrIb:1340880-1343568(-)	361	T. gondii
TGME49_209730	hypothetical protein	chrIb:1413930-1422068(-)	1465	T. gondii
TGME49_209770	helicase, putative	chrIb:1433971-1448219(-)	1382	T. gondii
TGME49_209910	histone H2Bv	chrIb:1546363-1547275(+)	123	T. gondii
TGME49_209970	Spc97 / Spc98 family protein	chrIb:1595867-1611070(+)	2019	T. gondii
TGME49_210310	hypothetical protein	chrIX:4873858-4881344(-)	2377	Host
TGME49_210360	DEAD (Asp-Glu-Ala-Asp) box polypeptide 41 family protein	chrIX:4845224-4852359(-)	657	Host
TGME49_210750	Ferredoxin-fold anticodon binding domain-containing protein	chrIV:2094355-2096934(-)	859	T. gondii
TGME49_210781	ubiquitin carboxyl-terminal hydrolase	chrIV:2066826-2078212(+)	3602	T. gondii
TGME49_210830	RIO1 family protein	chrIV:2022776-2027298(+)	1015	T. gondii
TGME49_210840	arginyl-tRNA synthetase family protein	chrIV:2013328-2022056(-)	595	T. gondii
TGME49_211010	hypothetical protein	chrIV:1972660-1978098(+)	1812	T. gondii
TGME49_211450	hypothetical protein	chrIV:1702578-1709601(-)	1509	T. gondii
TGME49_211670	S1 RNA binding domain-containing protein	chrIV:1630828-1632906(-)	378	T. gondii
TGME49_211690	regulator of nonsense transcripts, putative	chrIV:1602092-1622172(-)	1538	T. gondii
TGME49_211720	AP2 domain transcription factor AP2IV-5	chrIV:1569151-1575975(-)	1966	T. gondii
TGME49_211730	histone lysine methyltransferase SET8	chrIV:1556791-1566511(+)	1906	T. gondii
TGME49_212170	GIY-YIG catalytic domain-containing protein	chrX:3997551-4002210(+)	1232	T. gondii
TGME49_212220	hypothetical protein	chrX:3971703-3974648(+)	981	T. gondii
TGME49_212710	phenylalanine-4-hydroxylase	asmbl.1848:11273-16102(+)	569	T. gondii
TGME49_212740	aromatic amino acid hydrolase AAH2	chrV:573975-578793(-)	565	T. gondii
TGME49_212970	protein kinase (incomplete catalytic triad)	chrV:733934-744025(-)	1431	T. gondii
TGME49_213310	hypothetical protein	chrV:920404-926989(-)	1603	Host
TGME49_213400	zinc finger (CCCH type) motif-containing protein	chrV:998673-1003192(+)	479	T. gondii
TGME49_213550	DHHC zinc finger domain-containing protein	chrV:1132172-1142823(-)	1362	T. gondii
TGME49_213752	herpesviridae ul52/ul70 dna primase	chrV:1287025-1292313(-)	1441	T. gondii
TGME49_213870	UBA/TS-N domain-containing protein	chrV:1388385-1398058(-)	1071	T. gondii
TGME49_213900	regulator of chromosome condensation RCC1	chrV:1415084-1421953(-)	1155	T. gondii
TGME49_213930	3' exoribonuclease family, domain 1 domain-containing protein	chrV:1445744-1452151(+)	502	T. gondii
TGME49_214210	rRNA pseudouridine synthase	chrX:6114053-6119597(-)	505	T. gondii
TGME49_214520	general transcription factor IIH polypeptide 4 GTF2H4	chrX:6331019-6335502(-)	865	T. gondii
TGME49_214620	hypoxia- inducible factor prolyl hydroxylase (phd2), putative	chrX:6439438-6446878(+)	577	T. gondii
TGME49_215100	PP-loop family protein	chrX:6757808-6766166(-)	2415	T. gondii
TGME49_215150	AP2 domain transcription factor AP2X-9	chrX:6775107-6781043(-)	1875	T. gondii
TGME49_215470	ribosomal protein RPL10A	chrX:6973901-6975798(+)	217	T. gondii
TGME49_215570	AP2 domain transcription factor AP2X-11	chrX:7023178-7028124(-)	1371	T. gondii
TGME49_215640	zinc finger, C3HC4 type (RING finger) domain-containing protein	chrX:7060466-7067044(-)	1471	T. gondii
TGME49_215670	cAMP-dependent protein kinase	chrX:7076201-7081438(-)	1745	T. gondii
TGME49_215750	cytidine and deoxycytidylate deaminase zinc-binding region domain-containing protein	chrX:7146960-7150373(+)	692	T. gondii
TGME49_215895	AP2 domain-containing protein	chrXI:6553835-6559075(+)	968	T. gondii
TGME49_215950	hypothetical protein	chrXI:6502750-6507903(+)	1717	T. gondii
TGME49_215990	helicase, putative	chrXI:6480826-6492829(+)	1355	T. gondii
TGME49_216220	AP2 domain transcription factor AP2XI-5	chrXI:6311174-6314419(-)	868	T. gondii
TGME49_216390	RNA methyltransferase, TrmH family protein	chrXI:6176019-6181718(-)	840	T. gondii
TGME49_216500	tRNA synthetase, putative	chrXI:6106250-6116659(-)	2557	T. gondii
TGME49_216600	exonuclease III APE	chrXI:6051322-6059307(-)	616	T. gondii
TGME49_216760	RNA pseudouridine synthase superfamily protein	chrXI:5906157-5915009(+)	777	T. gondii
TGME49_216870	DNA excision repair helicase	chrXI:5825813-5840103(-)	1065	T. gondii
TGME49_217050	ADA2-A transcriptional co-activator SAGA component	chrXI:5701538-5709722(+)	1203	T. gondii
TGME49_217220	zinc finger, C3HC4 type (RING finger) domain-containing protein	chrXI:5643439-5658071(-)	1027	T. gondii
TGME49_217460	glutaminyl-tRNA synthetase (GlnRS)	chrXII:1848488-1855912(-)	860	T. gondii
TGME49_217500	HMG (high mobility group) box domain-containing protein	chrXII:1878506-1884513(-)	347	T. gondii
TGME49_217790	S1 RNA binding domain-containing protein	chrXII:2121442-2133547(-)	2395	T. gondii
TGME49_217910	DNA polymerase (pol2) superfamily protein	chrXII:2211353-2220989(-)	2017	T. gondii
TGME49_218358	zinc knuckle domain-containing protein	chrXII:1571828-1574686(-)	442	T. gondii
TGME49_218400	NEK kinase	chrXII:1537734-1548351(-)	2911	T. gondii
TGME49_218550	PIK3R4 kinase-related protein	chrXII:1463177-1468840(+)	1269	T. gondii
TGME49_218560	acetyl-coA carboxylase ACC2	chrXII:1426952-1455798(-)	3399	T. gondii
TGME49_218580	RNA methyltransferase, TrmH family protein	chrXII:1403127-1417903(+)	2899	T. gondii
TGME49_218720	calcium-dependent protein kinase CDPK6	chrXII:1352527-1363659(+)	1477	T. gondii
TGME49_218960	AP2 domain transcription factor AP2XII-1	chrXII:1176841-1187675(-)	2282	T. gondii
TGME49_219150	zinc finger, zz type domain-containing protein	chrXII:1103666-1108648(-)	843	T. gondii
TGME49_219300	ran binding protein	chrXII:987309-988412(+)	367	T. gondii
TGME49_219430	tRNA ligase class II core domain (G, H, P, S and T) domain-containing protein	chrXII:952710-959822(+)	1207	T. gondii
TGME49_219460	hypothetical protein	chrXII:923809-928034(+)	1283	T. gondii
TGME49_219600	hypothetical protein	chrXII:833244-837023(+)	908	Host
TGME49_219640	hypothetical protein	chrXII:788973-799776(+)	1815	T. gondii
TGME49_219700	DNA replication licensing factor MCM4, putative	chrXII:713805-722380(+)	1014	T. gondii
TGME49_220212	pseudouridine synthase	chrV:217329-222991(+)	520	T. gondii
TGME49_220350	tRNA ligases class II (D, K and N) domain-containing protein	chrV:311608-317492(+)	1170	T. gondii
TGME49_220490	pre-rRNA-processing protein PNO1, putative	chrV:414846-415733(+)	295	T. gondii
TGME49_220530	AP2 domain transcription factor AP2V-1	chrV:441898-444991(+)	485	T. gondii
TGME49_220570	hypothetical protein	chrV:463585-469797(-)	700	T. gondii
TGME49_221200	CW-type Zinc Finger protein	chrII:120151-131162(-)	2794	T. gondii
TGME49_221310	aminopeptidase N protein	chrII:226690-234194(-)	1069	T. gondii
TGME49_221330	DNA gyrase/topoisomerase IV, A subunit domain-containing protein	chrII:255439-268780(-)	1597	Host
TGME49_221540	hypothetical protein	chrII:424628-432386(-)	1153	T. gondii
TGME49_221950	splicesome-associated protein, putative	chrII:721117-727564(-)	558	T. gondii
TGME49_222010	HAD hydrolase, family IIID protein	chrII:752090-757945(-)	658	T. gondii
TGME49_222120	hypothetical protein	chrII:884982-892383(-)	1272	T. gondii
TGME49_222960	SCY kinase-related protein (incomplete catalytic triad)	chrII:1329996-1341792(+)	1065	T. gondii
TGME49_223390	activating signal cointegrator 1 complex subunit 3 family 1 ASCC3L1, putative	chrX:3866423-3883318(+)	2207	T. gondii
TGME49_223450	ubiquitin carboxyl-terminal hydrolase	chrX:3827158-3837495(-)	2394	T. gondii
TGME49_223570	hypothetical protein	chrX:3730034-3735736(-)	830	T. gondii
TGME49_223880	zinc finger, C3HC4 type (RING finger) domain-containing protein	chrX:3488612-3509562(-)	3893	Host
TGME49_223940	GAP45	chrX:3440924-3441661(-)	245	T. gondii
TGME49_224200	tRNA pseudouridine synthase	chrX:3249903-3256803(-)	904	T. gondii
TGME49_224230	AP2 domain transcription factor AP2X-3	chrX:3205213-3211830(+)	1919	T. gondii
TGME49_224260	PHD-finger domain-containing protein	chrX:3156523-3178408(-)	5657	T. gondii
TGME49_224280	CPSF A subunit region protein	chrX:3118875-3135146(-)	2847	T. gondii
TGME49_224350	aminopeptidase N, putative	chrX:3062316-3071499(-)	1419	T. gondii
TGME49_224480	cell-cycle-associated protein kinase CLK, putative	chrX:3037056-3046121(-)	1699	Host
TGME49_224630	zinc finger (CCCH type) motif-containing protein	chrX:2915359-2921630(-)	1934	T. gondii
TGME49_224660	transcription factor s-ii (tfiis), central domain-containing protein	chrX:2901603-2905544(+)	1313	T. gondii
TGME49_225110	AP2 domain transcription factor AP2X-2	chrX:2494372-2498577(+)	1254	T. gondii
TGME49_225125	pre-rRNA processing protein	chrX:2469050-2483704(+)	2865	T. gondii
TGME49_225260	DNA-directed RNA polymerase II RPB1	chrX:2363000-2373855(+)	1892	T. gondii
TGME49_225410	histone H3 centromeric CENH3	chrX:2259864-2261380(+)	216	T. gondii
TGME49_225890	hypothetical protein	chrX:1955920-1963416(-)	2114	T. gondii
TGME49_225960	STE kinase	chrX:1894503-1907862(-)	3956	T. gondii
TGME49_226080	polyA polymerase	chrX:1812592-1818569(+)	811	T. gondii
TGME49_226240	bud site selection protein, putative	chrX:1773819-1775473(-)	198	T. gondii
TGME49_226310	zinc finger (CCCH type) motif-containing protein	chrX:1725689-1729579(-)	1114	T. gondii
TGME49_226440	SWI2/SNF2-containing protein RAD16	chrX:1631868-1642575(+)	1700	T. gondii
TGME49_226510	Sec23/Sec24 trunk domain-containing protein	chrX:1560033-1570074(-)	1539	Host
TGME49_226560	zinc finger (CCCH type) motif-containing protein	chrX:1536680-1539292(+)	401	T. gondii
TGME49_226780	zinc finger, C3HC4 type (RING finger) domain-containing protein	chrX:1366308-1370630(+)	1440	T. gondii
TGME49_226810	histone lysine methyltransferase SET1	chrX:1321918-1350882(+)	7551	T. gondii
TGME49_226940	ubiquitin carboxyl-terminal hydrolase	chrX:1214269-1218682(-)	1032	T. gondii
TGME49_227450	hydrolase, NUDIX family protein	chrX:924766-931715(+)	2063	T. gondii
TGME49_227560	IWS1 C-terminus protein	chrX:916274-921316(+)	476	T. gondii
TGME49_227660	DNA methyltransferase 2, putative	chrX:858463-860973(+)	836	T. gondii
TGME49_228070	hypothetical protein	chrX:609073-639378(+)	4084	T. gondii
TGME49_228080	dihydrouridine synthase (dus) protein	chrX:594953-604809(+)	1220	T. gondii
TGME49_228120	hypothetical protein	chrX:559808-576867(+)	3945	Host
TGME49_228670	hypothetical protein	chrX:235782-244473(-)	2497	T. gondii
TGME49_228720	hypothetical protein	chrX:185507-187852(+)	466	T. gondii
TGME49_228990	zinc finger (CCCH type) motif-containing protein	chrVIII:6827-9284(-)	365	T. gondii
TGME49_229020	cell-cycle-associated protein kinase CDK, putative	chrVIII:27563-35866(-)	1266	T. gondii
TGME49_229200	hypothetical protein	chrVIII:90728-92785(+)	685	T. gondii
TGME49_229460	SWI2/SNF2-containing protein	chrVIII:274876-282945(+)	1537	T. gondii
TGME49_229630	eIF2 kinase IF2K-A (incomplete catalytic triad)	chrVIII:327803-345809(+)	4638	Host
TGME49_230010	hypothetical protein	chrVIII:533475-546867(+)	1295	T. gondii
TGME49_230710	cell division protein CDC48	chrVIII:994671-1001066(+)	1326	T. gondii
TGME49_230860	hypothetical protein	chrVIII:1065406-1068117(-)	903	T. gondii
TGME49_230890	PHD-finger domain-containing protein	chrVIII:1081078-1084710(-)	795	T. gondii
TGME49_231170	RecF/RecN/SMC N terminal domain-containing protein	chrVIII:1280504-1295671(-)	1528	Host
TGME49_231800	helicase, putative	chrVIII:1544974-1554952(+)	2272	T. gondii
TGME49_232160	zinc finger, C3HC4 type (RING finger) domain-containing protein	chrVIII:1903492-1905943(-)	603	T. gondii
TGME49_232450	SWI2/SNF2-containing protein RAD54	chrVIII:2102730-2113265(-)	866	T. gondii
TGME49_232510	hypothetical protein	chrVIII:2125476-2133825(+)	1261	T. gondii
TGME49_232660	Hsp70 interacting protein HIP	chrVIII:2210172-2212839(-)	425	T. gondii
TGME49_233020	Not1 N-terminal domain, CCR4-Not complex component protein	chrVIII:2346095-2350423(-)	778	T. gondii
TGME49_233080	G-patch domain-containing protein	chrVIII:2396513-2401419(+)	1415	T. gondii
TGME49_233090	XPG N-terminal domain-containing protein	chrVIII:2403651-2413638(-)	945	T. gondii
TGME49_233120	AP2 domain transcription factor AP2VIII-2	chrVIII:2430556-2438067(-)	2503	T. gondii
TGME49_233190	SKIP/SNW domain-containing protein	chrVIII:2486379-2493141(+)	557	T. gondii
TGME49_233860	DALR anticodon binding domain-containing protein	chrVIII:2856668-2866691(+)	1307	T. gondii
TGME49_233920	zinc finger, C3HC4 type (RING finger) domain-containing protein	chrVIII:2894135-2896732(-)	865	T. gondii
TGME49_233930	CAF1 family ribonuclease	chrVIII:2902509-2911667(+)	992	T. gondii
TGME49_234360	DNA topoisomerase I, putative	chrX:4313246-4324560(+)	890	T. gondii
TGME49_234420	ATPase, AAA family protein	chrX:4366567-4374032(-)	588	T. gondii
TGME49_234580	ImpB/MucB/SamB family protein	chrX:4476207-4483878(-)	1294	T. gondii
TGME49_234640	hypothetical protein	chrX:4505615-4514242(+)	1625	T. gondii
TGME49_234900	PHD-finger domain-containing protein	chrX:4532178-4549011(+)	4669	T. gondii
TGME49_234970	Tyrosine kinase-like (TKL) protein	chrX:4560782-4576874(+)	1993	T. gondii
TGME49_235170	ATPase, AAA family protein	chrX:4673415-4684613(+)	1260	T. gondii
TGME49_235550	PHD-finger domain-containing protein	chrX:4939819-4945060(+)	551	T. gondii
TGME49_235680	peptidase M16 inactive domain-containing protein	chrX:5041869-5058964(-)	1692	T. gondii
TGME49_235930	domain K- type RNA binding proteins family protein	chrX:5186140-5192433(+)	570	T. gondii
TGME49_235980	ARIADNE family protein	chrX:5218144-5223254(+)	676	T. gondii
TGME49_236240	Tyrosine kinase-like (TKL) protein	chrX:5345301-5350222(+)	782	T. gondii
TGME49_236780	zinc finger, C3HC4 type (RING finger) domain-containing protein	chrX:5494853-5502772(+)	1079	T. gondii
TGME49_236910	U2 snRNP auxiliary factor, putative	chrX:5569111-5570377(-)	254	T. gondii
TGME49_236970	SWI2/SNF2-containing PHD finger protein	chrX:5615831-5626358(+)	2556	T. gondii
TGME49_237100	RAP domain-containing protein	chrX:5714664-5721071(-)	1673	T. gondii
TGME49_237210	Tyrosine kinase-like (TKL) protein	chrX:5781745-5786051(+)	935	T. gondii
TGME49_237220	DNA replication licensing factor Mcm7, putative	chrX:5789375-5797568(+)	865	T. gondii
TGME49_237470	glycine cleavage T-protein (aminomethyl transferase) domain-containing protein	chrX:5895148-5902507(+)	866	T. gondii
TGME49_237480	BRCA1 C Terminus (BRCT) domain-containing protein	chrX:5906012-5915803(-)	2043	T. gondii
TGME49_237520	hypothetical protein	chrX:5947338-5950781(-)	1147	T. gondii
TGME49_237830	DNA polymerase I domain-containing protein	chrIV:2565282-2576798(+)	1583	T. gondii
TGME49_237860	protein kinase domain-containing protein	chrIV:2593087-2610250(+)	2413	T. gondii
TGME49_237890	calcium-dependent protein kinase CDPK4	chrIV:2630765-2643169(+)	1158	T. gondii
TGME49_238510	hypothetical protein	chrVI:258084-261653(+)	1082	T. gondii
TGME49_239070	hypothetical protein	chrVI:443973-447757(-)	589	T. gondii
TGME49_239130	Tyrosine kinase-like (TKL) protein	chrVI:476901-482525(+)	1673	T. gondii
TGME49_239410	hypothetical protein	chrVI:625857-636761(-)	2507	T. gondii
TGME49_239420	protein kinase	chrVI:641618-649147(-)	1763	Host
TGME49_239440	protein kinase (incomplete catalytic triad)	chrVI:659356-667735(+)	1611	Host
TGME49_239480	RNB family domain-containing protein	chrVI:687755-708145(-)	1165	T. gondii
TGME49_239590	WD domain, G-beta repeat-containing protein	chrVI:783287-790105(-)	683	T. gondii
TGME49_239790	BRCA1 C Terminus (BRCT) domain-containing protein	chrVI:911950-917517(+)	733	T. gondii
TGME49_239885	hypothetical protein	chrVI:592228-613313(-)	6052	T. gondii
TGME49_239910	cyclin-dependent kinase	chrVI:999126-1012126(+)	2325	T. gondii
TGME49_240090	rhoptry kinase family protein ROP34, putative	chrVI:1057698-1060095(+)	553	Host
TGME49_240390	CAM Kinase, CDPK family, CDPK8-like	chrVI:1244457-1254202(-)	2228	T. gondii
TGME49_240410	protein kinase (incomplete catalytic triad)	chrVI:1262383-1271088(-)	2131	T. gondii
TGME49_240710	RNA recognition motif-containing protein	chrVI:1402037-1415550(+)	929	T. gondii
TGME49_241170	hypothetical protein	chrVI:1669204-1673422(+)	1275	T. gondii
TGME49_241870	tRNA ligase class I (E and Q), catalytic domain-containing protein	chrVI:1776217-1785012(+)	1420	Host
TGME49_242320	B-box zinc finger domain-containing protein	chrVI:1946209-1958877(-)	1073	T. gondii
TGME49_243265	protamine P1 protein	chrVI:2475281-2489228(-)	4516	T. gondii
TGME49_243280	Met-10+ like-protein	chrVI:2490361-2500325(+)	894	Host
TGME49_243340	atypical MEK-related kinase (incomplete catalytic triad)	chrVI:2549421-2556606(-)	821	T. gondii
TGME49_243610	C-5 cytosine-specific DNA methylase superfamily protein	chrVI:2740077-2742822(+)	883	T. gondii
TGME49_243740	WD domain, G-beta repeat-containing protein	chrVI:2815653-2823823(+)	660	T. gondii
TGME49_243920	DNA replication licensing factor MCM5, putative	chrVI:2872960-2882240(+)	794	T. gondii
TGME49_244120	hypothetical protein	chrVI:3028016-3036655(-)	2253	T. gondii
TGME49_244210	RNA polymerase-associated protein RTF1	chrVI:3109444-3115843(-)	783	T. gondii
TGME49_244270	ATP-binding cassette G family transporter ABCG87	chrVI:3136285-3144061(-)	794	T. gondii
TGME49_244580	L1P family of ribosomal protein	chrVI:3362205-3366218(+)	936	T. gondii
TGME49_244610	zinc finger, C3HC4 type (RING finger) domain-containing protein	chrVI:3382064-3385620(+)	805	T. gondii
TGME49_244630	hypothetical protein	chrVI:3394634-3401878(+)	1479	T. gondii
TGME49_244680	hypothetical protein	chrVI:3436318-3441204(-)	1474	T. gondii
TGME49_244840	zinc knuckle domain-containing protein	chrVI:3511411-3515439(-)	219	T. gondii
TGME49_244880	DNA-directed RNA polymerase I RPA1	chrVI:3545851-3568690(+)	2768	T. gondii
TGME49_244910	MIZ/SP-RING zinc finger domain-containing protein	chrVI:3580681-3587567(-)	1304	T. gondii
TGME49_245570	origin recognition complex subunit 2 protein	chrXII:2385842-2394510(-)	884	T. gondii
TGME49_245580	hypothetical protein	chrXII:2396564-2409401(+)	2335	T. gondii
TGME49_245660	hypothetical protein	chrXII:2451616-2457290(-)	859	Host
TGME49_245720	SWI2/SNF2-containing protein	chrXII:2479034-2496331(+)	3110	T. gondii
TGME49_246040	MIF4G domain-containing protein	chrXII:2611895-2625244(+)	1433	T. gondii
TGME49_246060	polymerase (RNA) mitochondrial (DNA directed) POLRMT	chrXII:2633950-2641779(+)	2141	Host
TGME49_246170	ARID/BRIGHT DNA binding domain-containing protein	chrXII:2700462-2713741(+)	2713	T. gondii
TGME49_246200	zinc finger (CCCH type) motif-containing protein	chrXII:2742856-2747856(-)	1513	T. gondii
TGME49_246760	hypothetical protein	chrXII:2969016-2984949(+)	2831	Host
TGME49_247450	hypothetical protein	chrXII:3344268-3352546(+)	2303	T. gondii
TGME49_247485	zinc finger, C3HC4 type (RING finger) domain-containing protein	chrXII:3367318-3375522(+)	1105	T. gondii
TGME49_247652	hypothetical protein	chrXII:3458517-3461142(+)	782	T. gondii
TGME49_247700	AP2 domain transcription factor AP2XII-4	chrXII:3507570-3519428(-)	3837	T. gondii
TGME49_247730	AP2 domain transcription factor AP2XII-5	chrXII:3537074-3542065(-)	1502	T. gondii
TGME49_248160	hypothetical protein	chrXII:3706451-3716883(+)	1102	T. gondii
TGME49_248270	zinc finger (CCCH type) motif-containing protein	chrXII:3771010-3773775(+)	816	T. gondii
TGME49_248330	zinc finger, C3HC4 type (RING finger) domain-containing protein	chrXII:3810954-3815119(+)	304	T. gondii
TGME49_248810	nuclear factor NF7	chrXII:4184814-4190953(+)	497	T. gondii
TGME49_248880	GTPase RAB7	chrXII:4236733-4241922(-)	432	T. gondii
TGME49_248940	hypothetical protein	chrXII:4259933-4263567(-)	502	T. gondii
TGME49_249260	cell-cycle-associated protein kinase CDK, putative	chrXII:4401870-4413869(-)	1908	T. gondii
TGME49_249320	flavodoxin domain-containing protein	chrXII:4453541-4459655(-)	1027	T. gondii
TGME49_249360	RED family protein N-terminal region protein	chrXII:4484874-4491969(+)	586	T. gondii
TGME49_249460	WD domain, G-beta repeat-containing protein	chrXII:4550243-4559328(+)	1629	T. gondii
TGME49_249560	DNA-directed RNA polymerase alpha chain rpoA	chrXII:4640046-4646879(+)	1269	T. gondii
TGME49_249810	activating signal cointegrator 1 complex subunit 3, putative	chrXII:4808523-4833447(+)	2794	T. gondii
TGME49_250680	TBC domain-containing kinase (incomplete catalytic triad)	chrXII:5096713-5107320(-)	1887	T. gondii
TGME49_250690	zinc finger (CCCH type) motif-containing protein	chrXII:5116182-5129752(+)	3460	T. gondii
TGME49_250750	tRNA (uracil-5-)-methyltransferase	chrXII:5166600-5178480(-)	1116	T. gondii
TGME49_250780	Zn-finger in ubiquitin-hydrolases domain-containing protein	chrXII:5201577-5211397(-)	2582	T. gondii
TGME49_250850	CMGC kinase, putative	chrXII:5274742-5282856(-)	2684	T. gondii
TGME49_251670	werner helicase interacting protein 1, putative	chrXII:5518024-5526558(+)	1101	T. gondii
TGME49_251740	AP2 domain transcription factor AP2XII-9	chrXII:5553062-5559566(-)	1893	T. gondii
TGME49_251790	hypothetical protein	chrXII:5590588-5591670(+)	320	T. gondii
TGME49_251880	tRNA synthetases class I family protein	chrXII:5636677-5641347(-)	540	T. gondii
TGME49_252270	L1P family of ribosomal protein	chrIII:451392-458019(+)	607	T. gondii
TGME49_252500	polo kinase	chrIII:596454-598547(-)	697	Host
TGME49_253090	DEAD/DEAH box helicase domain-containing protein	chrIII:729968-738998(+)	1109	T. gondii
TGME49_253170	zinc carboxypeptidase, putative	chrIII:800581-816753(+)	2204	T. gondii
TGME49_253440	cell-cycle-associated protein kinase SRPK, putative	chrIII:961982-973165(+)	1763	T. gondii
TGME49_253580	CMGC kinase, CDK family	chrIII:1043402-1048217(+)	1310	T. gondii
TGME49_253750	PLU-1 family protein	chrIII:1145955-1174056(-)	8088	Host
TGME49_253780	GTP cyclohydrolase I, putative	chrIII:1188590-1193069(-)	563	T. gondii
TGME49_253790	zinc finger (CCCH type) motif-containing protein	chrIII:1196357-1201475(+)	1417	T. gondii
TGME49_253850	hypothetical protein	chrIII:1229650-1231542(+)	630	T. gondii
TGME49_253860	Tyrosine kinase-like (TKL) protein	chrIII:1233730-1241893(-)	2486	T. gondii
TGME49_253890	peptidase M16 inactive domain-containing protein	chrIII:1273563-1282930(-)	1604	Host
TGME49_253940	CAM Kinase family, incomplete catalytic triad	chrIII:1353001-1360460(-)	567	T. gondii
TGME49_253950	protein fam50a, putative	chrIII:1365098-1369054(+)	462	T. gondii
TGME49_254200	anticodon binding domain-containing protein	chrIII:1519073-1528741(-)	1013	T. gondii
TGME49_254400	LSU ribosomal protein L2P, putative	chrIII:1711167-1712356(+)	359	T. gondii
TGME49_254555	histone lysine acetyltransferase GCN5-A	chrIII:1823268-1830251(+)	1186	T. gondii
TGME49_254630	CMGC kinase	chrIII:1868249-1872045(-)	807	T. gondii
TGME49_254730	POPLD (NUC188) domain-containing protein	chrIII:1906247-1913540(-)	1757	T. gondii
TGME49_254940	MIF4G domain-containing protein	chrIII:2047847-2063580(+)	3756	T. gondii
TGME49_255180	ubiquitin carboxyl-terminal hydrolase	chrVIIb:5028130-5047504(-)	4218	T. gondii
TGME49_255210	ATPase, AAA family protein	chrVIIb:5000270-5008538(+)	840	T. gondii
TGME49_255220	AP2 domain transcription factor AP2VIIb-3	chrVIIb:4986160-4993562(-)	2287	T. gondii
TGME49_255430	Rad9 protein	chrVIIb:4827260-4833373(-)	805	T. gondii
TGME49_255970	histone lysine methyltransferase SET/SUV39	chrVIIb:4588201-4602950(+)	1547	T. gondii
TGME49_256070	CMGC kinase	chrVIIb:4529890-4535829(+)	916	T. gondii
TGME49_256880	protein kinase domain-containing protein	chrVIIb:4380775-4388686(+)	1902	T. gondii
TGME49_257010	sporozoite developmental protein	chrVIIb:4283353-4286950(+)	1023	Host
TGME49_257130	zinc finger (CCCH type) motif-containing protein	chrVIIb:4200091-4203747(+)	822	T. gondii
TGME49_257770	histone lysine methyltransferase SET2	chrVIIb:3831385-3843895(+)	2286	T. gondii
TGME49_258010	calcium signaling protein kinase RAD53, putative	chrVIIb:3649303-3657318(-)	1436	T. gondii
TGME49_258030	DNA polymerase	chrVIIb:3625468-3639547(-)	1268	T. gondii
TGME49_258120	Pex2 / Pex12 amino terminal region protein	chrVIIb:3562398-3564269(-)	623	T. gondii
TGME49_258240	chromodomain helicase DNA binding protein CHD1/SWI2/SNF2	chrVIIb:3469975-3488073(-)	2492	T. gondii
TGME49_258990	bromodomain-containing protein	chrVIIb:3038701-3049099(-)	1833	T. gondii
TGME49_259140	hypothetical protein	chrVIIb:2949431-2953958(-)	927	T. gondii
TGME49_259220	DEAD/DEAH box helicase domain-containing protein	chrVIIb:2860348-2870084(-)	950	T. gondii
TGME49_259230	site-specific recombinase, phage integrase family protein	chrVIIb:2850481-2858613(+)	1022	T. gondii
TGME49_259650	hypothetical protein	chrVIIb:2731606-2734099(+)	397	T. gondii
TGME49_259860	hypothetical protein	chrVIIb:2651958-2660977(-)	2126	T. gondii
TGME49_260030	atypical MEK-related kinase (incomplete catalytic triad)	chrVIIb:2513979-2521058(-)	814	T. gondii
TGME49_260140	phosphomannose isomerase type I protein	chrVIIb:2508357-2512076(-)	756	T. gondii
TGME49_260250	cyclin domain protein, cyclin H family protein	chrVIIb:2419323-2423667(-)	600	T. gondii
TGME49_260410	hypothetical protein	chrVIIb:2299412-2308914(+)	871	T. gondii
TGME49_261050	RNB family domain-containing protein	chrVIIb:1885595-1900422(+)	1150	T. gondii
TGME49_261460	transcriptional elongation factor FACT80	chrVIIb:1729213-1737153(-)	539	T. gondii
TGME49_261520	nucleolar GTP-binding protein 1, putative	chrVIIb:1673289-1681108(-)	719	T. gondii
TGME49_261610	hypothetical protein	chrVIIb:1626778-1633730(+)	1415	T. gondii
TGME49_261850	helicase, putative	chrVIIb:1499595-1520360(-)	2576	T. gondii
TGME49_261960	hypothetical protein	chrVIIb:1458169-1461795(+)	1208	T. gondii
TGME49_261990	zinc finger, C3HC4 type (RING finger) domain-containing protein	chrVIIb:1435644-1441604(-)	1357	T. gondii
TGME49_262000	AP2 domain transcription factor AP2VIIb-2	chrVIIb:1429826-1433934(-)	808	T. gondii
TGME49_262070	ribosomal rna assembly protein mis3, putative	chrVIIb:1390576-1396479(-)	394	T. gondii
TGME49_262420	AP2 domain transcription factor APVIIb-1/ADA2-B	chrVIIb:1262306-1273227(-)	2728	T. gondii
TGME49_262730	rhoptry protein ROP16	chrVIIb:1053320-1055443(-)	707	Host
TGME49_262740	hypothetical protein	chrVIIb:1045795-1052256(+)	723	T. gondii
TGME49_262825	peptidase family c50 protein	chrVIIb:983780-1008185(+)	6988	T. gondii
TGME49_263085	hypothetical protein	chrVIIb:819191-821627(-)	685	T. gondii
TGME49_263140	SWI2/SNF2-containing protein RAD26	chrVIIb:763597-776304(-)	1586	T. gondii
TGME49_263420	ubiquitin-specific protease USP4	chrVIIb:563366-573403(+)	1171	T. gondii
TGME49_263580	bromodomain-containing protein	chrVIIb:462494-466636(+)	714	T. gondii
TGME49_263870	glutamate-tRNA ligase	chrVIIb:274169-283563(-)	849	T. gondii
TGME49_264120	Myb family DNA-binding domain-containing protein	chrVIIb:169420-177918(+)	1755	T. gondii
TGME49_264160	DEAD/DEAH box helicase domain-containing protein	chrVIIb:127443-133633(-)	1082	T. gondii
TGME49_264190	hypothetical protein	chrVIIb:91358-97357(+)	1818	T. gondii
TGME49_264440	signal recognition particle receptor beta subunit protein	chrIX:2238259-2242136(-)	347	T. gondii
TGME49_264450	DNA topoisomerase III beta-1, putative	chrIX:2218983-2236532(+)	852	T. gondii
TGME49_264485	AP2 domain transcription factor AP2IX-3	chrIX:2185135-2197390(-)	3095	T. gondii
TGME49_264670	DNA polymerase family B protein	chrIX:2116655-2133337(+)	4257	T. gondii
TGME49_264690	cyclin 4, putative	chrIX:2107728-2111989(-)	634	T. gondii
TGME49_264820	RbAp48	chrIX:1994783-2004352(-)	914	T. gondii
TGME49_264840	ATP-dependent DNA helicase, RecQ family protein	chrIX:1963726-1976344(+)	1759	T. gondii
TGME49_264860	zinc finger, C3HC4 type (RING finger) domain-containing protein	chrIX:1948390-1961567(-)	3871	T. gondii
TGME49_265010	glutamate 5-kinase domain-containing protein	chrIX:1840639-1847419(-)	930	T. gondii
TGME49_265110	ribosome biogenesis protein, putative	chrIX:1760831-1768355(+)	1060	T. gondii
TGME49_265220	co-chaperone GrpE protein	chrIX:1690438-1693418(+)	347	T. gondii
TGME49_265320	hypothetical protein	chrIX:1618496-1620112(+)	538	T. gondii
TGME49_265410	G-protein beta WD-40 repeat containing protein	chrIX:1573290-1575113(+)	607	T. gondii
TGME49_265500	chloride transporter, chloride channel (ClC) family protein	chrIX:1520272-1530142(-)	2098	T. gondii
TGME49_265780	flagellar/basal body protein	chrIX:1454007-1466393(+)	2803	T. gondii
TGME49_266030	pre-mRNA splicing factor, putative	chrIX:1346999-1348573(-)	524	T. gondii
TGME49_266390	DNA mismatch repair protein, C-terminal domain-containing protein	chrIX:1169370-1175142(-)	1244	T. gondii
TGME49_266680	hypothetical protein	chrIX:1020501-1024429(+)	615	T. gondii
TGME49_266785	zinc finger (CCCH type) motif-containing protein	chrIX:965954-971506(-)	1570	T. gondii
TGME49_266950	protein kinase, putative	chrIX:875909-882411(+)	783	T. gondii
TGME49_267030	ribonuclease type III Dicer	chrIX:818578-840006(+)	4447	Host
TGME49_267080	26S protease regulatory subunit 4, putative	chrIX:788659-794078(+)	441	T. gondii
TGME49_267360	histone deacetylase SIR2-like	chrIX:696929-704009(+)	1715	T. gondii
TGME49_267460	AP2 domain transcription factor AP2IX-1	chrIX:628518-632109(+)	1009	T. gondii
TGME49_267540	AGC kinase	chrIX:589230-594926(-)	951	T. gondii
TGME49_267710	CPSF A subunit region protein	chrIX:427457-442035(+)	2082	T. gondii
TGME49_268280	'chromo' (CHRromatin Organization MOdifier) domain-containing protein	chrVIII:6575054-6586322(-)	1405	T. gondii
TGME49_268290	DEAD/DEAH box helicase domain-containing protein	chrVIII:6561448-6571884(-)	821	T. gondii
TGME49_268560	XPG N-terminal domain-containing protein	chrVIII:6434809-6444860(+)	2004	T. gondii
TGME49_268600	DNA polymerase epsilon subunit B protein	chrVIII:6401053-6405022(+)	703	T. gondii
TGME49_268640	YER082C, putative	chrVIII:6379463-6386729(-)	568	T. gondii
TGME49_268900	dense granular protein GRA10	chrVIII:6215898-6219991(-)	894	Host
TGME49_269010	AP2 domain transcription factor AP2VIII-7	chrVIII:6140816-6144090(+)	870	T. gondii
TGME49_269180	MIF4G domain-containing protein	chrVIII:6011236-6023582(-)	2668	T. gondii
TGME49_269200	crooked neck family 1 protein isoform 2, putative	chrVIII:5990127-5999953(-)	686	T. gondii
TGME49_269660	TFIIH basal transcription factor complex helicase XPB subunit	chrVIII:5702719-5713732(+)	997	T. gondii
TGME49_269710	hypothetical protein	chrVIII:5653776-5665103(-)	1612	T. gondii
TGME49_269730	myosin-light-chain kinase	chrVIII:5636831-5642578(-)	1794	T. gondii
TGME49_269740	R3H domain-containing protein	chrVIII:5630894-5635109(+)	1307	T. gondii
TGME49_269885	rhoptry metalloprotease toxolysin TLN1	chrVIII:5564529-5572655(+)	1645	Host
TGME49_269940	zinc finger motif, C2HC5-type protein	chrVIII:5510411-5516441(+)	1206	T. gondii
TGME49_270450	MCM2/3/5 family protein	chrVIII:5226099-5238119(-)	1376	T. gondii
TGME49_270710	WW domain binding protein 11	chrVIII:5057843-5064086(-)	561	T. gondii
TGME49_270740	Cwf15/Cwc15 cell cycle control protein	chrVIII:5030208-5033518(-)	210	T. gondii
TGME49_270750	hypothetical protein	chrVIII:5023317-5026584(+)	1011	T. gondii
TGME49_270840	poly(ADP-ribose) polymerase catalytic domain-containing protein	chrVIII:4949902-4966273(+)	1012	T. gondii
TGME49_270960	hypothetical protein	chrVIII:4833790-4840401(+)	1243	T. gondii
TGME49_271030	AP2 domain transcription factor AP2VIII-6	chrVIII:4765484-4770778(+)	1764	T. gondii
TGME49_271100	NUC153 domain-containing protein	chrVIII:4717272-4727321(+)	995	T. gondii
TGME49_271190	bicoid-interacting protein BIN3	chrVIII:4649726-4652092(+)	788	T. gondii
TGME49_271290	hypothetical protein	chrVIII:4587988-4596499(+)	1116	Host
TGME49_271625	serine--tRNA ligase	chrVIII:4437071-4444950(-)	927	Host
TGME49_271740	hypothetical protein	chrVIII:4422380-4434177(+)	1984	Host
TGME49_271870	zinc carboxypeptidase superfamily protein	chrVIII:4318291-4328668(-)	1321	T. gondii
TGME49_271880	B-box zinc finger domain-containing protein	chrVIII:4305416-4316524(+)	1404	T. gondii
TGME49_272200	AGC kinase	chrVIII:4144221-4151834(+)	775	T. gondii
TGME49_272320	DHHC zinc finger domain-containing protein	chrVIII:4071248-4081890(-)	943	T. gondii
TGME49_272475	protein kinase domain-containing protein	chrVIII:3944996-3957560(+)	2602	T. gondii
TGME49_272540	protein kinase (incomplete catalytic triad)	chrVIII:3905460-3915757(-)	1743	T. gondii
TGME49_272710	AP2 domain transcription factor AP2VIII-4	chrVIII:3776380-3786630(-)	3416	T. gondii
TGME49_272720	methyltransferase domain-containing protein	chrVIII:3768595-3773709(+)	1283	T. gondii
TGME49_273100	3'-5' exonuclease domain-containing protein	chrVIII:3655763-3663281(+)	658	T. gondii
TGME49_273150	zinc finger, C3HC4 type (RING finger) domain-containing protein	chrVIII:3630319-3632877(-)	744	T. gondii
TGME49_273410	tyrosine-tRNA ligase	chrVIII:3521323-3526030(+)	1251	T. gondii
TGME49_273490	glutamine synthetase, type I, putative	chrVIII:3446250-3451899(+)	579	T. gondii
TGME49_273690	Wee kinase	chrVIII:3314708-3319313(-)	794	T. gondii
TGME49_273780	SWI2/SNF2-containing protein	chrVIII:3267127-3283573(+)	3776	T. gondii
TGME49_273870	SWI2/SNF2 ISWI-like (AT hook)	chrVIII:3202463-3216906(+)	1556	T. gondii
TGME49_275310	hypothetical protein	chrX:7167561-7170416(-)	551	T. gondii
TGME49_275480	Myb family DNA-binding domain-containing protein	chrX:7288790-7300640(-)	888	T. gondii
TGME49_276120	histone lysine methyltransferase, SET, putative	chrIII:137302-140755(-)	779	T. gondii
TGME49_276140	ADP ribosylation factor ARF1	chrIII:119818-123338(-)	554	T. gondii
TGME49_276180	histone acetyltransferase TAF1/250	chrIII:74442-91328(+)	2775	T. gondii
TGME49_277030	isoleucyl-tRNA synthetase, putative	chrXII:6764524-6784652(-)	2447	Host
TGME49_277070	SWI2/SNF2-containing protein	chrXII:6728542-6741510(+)	1224	T. gondii
TGME49_277150	XPG N-terminal domain-containing protein	chrXII:6707332-6713061(+)	753	T. gondii
TGME49_277530	DNA topoisomerase domain-containing protein	chrXII:6633901-6643018(+)	1886	T. gondii
TGME49_277740	zinc finger, C3HC4 type (RING finger) domain-containing protein	chrXII:6543044-6549566(-)	1777	T. gondii
TGME49_277770	hypothetical protein	chrXII:6522709-6529058(-)	1235	T. gondii
TGME49_277895	ubiquitin carboxyl-terminal hydrolase	chrXII:6442610-6453117(+)	3113	T. gondii
TGME49_278060	Mre11 DNA-binding domain-containing protein	chrXII:6315042-6328764(-)	1243	T. gondii
TGME49_278440	SWI2/SNF2 Brahma-like putative	chrXII:6096858-6111965(+)	2668	Host
TGME49_278640	MIZ/SP-RING zinc finger domain-containing protein	chrXII:5967214-5979617(-)	1779	T. gondii
TGME49_278750	AT hook motif domain-containing protein	chrXII:5904153-5905952(+)	599	T. gondii
TGME49_280460	AP2 domain transcription factor AP2VIIa-2	chrVIIa:389628-392814(+)	918	T. gondii
TGME49_280470	AP2 domain transcription factor AP2VIIa-1	chrVIIa:379189-383505(-)	1072	T. gondii
TGME49_280490	U-box domain-containing protein	chrVIIa:352021-367882(-)	1089	T. gondii
TGME49_280690	DNA polymerase epsilon subunit B protein	chrVIIa:178132-186260(+)	864	T. gondii
TGME49_280800	SWI2/SNF2 SRCAP/Ino80	chrVIIa:64190-80292(-)	2894	T. gondii
TGME49_281675	hypothetical protein	chrVIIa:4251972-4257317(+)	1781	Host
TGME49_282210	AP2 domain transcription factor AP2VIIa-8	chrVIIa:4452375-4455448(-)	828	T. gondii
TGME49_282220	AP2 domain transcription factor AP2VIIa-9	chrVIIa:4459844-4464935(+)	1271	T. gondii
TGME49_283480	cell-cycle-associated protein kinase DYRK2, putative	chrV:3132473-3136101(-)	1009	T. gondii
TGME49_283760	hypothetical protein	chrV:2993485-2997865(-)	1142	T. gondii
TGME49_283820	glycine cleavage T-protein (aminomethyl transferase) domain-containing protein	chrV:2941078-2951369(+)	1793	T. gondii
TGME49_283840	GATA zinc finger domain-containing protein	chrV:2927807-2933824(+)	2005	T. gondii
TGME49_283900	ATPase, AAA family protein	chrV:2862052-2873814(-)	1264	T. gondii
TGME49_284010	5'-3' exonuclease, N-terminal resolvase family domain-containing protein	chrV:2853550-2860154(+)	1159	Host
TGME49_284170	DHHC zinc finger domain-containing protein	chrV:2791937-2798470(-)	951	T. gondii
TGME49_285445	hypothetical protein	chrV:2411949-2425143(-)	2442	T. gondii
TGME49_285490	helix-hairpin-helix motif domain-containing protein	chrV:2379494-2386955(-)	1074	T. gondii
TGME49_285700	ubiquitin fusion degradation protein UFD1AP	chrV:2278029-2283559(-)	749	T. gondii
TGME49_285780	hypothetical protein	chrV:2233980-2245097(-)	2870	T. gondii
TGME49_285810	MYND finger domain-containing protein	chrV:2202168-2214779(+)	1189	T. gondii
TGME49_285895	AP2 domain transcription factor AP2V-2	chrV:2143486-2155620(+)	3406	Host
TGME49_285970	30S ribosomal protein S5, putative	chrV:2102333-2114139(+)	1140	T. gondii
TGME49_286180	tRNA ligases class I (M) protein	chrV:1933949-1941188(-)	1761	T. gondii
TGME49_286440	malic enzyme	chrV:1826909-1830604(-)	370	T. gondii
TGME49_286620	S1 RNA binding domain-containing protein	chrV:1754511-1761947(-)	1523	T. gondii
TGME49_286790	nuclear factor NF2	chrV:1666818-1671079(+)	313	T. gondii
TGME49_287180	hypothetical protein	chrV:1536115-1549879(+)	2178	T. gondii
TGME49_288330	histone lysine methyltransferase, SET, putative	chrIX:2446168-2451971(+)	859	T. gondii
TGME49_288440	NEK kinase	chrIX:2523200-2544938(-)	4907	T. gondii
TGME49_288510	ubiquitin carboxyl-terminal hydrolase	chrIX:2587673-2592921(-)	1328	T. gondii
TGME49_288530	NOL1/NOP2/sun family protein	chrIX:2598483-2604286(+)	804	T. gondii
TGME49_288610	50S ribosomal protein L21, putative	chrIX:2636201-2639397(+)	662	T. gondii
TGME49_288890	hypothetical protein	chrIX:2791562-2799718(-)	1975	T. gondii
TGME49_288990	hypothetical protein	chrIX:2896043-2900161(-)	597	T. gondii
TGME49_289050	FIKK kinase, putative	chrIX:2937099-2949221(-)	2887	T. gondii
TGME49_289100	hypothetical protein	chrIX:2984785-2994223(+)	698	T. gondii
TGME49_289310	cullin family protein	chrIX:3166128-3175708(-)	916	T. gondii
TGME49_289330	ubiquitin carboxyl-terminal hydrolase family 2 protein	chrIX:3196200-3208299(+)	2297	Host
TGME49_289550	WD domain, G-beta repeat-containing protein	chrIX:3297430-3302252(-)	530	T. gondii
TGME49_289730	Pep3/Vps18/deep orange family protein	chrIX:3400326-3412982(-)	1157	T. gondii
TGME49_289780	ATP-dependent hsl protease ATP-binding subunit hslU, putative	chrIX:3441742-3452210(-)	937	T. gondii
TGME49_290180	AP2 domain transcription factor AP2IX-6	chrIX:3631033-3632331(-)	432	T. gondii
TGME49_290630	AP2 domain transcription factor AP2IX-7	chrIX:3784973-3793429(+)	2674	T. gondii
TGME49_291030	zinc finger, C3HC4 type (RING finger) domain-containing protein	chrIX:4075200-4080020(+)	990	T. gondii
TGME49_291050	histone kinase SNF1, putative	chrIX:4086727-4096350(+)	1942	T. gondii
TGME49_291090	SWI2/SNF2-containing protein	chrIX:4113576-4127342(+)	2045	T. gondii
TGME49_291590	hypothetical protein	chrIX:4278597-4284315(+)	1059	T. gondii
TGME49_291900	Ydr279p family (RNase H2 complex component) protein	chrIX:4399443-4401095(+)	550	T. gondii
TGME49_292010	transcription initiation factor IIB	chrIX:4471597-4473864(-)	458	T. gondii
TGME49_292055	calcium dependent protein kinase CDPK8	chrIX:4525775-4534137(-)	1498	Host
TGME49_292080	leucyl-tRNA synthetase	chrIX:4536660-4548159(+)	1259	T. gondii
TGME49_292140	NIMA-related protein kinase NIMA1	chrIX:4572591-4579461(-)	1598	T. gondii
TGME49_292235	hypothetical protein	chrIX:4632536-4639706(-)	1463	Host
TGME49_292340	zinc finger, C3HC4 type (RING finger) domain-containing protein	chrIX:4698011-4702267(+)	1167	T. gondii
TGME49_293220	DHHC zinc finger domain-containing protein	chrIa:166300-174345(+)	1327	T. gondii
TGME49_293380	histone lysine acetyltransferase HAT1	chrIa:290836-296380(+)	741	T. gondii
TGME49_293460	ATP-dependent DNA ligase domain-containing protein	chrIa:333243-346441(+)	1385	T. gondii
TGME49_293510	poly(ADP-ribose) polymerase and DNA-Ligase Zn-finger region domain-containing protein	chrIa:386068-387546(-)	392	T. gondii
TGME49_293630	hypothetical protein	chrIa:464818-475000(-)	811	T. gondii
TGME49_293730	DHHC zinc finger domain-containing protein	chrIa:530399-538669(+)	971	T. gondii
TGME49_294350	DEAD/DEAH box helicase domain-containing protein	chrIa:816367-839422(-)	2434	T. gondii
TGME49_294380	PP-loop domain-containing protein	chrIa:860303-871923(+)	1701	T. gondii
TGME49_294420	programmed cell death protein 2, c-terminal domain-containing protein	chrIa:903314-906891(-)	584	T. gondii
TGME49_294440	NOL1/NOP2/sun family protein	chrIa:916582-927570(-)	970	T. gondii
TGME49_294560	rhoptry kinase family protein ROP37 (incomplete catalytic triad)	chrIa:965118-967448(-)	776	Host
TGME49_294720	hypothetical protein	chrIa:1093316-1096315(+)	999	T. gondii
TGME49_294840	zinc finger (CCCH type) motif-containing protein	chrIa:1206810-1210735(+)	1152	Host
TGME49_294880	8-oxoguanine DNA glycosylase, N-terminal domain-containing protein	chrIa:1240493-1246513(-)	844	T. gondii
TGME49_295050	tRNA ligase class II core domain (G, H, P, S and T) domain-containing protein	chrIa:1361146-1365588(+)	1480	Host
TGME49_295410	transcription initiation factor TFIID complex subunit TAF6	chrIa:1769419-1777322(+)	856	T. gondii
TGME49_295610	histone lysine methyltransferase, SET, putative	chrIa:1680426-1701290(-)	5175	T. gondii
TGME49_295658	zinc finger in N-recognin protein	chrIa:1628673-1649221(-)	4439	T. gondii
TGME49_297150	MORN repeat-containing protein	chrII:1569142-1573799(-)	453	T. gondii
TGME49_297520	proteophosphoglycan PPG1	chrII:1848030-1859313(-)	1522	T. gondii
TGME49_297780	ATPase/histidine kinase/DNA gyrase B/HSP90 domain-containing protein	chrII:1990219-1998497(+)	1112	T. gondii
TGME49_298630	vacuolar transporter chaperone VTC2	chrXI:6609847-6617645(+)	1308	T. gondii
TGME49_298980	RNA pseudouridine synthase superfamily protein	chrIII:2285309-2291136(-)	884	T. gondii
TGME49_299020	AP2 domain transcription factor AP2III-4	chrIII:2241912-2249335(-)	1645	T. gondii
TGME49_299150	AP2 domain transcription factor AP2III-3	chrIII:2146590-2153582(-)	2330	T. gondii
TGME49_299810	cysteine-tRNA synthetase (CysRS)	chrXII:330113-342408(-)	898	Host
TGME49_300020	ATP-dependent metallopeptidase HflB subfamily protein	chrXII:271111-278780(+)	1021	T. gondii
TGME49_300340	CAF1 family ribonuclease	chrXII:65045-70771(-)	551	T. gondii
TGME49_301222	DNA repair protein Rad4 domain-containing protein	chrIV:2324963-2333824(+)	1912	T. gondii
TGME49_301270	Tyrosine kinase-like (TKL) protein	chrIV:2355894-2371705(+)	3569	T. gondii
TGME49_301290	hypothetical protein	chrIV:2374735-2377920(-)	676	T. gondii
TGME49_301340	DnaJ domain-containing protein	chrIV:2389149-2392862(+)	692	T. gondii
TGME49_301390	ribosome biogenesis protein BOP1, putative	chrIV:2432795-2441538(+)	1052	T. gondii
TGME49_304710	eukaryotic peptide chain release factor, putative	chrVIIa:639926-646751(-)	814	T. gondii
TGME49_304720	hypothetical protein	chrVIIa:650529-671237(+)	6036	T. gondii
TGME49_304970	cell-cycle-associated protein kinase CDK, putative	chrIX:5131603-5142301(+)	1372	T. gondii
TGME49_305240	XPA binding protein 2 family protein	chrIX:5305770-5313174(+)	966	T. gondii
TGME49_305310	ERCC4 domain-containing protein	chrIX:5340564-5351945(-)	2053	T. gondii
TGME49_305520	ribosomal protein RPS2	chrIX:5449517-5451958(+)	269	T. gondii
TGME49_305750	nucleolar gtp-binding protein 2, putative	chrIX:5543417-5552111(+)	641	Host
TGME49_305780	5'-3' exoribonuclease, putative	chrIX:5571957-5581439(+)	1239	T. gondii
TGME49_305920	endonuclease III family 1 protein	chrIX:5668173-5674731(+)	693	Host
TGME49_306000	AP2 domain transcription factor AP2IX-8	chrIX:5714076-5719617(+)	1753	T. gondii
TGME49_306040	CHY zinc finger protein	chrIX:5766675-5773714(-)	1024	T. gondii
TGME49_306080	ATP-dependent DNA helicase, RecQ family protein	chrIX:5805344-5815544(+)	1626	T. gondii
TGME49_306320	Myb family DNA-binding domain-containing protein	chrIX:5959510-5966281(+)	1937	T. gondii
TGME49_306400	hypothetical protein	chrIX:6053318-6058278(+)	1393	T. gondii
TGME49_306480	CAM kinase, CDPK family	chrIX:6115638-6121879(+)	1388	T. gondii
TGME49_306620	AP2 domain transcription factor AP2IX-9	chrIX:6218017-6222497(-)	1338	T. gondii
TGME49_306660	RNA pseudouridine synthase superfamily protein	chrIX:6243955-6263562(-)	6535	Host
TGME49_307040	shikimate dehydrogenase substrate binding domain-containing protein	chrXI:93527-112985(+)	3215	T. gondii
TGME49_307570	glycerol-3-phosphate dehydrogenase (gpdh), putative	chrIX:4974516-4979708(-)	902	T. gondii
TGME49_307650	uracil-DNA glycosylase	chrIX:5038252-5041782(-)	470	T. gondii
TGME49_308870	hypothetical protein	chrXI:313756-319657(+)	693	T. gondii
TGME49_308880	ImpB/MucB/SamB family protein	chrXI:322853-330586(-)	1768	T. gondii
TGME49_308890	transcription elongation factor SPT6	chrXI:333640-351035(+)	3132	T. gondii
TGME49_309060	ubiquitin carboxyl-terminal hydrolase	chrXI:464423-472110(+)	1259	T. gondii
TGME49_309110	tRNA methyl transferase	chrXI:505995-511708(+)	1598	Host
TGME49_309170	TAF7-like RNA polymerase II TAF7L	chrXI:533566-539109(-)	728	T. gondii
TGME49_309280	zinc finger, C3HC4 type (RING finger) domain-containing protein	chrXI:606427-611994(-)	1033	T. gondii
TGME49_309380	Nuf2	chrXI:649782-656920(-)	608	T. gondii
TGME49_309410	AP2 domain transcription factor AP2XI-1	chrXI:683397-686579(+)	1060	T. gondii
TGME49_309570	DEAD/DEAH box helicase domain-containing protein	chrXI:730588-733110(-)	840	T. gondii
TGME49_310130	Spc97 / Spc98 family protein	chrXI:1069839-1082072(-)	1427	T. gondii
TGME49_310530	SNF2 family N-terminal domain-containing protein	chrXI:1412937-1433031(-)	3406	T. gondii
TGME49_310820	SLU7 splicing factor, putative	chrXI:1614074-1617794(+)	544	T. gondii
TGME49_310900	AP2 domain transcription factor AP2XI-2	chrXI:1645824-1653672(-)	2243	T. gondii
TGME49_311070	hypothetical protein	chrXI:1767189-1778483(-)	2855	T. gondii
TGME49_311100	zinc finger (CCCH type) motif-containing protein	chrXI:1808023-1811673(+)	920	T. gondii
TGME49_311430	fibrillarin	chrXI:2068164-2069752(-)	304	T. gondii
TGME49_311450	zinc finger, c2h2 type domain-containing protein	chrXI:2077000-2080744(+)	461	T. gondii
TGME49_311510	eIF2 kinase IF2K-B	chrXI:2139521-2147957(-)	2594	T. gondii
TGME49_311625	WD domain, G-beta repeat-containing protein	chrXI:2154684-2172176(-)	4664	T. gondii
TGME49_311660	histone lysine methyltransferase, SET, putative	chrXI:2184601-2194302(-)	1798	T. gondii
TGME49_312230	DNA topoisomerase 2, putative	chrXI:2509593-2527531(-)	1657	T. gondii
TGME49_312280	pre-mRNA-splicing factor ATP-dependent RNA helicase, putative	chrXI:2561384-2573024(+)	1206	T. gondii
TGME49_312310	ATPase, AAA family protein	chrXI:2590287-2600808(+)	798	T. gondii
TGME49_312370	RNA pseudouridine synthase superfamily protein	chrXI:2638757-2644878(+)	1534	Host
TGME49_312510	Ku70/Ku80 beta-barrel domain-containing protein	chrXI:2744867-2750047(-)	1107	T. gondii
TGME49_312520	tRNA dimethylallyltransferase	chrXI:2753962-2762805(-)	933	Host
TGME49_312530	splicing factor, CC1 family protein	chrXI:2765290-2767453(+)	633	T. gondii
TGME49_312560	hypothetical protein	chrXI:2772914-2781805(+)	2044	T. gondii
TGME49_312570	CMGC kinase, MAPK family (ERK) MAPK-1	chrXI:2786330-2792969(-)	1298	T. gondii
TGME49_312618	hypothetical protein	chrXI:2821994-2826156(-)	536	T. gondii
TGME49_312830	hypothetical protein	chrXI:2934408-2937383(+)	991	Host
TGME49_313120	DNA-directed RNA polymerase, alpha subunit	chrXI:3109717-3119782(-)	1113	Host
TGME49_313180	cell-cycle-associated protein kinase PRP4, putative	chrXI:3151663-3157018(-)	928	T. gondii
TGME49_313300	YL1 nuclear protein C-terminal domain-containing protein	chrXI:3253810-3257146(+)	737	T. gondii
TGME49_313330	rhoptry kinase family protein ROP27	chrXI:3273155-3279967(-)	975	Host
TGME49_313470	helix-hairpin-helix motif domain-containing protein	chrXI:3409077-3419052(+)	860	T. gondii
TGME49_313710	hypothetical protein	chrXI:3628765-3635007(-)	627	T. gondii
TGME49_313760	hypothetical protein	chrXI:3664236-3674048(-)	1588	T. gondii
TGME49_313830	AARP2CN (NUC121) domain-containing protein	chrXI:3711966-3722002(+)	1267	T. gondii
TGME49_313870	zinc finger, C3HC4 type (RING finger) domain-containing protein	chrXI:3758818-3767085(+)	2190	T. gondii
TGME49_314410	aquarius, putative	chrXI:4069823-4083248(+)	2250	T. gondii
TGME49_314740	PSP protein	chrXI:4259598-4265278(+)	758	T. gondii
TGME49_314750	hypothetical protein	chrXI:4268034-4270416(-)	469	T. gondii
TGME49_314840	ubiquitin carboxyl-terminal hydrolase	chrXI:4324531-4329624(-)	1697	T. gondii
TGME49_314955	DNA ligase (NAD+), putative	chrXI:4426232-4435568(-)	1975	T. gondii
TGME49_315150	eukaryotic initiation factor-4E, putative	chrXI:4520283-4525351(+)	455	T. gondii
TGME49_315190	CAM kinase, SNF1 family	chrXI:4555873-4566677(-)	3071	T. gondii
TGME49_315600	MCM2/3/5 family protein	chrXI:4841215-4852106(+)	1238	T. gondii
TGME49_315760	AP2 domain transcription factor AP2XI-4	chrXI:4950718-4964341(+)	3236	T. gondii
TGME49_315810	tRNA nucleotidyltransferase/poly(A) polymerase family protein	chrXI:5003392-5008877(-)	1114	T. gondii
TGME49_315950	zinc finger, C3HC4 type (RING finger) domain-containing protein	chrXI:5094613-5100551(+)	1822	T. gondii
TGME49_316150	ULK kinase	chrXI:5158701-5167184(+)	2097	T. gondii
TGME49_316300	ATP-dependent DNA helicase, RecQ family protein	chrXI:5226744-5230956(+)	932	T. gondii
TGME49_316900	Sas10 C-terminal domain-containing protein	chrXI:5601459-5608569(-)	800	T. gondii
TGME49_318260	transcription initiation factor TFIID subunit TAF5	chrIV:1449880-1458535(-)	1094	T. gondii
TGME49_318350	Pumilio-family RNA binding repeat-containing protein	chrIV:1391979-1401751(-)	1913	T. gondii
TGME49_318450	zinc finger, C3HC4 type (RING finger) domain-containing protein	chrIV:1320416-1321543(+)	311	T. gondii
TGME49_318480	SWI2/SNF2-containing protein RAD5	chrIV:1285929-1295339(+)	1748	T. gondii
TGME49_318610	AP2 domain transcription factor AP2IV-3	chrIV:1192145-1196254(+)	1369	T. gondii
TGME49_318770	aurora kinase(incomplete catalytic triad)	chrIV:1090416-1101627(-)	2462	T. gondii
TGME49_319610	eIF2 kinase IF2K-D (incomplete catalytic triad)	chrIV:839485-858067(+)	2886	T. gondii
TGME49_319860	DNA polymerase family B protein	chrIV:720375-743119(-)	2972	T. gondii
TGME49_319870	ubiquitin-conjugating enzyme subfamily protein	chrIV:712750-716992(-)	311	T. gondii
TGME49_320300	SWI2/SNF2 Brahma-like putative	chrIV:378565-392197(-)	1628	T. gondii
TGME49_320430	cell-cycle-control protein (translation regulation), putative	chrIV:366229-375295(+)	1129	T. gondii
TGME49_320450	ribosome biogenesis regulatory protein (rrs1) protein	chrIV:342850-346406(-)	319	T. gondii
TGME49_320490	N-acyl-phosphatidylethanolamine-hydrolyzing phospholipase D family protein	chrIV:305843-309661(-)	1134	T. gondii
TGME49_320600	cold-shock DNA-binding domain-containing protein	chrIV:209239-210924(+)	209	T. gondii
TGME49_320700	AP2 domain transcription factor AP2IV-1	chrIV:131916-133193(-)	425	T. gondii
TGME49_321440	SWI2/SNF2 ISWI-like SANT	chrIb:1806856-1816523(+)	1249	T. gondii
TGME49_321450	Myb family DNA-binding domain-containing protein	chrIb:1786309-1802020(+)	4221	T. gondii
TGME49_321560	zinc knuckle domain-containing protein	chrIb:1728320-1737324(+)	770	T. gondii
TGME49_326600	hypothetical protein	asmbl.1630:3-1032(+)	168	T. gondii
