# Supplementary material for: An in silico pipeline to filter the Toxoplasma gondii proteome for proteins that could traffic to the host cell nucleus and influence host cell epigenetic regulation
Source: Mem Inst Oswaldo Cruz. 2018 May 28;113(6):e170471. doi: 10.1590/0074-02760170471 (PMC5963570; doi:10.1590/0074-02760170471)
Supplement: Supplementary file 3 [file 0074-0276-mioc-113-6-e170471-Suppl02.xlsx]

## Sheet: Column Header Legend
Raw Results Tab
Header	Description
ProtID	Protein ID from ToxoDB
Description	Protein Description from ToxoDB
Length	Protein Length
SignalP	SignalP predicted (Y/N)
SecretomeP	Raw SecretomeP v2 score - This column was manually added
NucPred	NucPred Score
NLS_regex	PredictNLS NLS regular expression if NLS predicted
NLS_match	Amino Acid sequence of protein matching NLS regular expression
NLS_pos	Position in protein where NLS regular expression matches
NLS_length	Length of NLS sequence. If bipartite, length excludes the linker sequence
solvent_acc	Solvent accessibility of NLS as predicted by Accpro (e = exposed, b = buried). If bipartite NLS, linker sequence is excluded
Acc_perc	Percentage of NLS deemed exposed. If bipartite NLS, linker sequence is excluded
Domain_Source_Desc_pos	InterPro Domain information. Provides source, Description and Position of domain (delimited by ":"). Multiple domains are delimited by ";"
IPR_ID_Desc	InterPro Domain ID and Description delimited by ":". Multiple domains are delimited by ";"
GO_data	Gene Ontology Terms associated with any predicted InterPro Domains. GO identifier and description delimited by ":". Multiple domains are delimited by ";"
Filtered Results Tab
Header	Description
ProtID	Protein ID from ToxoDB
Description	Protein Description from ToxoDB
Location	Genomic location
Length	Protein Length
Source	Whether the protein was part of the Mass Spectrometry (MS) evidence or comes from any of the secretory organelles, Dense Granules (DG), Micronemes (MC) or Rhoptries (RP) or none of these (NA) - This column was manually added
SignalP	SignalP predicted (YES/NO)
SecretomeP	SecretomeP prediction (YES/NO) - This column was manually added
Secretome	Comprehensive Secretome - YES if Source is not NA or either SignalP or SecPv2 are YES
NucPred	NucPred score above threshold (YES/NO)
PredictNLS	Predicted NLS is surface exposed above threshold (YES/NO)
NuclearLocalised	Predicted to be Nuclear Localised if either NucPred or PredictNLS are YES
EpiGOLink	GO terms from predicted InterPro Domains match GOLink terms from "regulation of gene expression, epigenetic" (YES/NO)
HisGOLink	GO terms from predicted InterPro Domains match GOLink terms from "histone modification" (YES/NO)
EpigeneticFunction	Predicted Epigenetic Function if either EpiGOLink or HisGOLink are YES	EpigeneticFunction	Predicted Epigenetic Function if either EpiGOLink or HisGOLink are YES	EpigeneticFunction	Predicted Epigenetic Function if either EpiGOLink or HisGOLink are YES	EpigeneticFunction	Predicted Epigenetic Function if either EpiGOLink or HisGOLink are YES	EpigeneticFunction	Predicted Epigenetic Function if either EpiGOLink or HisGOLink are YES	EpigeneticFunction	Predicted Epigenetic Function if either EpiGOLink or HisGOLink are YES	EpigeneticFunction	Predicted Epigenetic Function if either EpiGOLink or HisGOLink are YES	EpigeneticFunction	Predicted Epigenetic Function if either EpiGOLink or HisGOLink are YES	EpigeneticFunction	Predicted Epigenetic Function if either EpiGOLink or HisGOLink are YES	EpigeneticFunction	Predicted Epigenetic Function if either EpiGOLink or HisGOLink are YES	EpigeneticFunction	Predicted Epigenetic Function if either EpiGOLink or HisGOLink are YES	EpigeneticFunction	Predicted Epigenetic Function if either EpiGOLink or HisGOLink are YES	EpigeneticFunction	Predicted Epigenetic Function if either EpiGOLink or HisGOLink are YES	EpigeneticFunction	Predicted Epigenetic Function if either EpiGOLink or HisGOLink are YES	EpigeneticFunction	Predicted Epigenetic Function if either EpiGOLink or HisGOLink are YES	EpigeneticFunction	Predicted Epigenetic Function if either EpiGOLink or HisGOLink are YES	EpigeneticFunction	Predicted Epigenetic Function if either EpiGOLink or HisGOLink are YES	EpigeneticFunction	Predicted Epigenetic Function if either EpiGOLink or HisGOLink are YES	EpigeneticFunction	Predicted Epigenetic Function if either EpiGOLink or HisGOLink are YES	EpigeneticFunction	Predicted Epigenetic Function if either EpiGOLink or HisGOLink are YES	EpigeneticFunction	Predicted Epigenetic Function if either EpiGOLink or HisGOLink are YES	EpigeneticFunction	Predicted Epigenetic Function if either EpiGOLink or HisGOLink are YES	EpigeneticFunction	Predicted Epigenetic Function if either EpiGOLink or HisGOLink are YES	EpigeneticFunction	Predicted Epigenetic Function if either EpiGOLink or HisGOLink are YES	EpigeneticFunction	Predicted Epigenetic Function if either EpiGOLink or HisGOLink are YES
AllToxoDBAnnotatedGOEpigenetic	GO terms from ToxoDB Annotation (annotated set) match GOLink terms from either "regulation of gene expression, epigenetic" or "histone modification" (YES/NO)
AllToxoDBPredictedGOEpigenetic	GO terms from ToxoDB Annotation (predicted set) match GOLink terms from either "regulation of gene expression, epigenetic" or "histone modification" (YES/NO)
AllToxoGOEpigeneticFunction	Predicted Epigenetic Function if either AllToxoDBAnnotatedGOEpigenetic or AllToxoDBPredictedGOEpigenetic are YES	AllToxoDBAnnotatedGOEpigenetic
InterProDomains	InterPro Domain ID and Description delimited by ":". Multiple domains are delimited by ";"	AllToxoDBPredictedGOEpigenetic
InterProDomain_GOTerms	Gene Ontology Terms associated with any predicted InterPro Domains. GO identifier and description delimited by ":". Multiple domains are delimited by ";"	AllToxoGOEpigeneticFunction
AllToxoDBAnnotatedGOTerms	Gene Ontology Terms associated with genes (annotated set). GO identifier and description delimited by ":". Multiple domains are delimited by ";"
AllToxoDBPredictedGOTerms	Gene Ontology Terms associated with genes (predicted set). GO identifier and description delimited by ":". Multiple domains are delimited by ";"
[truncated: 5,000 more columns]

## Sheet: Raw Results
ProtID	Description	Length	SignalP	SecretomeP	NucPred	NLS_regex	NLS_match	NLS_pos	NLS_length	solvent_acc	Acc_perc	Domain_Source_Desc_pos	IPR_ID_Desc	GO_data
TGME49_283540	| organism=Toxoplasma_gondii_ME49 | product=hypothetical protein | location=TGME49_chrV:3088500-3089959(-) | length=376 | sequence_SO=chromosome | SO=protein_coding	376	N	0.863	0.24							ProSiteProfiles:PS51257:1-29
TGME49_283870	| organism=Toxoplasma_gondii_ME49 | product=hypothetical protein | location=TGME49_chrV:2892502-2893246(+) | length=100 | sequence_SO=chromosome | SO=protein_coding	100	N	0.529	0.01
TGME49_264260	| organism=Toxoplasma_gondii_ME49 | product=hypothetical protein | location=TGME49_chrVIIb:7243-9208(-) | length=134 | sequence_SO=chromosome | SO=protein_coding	134	N	0.812	0.36
TGME49_263400	| organism=Toxoplasma_gondii_ME49 | product=hypothetical protein | location=TGME49_chrVIIb:581013-583124(-) | length=508 | sequence_SO=chromosome | SO=protein_coding	508	N	0.757	0.52							SUPERFAMILY:SSF55120:192-399	IPR020103:Pseudouridine synthase, catalytic domain	GO:0009982:(pseudouridine synthase activity);GO:0009451:(RNA modification);GO:0003723:(RNA binding);GO:0001522:(pseudouridine synthesis)
TGME49_284645	| organism=Toxoplasma_gondii_ME49 | product=hypothetical protein | location=TGME49_chrV:2639120-2649035(+) | length=2811 | sequence_SO=chromosome | SO=protein_coding	2811	N	0.149	0.96	RRRRRRx{0,2}R	RRRRRRSGR	1033	9	beebeeebe	66.7	Coils:Coil:1866-1887
						RRRRRR	RRRRRR	1033	6	beebee	66.7
TGME49_285140	| organism=Toxoplasma_gondii_ME49 | product=hypothetical protein | location=TGME49_chrV:2594364-2613294(+) | length=5210 | sequence_SO=chromosome | SO=protein_coding	5210	N	0.184	0.93	[ED]R{4,}?[ED]	ERRRRE	4861	6	eeeeee	100	Coils:Coil:4625-4654
						[ED]R{4,}?[ED]	ERRRRE	4794	6	eeeeee	100
						[ED]R{4,}?[ED]	ERRRRE	4695	6	eeeeee	100
						[ED]R{4,}?[ED]	ERRRRE	4727	6	eeeeee	100
						[ED]R{4,}?[ED]	ERRRRE	4826	6	eeeeee	100
						[ED]R{4,}?[ED]	ERRRRE	4629	6	eeeeee	100
TGME49_263540	| organism=Toxoplasma_gondii_ME49 | product=hypothetical protein | location=TGME49_chrVIIb:488472-491732(+) | length=1086 | sequence_SO=chromosome | SO=protein_coding	1086	N	0.356	0.9
TGME49_264250	| organism=Toxoplasma_gondii_ME49 | product=hypothetical protein | location=TGME49_chrVIIb:9355-12785(-) | length=141 | sequence_SO=chromosome | SO=protein_coding	141	N	0.827	0.12
TGME49_264100	| organism=Toxoplasma_gondii_ME49 | product=hypothetical protein | location=TGME49_chrVIIb:185076-185588(+) | length=170 | sequence_SO=chromosome | SO=protein_coding	170	N	0.951	0.88
TGME49_263520	| organism=Toxoplasma_gondii_ME49 | product=microtubule associated protein SPM1 | location=TGME49_chrVIIb:498809-500823(+) | length=351 | sequence_SO=chromosome | SO=protein_coding	351	N	0.451	0.24							Pfam:PF05217:122-315	IPR024963:STOP/FAM154
TGME49_228395	| organism=Toxoplasma_gondii_ME49 | product=hypothetical protein | location=TGME49_chrX:344002-350936(+) | length=2072 | sequence_SO=chromosome | SO=protein_coding	2072	N	0.259	0.87	[RK]{3,}?x{8,16}[RK]{4,}?	RRRFQSECYAADGFALHRRRR	189	7	eee-x14-beee	85.7
TGME49_263570	| organism=Toxoplasma_gondii_ME49 | product=hypothetical protein | location=TGME49_chrVIIb:470077-475473(-) | length=394 | sequence_SO=chromosome | SO=protein_coding	394	N	0.483	0.97	Rx{2,3}Hx{3,5}RRRR	RERHEEHLRRRR	87	12	eeeeeeeeeeee	100
TGME49_284420	| organism=Toxoplasma_gondii_ME49 | product=hypothetical protein | location=TGME49_chrV:2742005-2742598(-) | length=197 | sequence_SO=chromosome | SO=protein_coding	197	N	0.761	0.29
TGME49_285220	| organism=Toxoplasma_gondii_ME49 | product=CAP-Gly domain-containing protein | location=TGME49_chrV:2514089-2522954(+) | length=781 | sequence_SO=chromosome | SO=protein_coding	781	N	0.395	0.54							Pfam:PF01302:55-120;PANTHER:PTHR15140:39-776;PANTHER:PTHR15140:SF6:39-776;SMART:SM01052:48-130;ProSitePatterns:PS00845:90-117;Gene3D:G3DSA:3.10.20.90:689-779;Gene3D:G3DSA:3.80.10.10:528-573;Gene3D:G3DSA:2.30.30.190:45-120;ProSiteProfiles:PS50245:93-147	IPR000938:CAP Gly-rich domain;IPR000938:CAP Gly-rich domain;IPR000938:CAP Gly-rich domain;IPR000938:CAP Gly-rich domain;IPR000938:CAP Gly-rich domain
TGME49_263480	| organism=Toxoplasma_gondii_ME49 | product=sodium/hydrogen exchanger 3 protein | location=TGME49_chrVIIb:531919-538921(+) | length=853 | sequence_SO=chromosome | SO=protein_coding	853	N	0.47	0.15							Pfam:PF00999:214-628;PANTHER:PTHR10110:178-628;PRINTS:PR01084:281-295	IPR006153:Cation/H+ exchanger;IPR018422:Cation/H+ exchanger, CPA1 family;IPR004709:Na+/H+ exchanger	GO:0006885:(regulation of pH);GO:0006814:(sodium ion transport);GO:0015385:(sodium:hydrogen antiporter activity);GO:0006812:(cation transport);GO:0016021:(integral to membrane);GO:0015299:(solute:hydrogen antiporter activity);GO:0055085:(transmembrane transport)
TGME49_285410	| organism=Toxoplasma_gondii_ME49 | product=calmodulin-binding carboxy-terminal kinesin-like family protein, putative | location=TGME49_chrV:2443423-2451722(-) | length=775 | sequence_SO=chromosome | SO=protein_coding	775	N	0.259	0.69							Pfam:PF00225:383-700;PANTHER:PTHR24115:SF162:259-723;PANTHER:PTHR24115:259-723;PRINTS:PR00380:601-619;ProSitePatterns:PS00411:600-611;SMART:SM00129:375-708;Gene3D:G3DSA:3.40.850.10:374-708;ProSiteProfiles:PS50067:374-631	IPR001752:Kinesin, motor domain;IPR001752:Kinesin, motor domain;IPR019821:Kinesin, motor region, conserved site;IPR001752:Kinesin, motor domain;IPR001752:Kinesin, motor domain;IPR001752:Kinesin, motor domain	GO:0003777:(microtubule motor activity);GO:0005524:(ATP binding);GO:0007018:(microtubule-based movement)
TGME49_263215	| organism=Toxoplasma_gondii_ME49 | product=hypothetical protein | location=TGME49_chrVIIb:705094-708407(+) | length=159 | sequence_SO=chromosome | SO=protein_coding	159	Y	0.923	0.32							SignalP_EUK:SignalP-noTM:1-26
TGME49_300650	| organism=Toxoplasma_gondii_ME49 | product=ycf24 family protein, putative | location=tgme49_asmbl.1940:19190-20587(+) | length=465 | sequence_SO=apicoplast_chromosome | SO=protein_coding	465	N	0.863	0.14							Pfam:PF01458:200-435;SUPERFAMILY:SSF101960:31-451;TIGRFAM:TIGR01980:10-454	IPR000825:SUF system FeS cluster assembly, SufBD;IPR010231:SUF system FeS cluster assembly, SufB	GO:0016226:(iron-sulfur cluster assembly)
TGME49_263650	| organism=Toxoplasma_gondii_ME49 | product=pre-mRNA-processing protein 8, putative | location=TGME49_chrVIIb:411993-419629(+) | length=1041 | sequence_SO=chromosome | SO=protein_coding	1041	N	0.134	0.55							PANTHER:PTHR18934:101-1022;Pfam:PF07717:916-1015;Pfam:PF00271:644-729;Pfam:PF04408:790-881;ProSitePatterns:PS00690:514-523;SMART:SM00490:618-729;SMART:SM00487:397-581;SMART:SM00847:790-881;Gene3D:G3DSA:3.40.50.300:597-740;ProSiteProfiles:PS51194:597-770;ProSiteProfiles:PS51192:409-572	IPR011709:Domain of unknown function DUF1605;IPR001650:Helicase, C-terminal;IPR007502:Helicase-associated domain;IPR002464:DNA/RNA helicase, ATP-dependent, DEAH-box type, conserved site;IPR001650:Helicase, C-terminal;IPR014001:Helicase, superfamily 1/2, ATP-binding domain;IPR007502:Helicase-associated domain;IPR001650:Helicase, C-terminal;IPR014001:Helicase, superfamily 1/2, ATP-binding domain	GO:0004386:(helicase activity);GO:0003676:(nucleic acid binding);GO:0005524:(ATP binding);GO:0008026:(ATP-dependent helicase activity)
TGME49_264190	| organism=Toxoplasma_gondii_ME49 | product=hypothetical protein | location=TGME49_chrVIIb:91358-97357(+) | length=1818 | sequence_SO=chromosome | SO=protein_coding	1818	N	0.179	0.88	RxRxRxRxRxR	RQRGRGRGRGR	1539	11	bbbbebebebe	36.4	Pfam:PF01142:1299-1396;PANTHER:PTHR13326:869-1784;ProSiteProfiles:PS50984:1032-1518	IPR001656:Pseudouridine synthase, TruD;IPR001656:Pseudouridine synthase, TruD;IPR011760:Pseudouridine synthase, TruD, insertion domain	GO:0009982:(pseudouridine synthase activity);GO:0009451:(RNA modification);GO:0003723:(RNA binding);GO:0001522:(pseudouridine synthesis)
TGME49_264200	| organism=Toxoplasma_gondii_ME49 | product=hypothetical protein | location=TGME49_chrVIIb:85095-89464(-) | length=1276 | sequence_SO=chromosome | SO=protein_coding	1276	N	0.33	0.9	KKRRK	KKRRK	1036	5	eebee	80	TMHMM:TMhelix:10-29;SUPERFAMILY:SSF69618:981-1029;Gene3D:G3DSA:3.40.50.10090:976-1036	IPR003754:Tetrapyrrole biosynthesis, uroporphyrinogen III synthase	GO:0004852:(uroporphyrinogen-III synthase activity);GO:0033014:(tetrapyrrole biosynthetic process)
						K[KR][KR]RR[KR]	KKKRRK	1035	6	eeebee	83.3
						K{3,4}R{2,3}	KKKRR	1035	5	eeebe	80
TGME49_228660	| organism=Toxoplasma_gondii_ME49 | product=Sec7 domain-containing protein | location=TGME49_chrX:249293-266505(-) | length=3545 | sequence_SO=chromosome | SO=protein_coding	3545	N	0.257	0.94							PANTHER:PTHR10663:SF42:235-3477;PANTHER:PTHR10663:235-3477;Pfam:PF09324:2181-2261;Pfam:PF01369:1139-1363;Pfam:PF12783:812-939;SUPERFAMILY:SSF48425:1293-1365;SMART:SM00222:1138-1363;Coils:Coil:679-700;Gene3D:G3DSA:1.10.1000.11:1214-1369;Gene3D:G3DSA:1.10.220.20:1133-1212;ProSiteProfiles:PS50190:1134-1361	IPR015403:Domain of unknown function DUF1981, SEC7 associated;IPR000904:SEC7-like;IPR000904:SEC7-like;IPR000904:SEC7-like;IPR023394:SEC7-like, alpha orthogonal bundle;IPR000904:SEC7-like	GO:0005086:(ARF guanyl-nucleotide exchange factor activity);GO:0032012:(regulation of ARF protein signal transduction);GO:0005622:(intracellular)
TGME49_284550	| organism=Toxoplasma_gondii_ME49 | product=EF hand domain-containing protein | location=TGME49_chrV:2727828-2729121(+) | length=222 | sequence_SO=chromosome | SO=protein_coding	222	N	0.478	0.25							PANTHER:PTHR10891:19-202;Pfam:PF13499:147-201;SMART:SM00054:19-47;ProSitePatterns:PS00018:188-200;Gene3D:G3DSA:1.10.238.10:135-202;ProSiteProfiles:PS50222:139-174	IPR002048:Calcium-binding EF-hand;IPR018247:EF-Hand 1, calcium-binding site;IPR011992:EF-hand-like domain;IPR018249:EF-HAND 2	GO:0005509:(calcium ion binding)
TGME49_262825	| organism=Toxoplasma_gondii_ME49 | product=peptidase family c50 protein | location=TGME49_chrVIIb:983780-1008185(+) | length=6988 | sequence_SO=chromosome | SO=protein_coding	6988	N	0.164	0.97	[PL][RK][RK][KR][GAPL][RK][STQM]	PRRRGRS	6211	7	eeeeeeb	85.7	Pfam:PF03568:6636-6734;Coils:Coil:1786-1807	IPR005314:Peptidase C50, separase	GO:0006508:(proteolysis);GO:0008233:(peptidase activity);GO:0005634:(nucleus)
TGME49_263639	| organism=Toxoplasma_gondii_ME49 | product=hypothetical protein | location=TGME49_chrVIIb:422316-422764(+) | length=69 | sequence_SO=chromosome | SO=protein_coding	69	N	0.845	0.17							Coils:Coil:16-44
TGME49_263260	| organism=Toxoplasma_gondii_ME49 | product=transporter, major facilitator family protein | location=TGME49_chrVIIb:675110-678193(-) | length=1027 | sequence_SO=chromosome | SO=protein_coding	1027	N	0.403	0.46							Pfam:PF07690:364-520;PANTHER:PTHR20772:SF0:285-506;PANTHER:PTHR20772:285-506;Gene3D:G3DSA:1.20.1250.20:364-500	IPR011701:Major facilitator superfamily	GO:0016021:(integral to membrane);GO:0055085:(transmembrane transport)
TGME49_283780	| organism=Toxoplasma_gondii_ME49 | product=glucose-6-phosphate isomerase GPI | location=TGME49_chrV:2973954-2984048(-) | length=661 | sequence_SO=chromosome | SO=protein_coding	661	N	0.474	0.29							PANTHER:PTHR11469:88-628;Pfam:PF00342:149-642;Hamap:MF_00473:143-627;PRINTS:PR00662:600-613;SUPERFAMILY:SSF53697:114-655;Gene3D:G3DSA:1.10.1390.10:605-659;Gene3D:G3DSA:3.40.50.10490:251-604;TMHMM:TMhelix:46-68;ProSitePatterns:PS00174:600-617;ProSitePatterns:PS00765:370-383;ProSiteProfiles:PS51463:114-658	IPR001672:Phosphoglucose isomerase (PGI);IPR001672:Phosphoglucose isomerase (PGI);IPR001672:Phosphoglucose isomerase (PGI);IPR001672:Phosphoglucose isomerase (PGI);IPR023096:Phosphoglucose isomerase, C-terminal;IPR018189:Phosphoglucose isomerase, conserved site;IPR018189:Phosphoglucose isomerase, conserved site;IPR001672:Phosphoglucose isomerase (PGI)	GO:0006096:(glycolysis);GO:0006094:(gluconeogenesis);GO:0004347:(glucose-6-phosphate isomerase activity)
TGME49_228720	| organism=Toxoplasma_gondii_ME49 | product=hypothetical protein | location=TGME49_chrX:185507-187852(+) | length=466 | sequence_SO=chromosome | SO=protein_coding	466	N	0.675	0.86	R[RK]x[KR]x[RK]{2,}?[DE]	RRSRKRRE	146	8	eeeeeeee	100	Pfam:PF01868:375-455;PANTHER:PTHR13348:295-465;Gene3D:G3DSA:2.30.30.210:374-458	IPR002730:Ribonuclease P/MRP, subunit p29;IPR002730:Ribonuclease P/MRP, subunit p29	GO:0008033:(tRNA processing);GO:0004540:(ribonuclease activity);GO:0006379:(mRNA cleavage);GO:0003723:(RNA binding);GO:0006364:(rRNA processing);GO:0030677:(ribonuclease P complex);GO:0000172:(ribonuclease MRP complex)
TGME49_262850	| organism=Toxoplasma_gondii_ME49 | product=hypothetical protein | location=TGME49_chrVIIb:977073-981392(-) | length=806 | sequence_SO=chromosome | SO=protein_coding	806	N	0.393	0.89	[DE][RK]{2,4}[GA]R[PL][GA]	EKKGRPA	289	7	eeeeeee	100	PANTHER:PTHR10598:568-692
TGME49_263595	| organism=Toxoplasma_gondii_ME49 | product=RNA-binding protein | location=TGME49_chrVIIb:453575-456672(+) | length=467 | sequence_SO=chromosome | SO=protein_coding	467	N	0.43	0.9	[RK]{2,4}x{1,2}[RK]x{0,2}[RK]x{3,5}[RK]x{0,2}[RK][RK]{2,4}[PL]	KKREKKEMKKWRKEAKRRRL	299	20	eeeeeeeeeeeeeeeeeeee	100	Pfam:PF00076:113-181;PANTHER:PTHR23139:SF24:51-467;PANTHER:PTHR23139:51-467;SUPERFAMILY:SSF54928:100-196;SignalP_GRAM_POSITIVE:SignalP-TM:1-20;Gene3D:G3DSA:3.30.70.330:108-192;Coils:Coil:259-320;TMHMM:TMhelix:31-53;SMART:SM00360:112-185;ProSiteProfiles:PS50102:111-189	IPR000504:RNA recognition motif domain;IPR012677:Nucleotide-binding, alpha-beta plait;IPR000504:RNA recognition motif domain;IPR000504:RNA recognition motif domain	GO:0000166:(nucleotide binding);GO:0003676:(nucleic acid binding)
						[RK]{3,}?x{8,16}[RK]{4,}?	KKREKKEMKKWRKEAKRRR	299	7	eee-x12-eeee	100
						[KR][KR]x[KR][KR][KR]x[KR][KR]	KKEKKREKK	296	9	eeeeeeeee	100
						KR{3,}?[LVI]	KRRRL	314	5	eeeee	100
TGME49_263633	| organism=Toxoplasma_gondii_ME49 | product=hypothetical protein | location=TGME49_chrVIIb:423805-424029(+) | length=74 | sequence_SO=chromosome | SO=protein_coding	74	N	0.503	0.83	[QL]xKRxKxKK	QKKREKEKK	5	9	eeeeeeeee	100	Coils:Coil:3-48
						[RK]{3,}?x{8,16}[RK]{4,}?	KKREKEKKREKYKKKR	6	7	eee-x9-eeee	100
						[PLQMNKR]K[KR][KR]RxK[PLQMNKR]	KKRRREKK	31	8	eeeeeeee	100
						[RK]{3,}?x[RK]x[RK]x{4,9}[RK]{3,}?	KKREKEKKREKYKKKR	6	16	eeeeeeeeeeebeeee	93.8
						[RK]{3,}?x[RK]x[RK]x{4,9}[RK]{3,}?	KKRRREKKMQAEETQKKR	31	18	eeeeeeeeeeeeeeeeee	100
TGME49_283500	| organism=Toxoplasma_gondii_ME49 | product=tetratricopeptide repeat-containing protein | location=TGME49_chrV:3113825-3119892(-) | length=635 | sequence_SO=chromosome | SO=protein_coding	635	N	0.453	0.34							Pfam:PF13176:427-454;PANTHER:PTHR20931:28-562;SUPERFAMILY:SSF48452:34-219;SMART:SM00028:192-229;Coils:Coil:367-388;Gene3D:G3DSA:1.25.40.10:35-220;ProSiteProfiles:PS50293:39-125	IPR019734:Tetratricopeptide repeat;IPR011990:Tetratricopeptide-like helical;IPR013026:Tetratricopeptide repeat-containing domain	GO:0005515:(protein binding)
TGME49_264000	| organism=Toxoplasma_gondii_ME49 | product=aldehyde dehydrogenase | location=TGME49_chrVIIb:241519-251585(-) | length=624 | sequence_SO=chromosome | SO=protein_coding	624	N	0.37	0.22							Pfam:PF00171:187-360;SUPERFAMILY:SSF53720:201-556;Coils:Coil:30-51;Gene3D:G3DSA:3.40.605.10:112-114	IPR015590:Aldehyde dehydrogenase domain;IPR016161:Aldehyde/histidinol dehydrogenase;IPR016162:Aldehyde dehydrogenase, N-terminal	GO:0008152:(metabolic process);GO:0055114:(oxidation-reduction process);GO:0016491:(oxidoreductase activity)
TGME49_285425	| organism=Toxoplasma_gondii_ME49 | product=hypothetical protein | location=TGME49_chrV:2431476-2439800(-) | length=2128 | sequence_SO=chromosome | SO=protein_coding	2128	N	0.216	0.91
TGME49_263270	| organism=Toxoplasma_gondii_ME49 | product=glycerophosphodiester phosphodiesterase family protein | location=TGME49_chrVIIb:665307-673319(+) | length=866 | sequence_SO=chromosome | SO=protein_coding	866	N	0.668	0.35							PANTHER:PTHR23344:549-847;Pfam:PF03009:560-675;Gene3D:G3DSA:3.20.20.190:554-811	IPR004129:Glycerophosphoryl diester phosphodiesterase;IPR004129:Glycerophosphoryl diester phosphodiesterase;IPR017946:PLC-like phosphodiesterase, TIM beta/alpha-barrel domain	GO:0006629:(lipid metabolic process);GO:0008081:(phosphoric diester hydrolase activity);GO:0008889:(glycerophosphodiester phosphodiesterase activity);GO:0006071:(glycerol metabolic process)
TGME49_263860	| organism=Toxoplasma_gondii_ME49 | product=hypothetical protein | location=TGME49_chrVIIb:283983-287388(+) | length=455 | sequence_SO=chromosome | SO=protein_coding	455	N	0.322	0.9							Pfam:PF07052:293-388	IPR010756:Hepatocellular carcinoma-associated antigen 59
TGME49_262810	| organism=Toxoplasma_gondii_ME49 | product=iron donor protein CyaY protein | location=TGME49_chrVIIb:1010742-1012399(-) | length=287 | sequence_SO=chromosome | SO=protein_coding	287	N	0.598	0.35							Pfam:PF01491:180-285;SUPERFAMILY:SSF55387:176-284;ProSitePatterns:PS01344:228-242;Gene3D:G3DSA:3.30.920.10:177-285;TIGRFAM:TIGR03421:181-284;ProSiteProfiles:PS50810:176-287	IPR002908:Frataxin-like;IPR002908:Frataxin-like;IPR020895:Frataxin conserved site;IPR002908:Frataxin-like;IPR002908:Frataxin-like;IPR002908:Frataxin-like
TGME49_263130	| organism=Toxoplasma_gondii_ME49 | product=citrate synthase, putative | location=TGME49_chrVIIb:780112-787629(+) | length=620 | sequence_SO=chromosome | SO=protein_coding	620	N	0.551	0.6							PANTHER:PTHR11739:234-620;PANTHER:PTHR11739:SF0:234-620;Pfam:PF00285:235-588;PRINTS:PR00143:405-420;Gene3D:G3DSA:1.10.580.10:241-465;Gene3D:G3DSA:1.10.230.10:466-552	IPR002020:Citrate synthase-like;IPR002020:Citrate synthase-like;IPR002020:Citrate synthase-like;IPR016142:Citrate synthase-like, large alpha subdomain;IPR016143:Citrate synthase-like, small alpha subdomain	GO:0044262:(cellular carbohydrate metabolic process);GO:0046912:(transferase activity, transferring acyl groups, acyl groups converted into alkyl on transfer)
TGME49_263280	| organism=Toxoplasma_gondii_ME49 | product=hypothetical protein | location=TGME49_chrVIIb:658976-660464(+) | length=235 | sequence_SO=chromosome | SO=protein_coding	235	N	0.772	0.4	R[GA][IVLP]KRR	RALKRR	101	6	ebbeee	66.7	TMHMM:TMhelix:112-134
TGME49_263290	| organism=Toxoplasma_gondii_ME49 | product=rhomboid protease ROM2 | location=TGME49_chrVIIb:651344-656012(-) | length=283 | sequence_SO=chromosome | SO=protein_coding	283	N	0.551	0.02							PANTHER:PTHR22936:SF0:62-250;PANTHER:PTHR22936:62-250;Pfam:PF01694:108-245;Gene3D:G3DSA:1.20.1540.10:63-245	IPR002610:Peptidase S54, rhomboid;IPR022764:Peptidase S54, rhomboid domain	GO:0006508:(proteolysis);GO:0004252:(serine-type endopeptidase activity);GO:0016021:(integral to membrane)
TGME49_263450	| organism=Toxoplasma_gondii_ME49 | product=hypothetical protein | location=TGME49_chrVIIb:544050-547508(+) | length=1152 | sequence_SO=chromosome | SO=protein_coding	1152	N	0.117	0.89							Gene3D:G3DSA:1.10.10.10:1056-1090;Coils:Coil:975-996;SignalP_GRAM_POSITIVE:SignalP-TM:1-19	IPR011991:Winged helix-turn-helix transcription repressor DNA-binding
TGME49_263327	| organism=Toxoplasma_gondii_ME49 | product=hypothetical protein | location=TGME49_chrVIIb:628813-629441(-) | length=93 | sequence_SO=chromosome | SO=protein_coding	93	N	0.842	0.42							TMHMM:TMhelix:43-60
TGME49_300660	| organism=Toxoplasma_gondii_ME49 | product=RNA polymerase B | location=tgme49_asmbl.1940:20618-23776(+) | length=1052 | sequence_SO=apicoplast_chromosome | SO=protein_coding	1052	N	0.304	0.57							PANTHER:PTHR20856:135-1042;PANTHER:PTHR20856:SF3:135-1042;Pfam:PF00562:496-957;Pfam:PF04560:960-1035;Pfam:PF04565:350-414;SUPERFAMILY:SSF64484:15-1045;Gene3D:G3DSA:2.40.50.100:597-608;Gene3D:G3DSA:2.40.270.10:897-936;Gene3D:G3DSA:2.40.50.150:653-793;Gene3D:G3DSA:3.90.1100.10:80-129	IPR015712:DNA-directed RNA polymerase, subunit 2;IPR010243:DNA-directed RNA polymerase, beta subunit, bacterial-type;IPR007120:DNA-directed RNA polymerase, subunit 2, domain 6;IPR007641:RNA polymerase Rpb2, domain 7;IPR007645:RNA polymerase Rpb2, domain 3;IPR007120:DNA-directed RNA polymerase, subunit 2, domain 6;IPR014724:RNA polymerase Rpb2, OB-fold	GO:0006351:(transcription, DNA-dependent);GO:0032549:(ribonucleoside binding);GO:0003899:(DNA-directed RNA polymerase activity);GO:0003677:(DNA binding)
TGME49_300640	| organism=Toxoplasma_gondii_ME49 | product=ribosomal protein RPS4 | location=tgme49_asmbl.1940:8364-8960(-) | length=198 | sequence_SO=apicoplast_chromosome | SO=protein_coding	198	N	0.397	0.22							Pfam:PF01479:86-132;PANTHER:PTHR11831:SF4:36-137;PANTHER:PTHR11831:36-137;SUPERFAMILY:SSF55174:35-196;ProSitePatterns:PS00632:83-107;SMART:SM00363:85-145;Gene3D:G3DSA:3.10.290.10:94-145;Gene3D:G3DSA:1.10.1050.10:36-93;ProSiteProfiles:PS50889:85-145	IPR002942:RNA-binding S4 domain;IPR022801:Ribosomal protein S4/S9;IPR018079:Ribosomal protein S4, conserved site;IPR002942:RNA-binding S4 domain;IPR002942:RNA-binding S4 domain;IPR001912:Ribosomal protein S4/S9, N-terminal;IPR002942:RNA-binding S4 domain	GO:0019843:(rRNA binding);GO:0003723:(RNA binding);GO:0005622:(intracellular)
TGME49_263590	| organism=Toxoplasma_gondii_ME49 | product=hypothetical protein | location=TGME49_chrVIIb:458907-460354(-) | length=309 | sequence_SO=chromosome | SO=protein_coding	309	N	0.814	0.72
TGME49_263710	| organism=Toxoplasma_gondii_ME49 | product=acyl-CoA:cholesterol acyltransferase alpha ACAT1-alpha | location=TGME49_chrVIIb:372411-382026(-) | length=635 | sequence_SO=chromosome | SO=protein_coding	635	N	0.529	0.44							Pfam:PF03062:355-613;PANTHER:PTHR10408:SF0:159-617;PANTHER:PTHR10408:159-617;TMHMM:TMhelix:592-614;PIRSF:PIRSF000439:98-625	IPR004299:Membrane bound O-acyl transferase, MBOAT;IPR014371:Sterol O-acyltransferase, ACAT/DAG/ARE types;IPR014371:Sterol O-acyltransferase, ACAT/DAG/ARE types	GO:0008374:(O-acyltransferase activity)
TGME49_262860	| organism=Toxoplasma_gondii_ME49 | product=ADP-ribosylation factor family protein 1, putative | location=TGME49_chrVIIb:972596-975480(+) | length=180 | sequence_SO=chromosome | SO=protein_coding	180	N	0.494	0							Pfam:PF00025:7-175;PANTHER:PTHR11711:1-177;PRINTS:PR00328:19-42;SMART:SM00177:1-180;Gene3D:G3DSA:3.40.50.300:16-179;ProSiteProfiles:PS51417:11-177;TIGRFAM:TIGR00231:16-171	IPR006689:Small GTPase superfamily, ARF/SAR type;IPR006689:Small GTPase superfamily, ARF/SAR type;IPR006689:Small GTPase superfamily, ARF/SAR type;IPR024156:Small GTPase superfamily, ARF type;IPR024156:Small GTPase superfamily, ARF type;IPR005225:Small GTP-binding protein domain	GO:0007264:(small GTPase mediated signal transduction);GO:0005525:(GTP binding);GO:0005622:(intracellular)
TGME49_283882	| organism=Toxoplasma_gondii_ME49 | product=hypothetical protein | location=TGME49_chrV:2882661-2883458(+) | length=265 | sequence_SO=chromosome | SO=protein_coding	265	Y	0.876	0.49							SignalP_GRAM_NEGATIVE:SignalP-noTM:1-24;SignalP_EUK:SignalP-noTM:1-23;SignalP_GRAM_POSITIVE:SignalP-TM:1-27
TGME49_283510	| organism=Toxoplasma_gondii_ME49 | product=hypothetical protein | location=TGME49_chrV:3107086-3112326(+) | length=315 | sequence_SO=chromosome | SO=protein_coding	315	N	0.668	0.76
TGME49_263040	| organism=Toxoplasma_gondii_ME49 | product=ribosomal protein RPS16 | location=TGME49_chrVIIb:856869-858555(+) | length=211 | sequence_SO=chromosome | SO=protein_coding	211	N	0.409	0.46	[RK]x[RK]x[KR]x{4,6}RKK	RPKKRVQTFGRKK	70	13	eeeebbbbbbeee	53.8	PANTHER:PTHR21569:71-211;Pfam:PF00380:79-211;ProSitePatterns:PS00360:139-157;Gene3D:G3DSA:3.30.230.10:73-211	IPR000754:Ribosomal protein S9;IPR000754:Ribosomal protein S9;IPR020574:Ribosomal protein S9, conserved site;IPR014721:Ribosomal protein S5 domain 2-type fold, subgroup	GO:0006412:(translation);GO:0005840:(ribosome);GO:0003735:(structural constituent of ribosome);GO:0005622:(intracellular)
TGME49_263630	| organism=Toxoplasma_gondii_ME49 | product=hypothetical protein | location=TGME49_chrVIIb:427195-429729(-) | length=136 | sequence_SO=chromosome | SO=protein_coding	136	Y	0.754	0.39							SignalP_EUK:SignalP-noTM:1-29
TGME49_283860	| organism=Toxoplasma_gondii_ME49 | product=leucine rich repeat-containing protein | location=TGME49_chrV:2901008-2906460(-) | length=644 | sequence_SO=chromosome | SO=protein_coding	644	N	0.69	0.7							PANTHER:PTHR10588:67-243;SUPERFAMILY:SSF52075:61-201;Gene3D:G3DSA:3.80.10.10:57-228;ProSiteProfiles:PS51450:114-135	IPR001611:Leucine-rich repeat	GO:0005515:(protein binding)
TGME49_262960	| organism=Toxoplasma_gondii_ME49 | product=U1 snRNP-associated protein Usp106, putative | location=TGME49_chrVIIb:896825-899763(+) | length=394 | sequence_SO=chromosome | SO=protein_coding	394	N	0.254	0.94	[RK]x[RK]x[KR]x{4,6}RKK	KSRSRSRDHDRKK	325	13	eeeeeeeeeeeee	100	Pfam:PF03194:1-226;PANTHER:PTHR12375:1-393	IPR004882:LUC7-related;IPR004882:LUC7-related
						[KR]{4}x{20,24}K{1,4}xK	RKKKSRKRSHSRRRSKSRDRKRSSSKHK	335	7	eeee-x21-eee	100
TGME49_300613	| organism=Toxoplasma_gondii_ME49 | product=ribosomal protein RPL16 | location=tgme49_asmbl.1940:4317-4706(-) | length=129 | sequence_SO=apicoplast_chromosome | SO=protein_coding	129	N	0.422	0.27							Pfam:PF00252:39-112;SUPERFAMILY:SSF54686:8-113;ProSitePatterns:PS00701:73-84	IPR016180:Ribosomal protein L10e/L16;IPR016180:Ribosomal protein L10e/L16;IPR020798:Ribosomal protein L16, conserved site	GO:0006412:(translation);GO:0005840:(ribosome);GO:0005622:(intracellular);GO:0003735:(structural constituent of ribosome)
TGME49_284615	| organism=Toxoplasma_gondii_ME49 | product=hypothetical protein | location=TGME49_chrV:2669280-2672087(-) | length=152 | sequence_SO=chromosome | SO=protein_coding	152	N	0.77	0.42
TGME49_284780	| organism=Toxoplasma_gondii_ME49 | product=hypothetical protein | location=TGME49_chrV:2617818-2624687(+) | length=1600 | sequence_SO=chromosome | SO=protein_coding	1600	N	0.648	0.41							Pfam:PF13515:963-1091;TMHMM:TMhelix:96-118;Coils:Coil:612-647
TGME49_263310	| organism=Toxoplasma_gondii_ME49 | product=step ii splicing factor, putative | location=TGME49_chrVIIb:641852-643027(+) | length=288 | sequence_SO=chromosome | SO=protein_coding	288	N	0.523	0.83							Pfam:PF10197:19-54;SMART:SM01083:18-54	IPR019339:CBF1-interacting co-repressor CIR, N-terminal domain;IPR019339:CBF1-interacting co-repressor CIR, N-terminal domain
TGME49_264010	| organism=Toxoplasma_gondii_ME49 | product=hypothetical protein | location=TGME49_chrVIIb:237664-239048(-) | length=231 | sequence_SO=chromosome | SO=protein_coding	231	N	0.433	0.82							Pfam:PF08648:27-228	IPR013957:Domain of unknown function DUF1777
TGME49_263830	| organism=Toxoplasma_gondii_ME49 | product=hypothetical protein | location=TGME49_chrVIIb:305255-305794(-) | length=179 | sequence_SO=chromosome | SO=protein_coding	179	N	0.684	0.68
TGME49_200590	| organism=Toxoplasma_gondii_ME49 | product=Toxoplasma gondii family C protein | location=TGME49_chrX:72197-75642(-) | length=201 | sequence_SO=chromosome | SO=protein_coding	201	N	0.902	0.24
TGME49_228420	| organism=Toxoplasma_gondii_ME49 | product=protein kinase, cAMP-dependent, catalytic chain | location=TGME49_chrX:316971-319971(+) | length=333 | sequence_SO=chromosome | SO=protein_coding	333	N	0.269	0.02							Pfam:PF00069:16-271;PANTHER:PTHR24353:15-330;ProSitePatterns:PS00108:145-157;SMART:SM00133:281-333;SMART:SM00220:15-280;Gene3D:G3DSA:3.30.200.20:12-91;Gene3D:G3DSA:1.10.510.10:92-292;ProSiteProfiles:PS50011:15-280	IPR000719:Protein kinase, catalytic domain;IPR008271:Serine/threonine-protein kinase, active site;IPR000961:AGC-kinase, C-terminal;IPR002290:Serine/threonine- / dual-specificity protein kinase, catalytic domain;IPR000719:Protein kinase, catalytic domain	GO:0004674:(protein serine/threonine kinase activity);GO:0004672:(protein kinase activity);GO:0005524:(ATP binding);GO:0006468:(protein phosphorylation)
TGME49_284190	| organism=Toxoplasma_gondii_ME49 | product=pyruvate carboxylase | location=TGME49_chrV:2762853-2777481(-) | length=1391 | sequence_SO=chromosome | SO=protein_coding	1391	N	0.351	0.14							PANTHER:PTHR18866:207-1390;PANTHER:PTHR18866:SF10:207-1390;Pfam:PF02785:558-665;Pfam:PF00682:785-1034;Pfam:PF02436:1075-1274;Pfam:PF00364:1323-1390;Pfam:PF00289:210-319;Pfam:PF02786:324-531;SUPERFAMILY:SSF52440:198-322;SUPERFAMILY:SSF51246:555-672;SUPERFAMILY:SSF56059:292-542;SUPERFAMILY:SSF51569:771-1070;SUPERFAMILY:SSF51230:1313-1390;SUPERFAMILY:SSF89000:1080-1257;Gene3D:G3DSA:2.40.50.100:1321-…	IPR005930:Pyruvate carboxylase;IPR005482:Biotin carboxylase, C-terminal;IPR000891:Pyruvate carboxyltransferase;IPR003379:Carboxylase, conserved domain;IPR000089:Biotin/lipoyl attachment;IPR005481:Carbamoyl-phosphate synthase, large subunit, N-terminal;IPR005479:Carbamoyl-phosphate synthetase, large subunit, ATP-binding;IPR016185:Pre-ATP-grasp fold;IPR011054:Rudiment single hybrid motif;IPR011053:…	GO:0008152:(metabolic process);GO:0003824:(catalytic activity);GO:0016874:(ligase activity);GO:0005524:(ATP binding);GO:0004736:(pyruvate carboxylase activity);GO:0006094:(gluconeogenesis);GO:0046872:(metal ion binding);GO:0004075:(biotin carboxylase activity)
TGME49_263760	| organism=Toxoplasma_gondii_ME49 | product=hypothetical protein | location=TGME49_chrVIIb:331237-337357(+) | length=1730 | sequence_SO=chromosome | SO=protein_coding	1730	N	0.058	0.79							SignalP_GRAM_POSITIVE:SignalP-TM:1-36;Coils:Coil:1346-1373
TGME49_262950	| organism=Toxoplasma_gondii_ME49 | product=hypothetical protein | location=TGME49_chrVIIb:902193-906275(+) | length=1024 | sequence_SO=chromosome | SO=protein_coding	1024	N	0.157	0.9							Coils:Coil:514-542
TGME49_262990	| organism=Toxoplasma_gondii_ME49 | product=hypothetical protein | location=TGME49_chrVIIb:877262-883251(-) | length=1634 | sequence_SO=chromosome | SO=protein_coding	1634	N	0.272	0.92	R[RK]x[KR]x[RK]{2,}?[DE]	RRAKQKKRD	1352	9	eeeeeeeee	100
TGME49_262800	| organism=Toxoplasma_gondii_ME49 | product=hypothetical protein | location=TGME49_chrVIIb:1014684-1020393(-) | length=319 | sequence_SO=chromosome | SO=protein_coding	319	N	0.248	0.81	R[RK]{2,4}x{15,19}[RK]{2,4}[QLM]K	RRRLELKEEMERQKREEDLKKLK	61	7	eee-x16-eebe	85.7	Gene3D:G3DSA:3.80.10.10:142-249
						[RK]{3,}?x{8,16}[RK]{4,}?	RRRIAREKAYEDRKAMMSRKKK	291	7	eee-x15-eeee	100
TGME49_228750	| organism=Toxoplasma_gondii_ME49 | product=calcium dependent protein kinase CDPK7 | location=TGME49_chrX:161918-172791(-) | length=2133 | sequence_SO=chromosome | SO=protein_coding	2133	N	0.071	0.56							PANTHER:PTHR24342:SF26:1403-1881;PANTHER:PTHR24342:1403-1881;Pfam:PF00169:1428-1524;Pfam:PF13202:85-102;Pfam:PF00069:1533-1790;SUPERFAMILY:SSF50729:1422-1526;SUPERFAMILY:SSF56112:1533-1791;SUPERFAMILY:SSF47473:691-736;ProSitePatterns:PS00018:126-138;ProSitePatterns:PS00108:1651-1663;ProSitePatterns:PS00107:1539-1562;SMART:SM00054:117-145;SMART:SM00233:1426-1527;SMART:SM00220:1533-1790;Gene3D:G3DS…	IPR001849:Pleckstrin homology domain;IPR000719:Protein kinase, catalytic domain;IPR011009:Protein kinase-like domain;IPR018247:EF-Hand 1, calcium-binding site;IPR008271:Serine/threonine-protein kinase, active site;IPR017441:Protein kinase, ATP binding site;IPR002048:Calcium-binding EF-hand;IPR001849:Pleckstrin homology domain;IPR002290:Serine/threonine- / dual-specificity protein kinase, catalyti…	GO:0004674:(protein serine/threonine kinase activity);GO:0005515:(protein binding);GO:0005509:(calcium ion binding);GO:0016772:(transferase activity, transferring phosphorus-containing groups);GO:0004672:(protein kinase activity);GO:0005524:(ATP binding);GO:0006468:(protein phosphorylation);GO:0005543:(phospholipid binding)
TGME49_228440	| organism=Toxoplasma_gondii_ME49 | product=hypothetical protein | location=TGME49_chrX:310991-312124(+) | length=283 | sequence_SO=chromosome | SO=protein_coding	283	N	0.755	0.93
TGME49_300700	| organism=Toxoplasma_gondii_ME49 | product=ribosomal protein S2, putative | location=tgme49_asmbl.1940:29269-29502(+) | length=77 | sequence_SO=apicoplast_chromosome | SO=protein_coding	77	N	0.83	0.04							Pfam:PF00318:1-72;TMHMM:TMhelix:56-75;SUPERFAMILY:SSF52313:1-72	IPR001865:Ribosomal protein S2;IPR023591:Ribosomal protein S2, flavodoxin-like domain	GO:0006412:(translation);GO:0005840:(ribosome);GO:0003735:(structural constituent of ribosome);GO:0005622:(intracellular)
TGME49_228410	| organism=Toxoplasma_gondii_ME49 | product=Tubulin-tyrosine ligase family protein | location=TGME49_chrX:323836-328813(+) | length=1124 | sequence_SO=chromosome | SO=protein_coding	1124	N	0.214	0.93	[RK]R[MS]KxK[KR]	RRSKDKR	156	7	eeeeeee	100	Pfam:PF03133:730-934;PANTHER:PTHR12241:683-1108;SUPERFAMILY:SSF56059:779-884;ProSiteProfiles:PS51221:670-1111	IPR004344:Tubulin-tyrosine ligase;IPR004344:Tubulin-tyrosine ligase;IPR004344:Tubulin-tyrosine ligase	GO:0006464:(cellular protein modification process);GO:0004835:(tubulin-tyrosine ligase activity)
TGME49_284160	| organism=Toxoplasma_gondii_ME49 | product=histone lysine methyltransferase, SET, putative | location=TGME49_chrV:2800018-2805300(+) | length=308 | sequence_SO=chromosome | SO=protein_coding	308	N	0.433	0.52							Pfam:PF00856:199-244;SUPERFAMILY:SSF82199:130-252;Gene3D:G3DSA:2.170.270.10:132-244;ProSiteProfiles:PS50280:127-248	IPR001214:SET domain;IPR001214:SET domain	GO:0005515:(protein binding)
TGME49_263000	| organism=Toxoplasma_gondii_ME49 | product=Beige/BEACH domain-containing protein | location=TGME49_chrVIIb:865419-875004(+) | length=1917 | sequence_SO=chromosome | SO=protein_coding	1917	N	0.212	0.84							Pfam:PF02138:898-1007;Pfam:PF00400:1514-1544;PANTHER:PTHR13743:555-1008;PANTHER:PTHR13743:SF19:555-1008;SUPERFAMILY:SSF50729:429-493;SUPERFAMILY:SSF50978:1404-1453;SUPERFAMILY:SSF81837:581-673;SMART:SM00320:1505-1544;SMART:SM01026:593-1007;ProSitePatterns:PS00678:1531-1545;Gene3D:G3DSA:2.130.10.10:1321-1333;Gene3D:G3DSA:1.10.1540.10:896-1007;ProSiteProfiles:PS50294:1512-1605;ProSiteProfiles:PS500…	IPR000409:BEACH domain;IPR001680:WD40 repeat;IPR017986:WD40-repeat-containing domain;IPR000409:BEACH domain;IPR001680:WD40 repeat;IPR000409:BEACH domain;IPR019775:WD40 repeat, conserved site;IPR015943:WD40/YVTN repeat-like-containing domain;IPR000409:BEACH domain;IPR017986:WD40-repeat-containing domain;IPR001680:WD40 repeat;IPR000409:BEACH domain	GO:0005515:(protein binding)
TGME49_263120	| organism=Toxoplasma_gondii_ME49 | product=hypothetical protein | location=TGME49_chrVIIb:788906-791575(-) | length=889 | sequence_SO=chromosome | SO=protein_coding	889	Y	0.27	0.86
TGME49_284680	| organism=Toxoplasma_gondii_ME49 | product=hypothetical protein | location=TGME49_chrV:2625996-2627113(+) | length=159 | sequence_SO=chromosome | SO=protein_coding	159	N	0.882	0.35
TGME49_302005	| organism=Toxoplasma_gondii_ME49 | product=ORF F | location=tgme49_asmbl.1940:32839-33015(-) | length=58 | sequence_SO=apicoplast_chromosome | SO=protein_coding	58	N	0.779	0
TGME49_264175	| organism=Toxoplasma_gondii_ME49 | product=hypothetical protein | location=TGME49_chrVIIb:117180-117819(-) | length=135 | sequence_SO=chromosome | SO=protein_coding	135	N	0.602	0.52							Coils:Coil:45-66
TGME49_302060	| organism=Toxoplasma_gondii_ME49 | product=elongation factor tu, apicoplast | location=tgme49_asmbl.1940:1-454(-) | length=151 | sequence_SO=apicoplast_chromosome | SO=protein_coding	151	N	0.327	0.03							Pfam:PF00009:10-149;PANTHER:PTHR23115:1-151;PANTHER:PTHR23115:SF31:1-151;PRINTS:PR00315:58-66;SUPERFAMILY:SSF52540:4-150;Gene3D:G3DSA:3.40.50.300:2-147;TIGRFAM:TIGR00231:13-142	IPR000795:Protein synthesis factor, GTP-binding;IPR004541:Translation elongation factor EFTu/EF1A, bacterial/organelle;IPR000795:Protein synthesis factor, GTP-binding;IPR005225:Small GTP-binding protein domain	GO:0003924:(GTPase activity);GO:0006414:(translational elongation);GO:0005525:(GTP binding);GO:0003746:(translation elongation factor activity);GO:0005622:(intracellular)
TGME49_302003	| organism=Toxoplasma_gondii_ME49 | product=ORF E | location=tgme49_asmbl.1940:32518-32835(-) | length=105 | sequence_SO=apicoplast_chromosome | SO=protein_coding	105	N	0.759	0.27
TGME49_263090	| organism=Toxoplasma_gondii_ME49 | product=14-3-3 protein | location=TGME49_chrVIIb:813151-815788(+) | length=323 | sequence_SO=chromosome | SO=protein_coding	323	N	0.579	0.5							Pfam:PF00244:66-307;PANTHER:PTHR18860:58-322;PRINTS:PR00305:154-178;SUPERFAMILY:SSF48445:66-303;SMART:SM00101:66-314;ProSitePatterns:PS00796:111-121;ProSitePatterns:PS00797:283-302;Gene3D:G3DSA:1.20.190.20:66-302;Coils:Coil:72-100	IPR023410:14-3-3 domain;IPR000308:14-3-3 protein;IPR000308:14-3-3 protein;IPR023410:14-3-3 domain;IPR023410:14-3-3 domain;IPR023409:14-3-3 protein, conserved site;IPR023409:14-3-3 protein, conserved site;IPR023410:14-3-3 domain	GO:0019904:(protein domain specific binding)
TGME49_263500	| organism=Toxoplasma_gondii_ME49 | product=vacuolar protein sorting-associated protein 26, putative | location=TGME49_chrVIIb:516634-522399(+) | length=368 | sequence_SO=chromosome | SO=protein_coding	368	N	0.415	0.4							PANTHER:PTHR12233:78-365;Pfam:PF03643:78-351	IPR005377:Vacuolar protein sorting-associated protein 26	GO:0030904:(retromer complex);GO:0007034:(vacuolar transport)
TGME49_228620	| organism=Toxoplasma_gondii_ME49 | product=hypothetical protein | location=TGME49_chrX:273169-274249(-) | length=281 | sequence_SO=chromosome | SO=protein_coding	281	Y	0.864	0.48							Pfam:PF01161:58-171;Gene3D:G3DSA:3.90.280.10:44-172	IPR008914:Phosphatidylethanolamine-binding protein PEBP;IPR008914:Phosphatidylethanolamine-binding protein PEBP
TGME49_283800	| organism=Toxoplasma_gondii_ME49 | product=hypothetical protein | location=TGME49_chrV:2965076-2965787(-) | length=157 | sequence_SO=chromosome | SO=protein_coding	157	N	0.868	0.38	R[MNQ]x{4,8}R[MNQ]RR	RQMHLIWARMRR	135	12	bbbbbbbbbbee	16.7	TMHMM:TMhelix:111-133
TGME49_263505	| organism=Toxoplasma_gondii_ME49 | product=hypothetical protein | location=TGME49_chrVIIb:515116-516229(+) | length=180 | sequence_SO=chromosome | SO=protein_coding	180	N	0.84	0.39
TGME49_263870	| organism=Toxoplasma_gondii_ME49 | product=glutamate-tRNA ligase | location=TGME49_chrVIIb:274169-283563(-) | length=849 | sequence_SO=chromosome | SO=protein_coding	849	N	0.425	0.78	Q[RK][HRK][RK]xRR	QKRRGRR	9	7	eeeeeee	100	PANTHER:PTHR10119:SF16:159-828;PANTHER:PTHR10119:159-828;Pfam:PF00749:317-621;Pfam:PF03950:626-809;PRINTS:PR00987:335-346;SUPERFAMILY:SSF52374:317-631;SUPERFAMILY:SSF47616:182-256;SUPERFAMILY:SSF50715:625-825;ProSitePatterns:PS00178:324-335;Gene3D:G3DSA:1.20.1050.10:184-257;Gene3D:G3DSA:3.40.50.620:317-386;Gene3D:G3DSA:2.40.240.10:743-824;Gene3D:G3DSA:1.10.1160.10:547-623;Gene3D:G3DSA:3.90.800.10…	IPR000924:Glutamyl/glutaminyl-tRNA synthetase, class Ib;IPR020058:Glutamyl/glutaminyl-tRNA synthetase, class Ib, catalytic domain;IPR020059:Glutamyl/glutaminyl-tRNA synthetase, class Ib, anti-codon binding domain;IPR000924:Glutamyl/glutaminyl-tRNA synthetase, class Ib;IPR010987:Glutathione S-transferase, C-terminal-like;IPR011035:Ribosomal protein L25/Gln-tRNA synthetase, anti-codon-binding domai…	GO:0005737:(cytoplasm);GO:0004818:(glutamate-tRNA ligase activity);GO:0006412:(translation);GO:0005524:(ATP binding);GO:0004812:(aminoacyl-tRNA ligase activity);GO:0006418:(tRNA aminoacylation for protein translation);GO:0016876:(ligase activity, forming aminoacyl-tRNA and related compounds);GO:0043039:(tRNA aminoacylation);GO:0000166:(nucleotide binding);GO:0006424:(glutamyl-tRNA aminoacylation)
TGME49_285400	| organism=Toxoplasma_gondii_ME49 | product=hypothetical protein | location=TGME49_chrV:2453233-2455511(-) | length=541 | sequence_SO=chromosome | SO=protein_coding	541	N	0.181	0.47
TGME49_307460	| organism=Toxoplasma_gondii_ME49 | product=Toxoplasma gondii family B protein | location=TGME49_chrV:3209328-3210681(+) | length=212 | sequence_SO=chromosome | SO=protein_coding	212	N	0.835	0.84							TMHMM:TMhelix:106-128
TGME49_284540	| organism=Toxoplasma_gondii_ME49 | product=ATP synthase F1, delta subunit protein | location=TGME49_chrV:2730684-2732476(-) | length=252 | sequence_SO=chromosome | SO=protein_coding	252	N	0.665	0.46							Pfam:PF00213:76-248;Hamap:MF_01416:71-250;PANTHER:PTHR11910:31-252;PANTHER:PTHR11910:SF0:31-252;PRINTS:PR00125:145-156;Gene3D:G3DSA:1.10.520.20:73-177;TIGRFAM:TIGR01145:78-248	IPR000711:ATPase, F1 complex, OSCP/delta subunit;IPR000711:ATPase, F1 complex, OSCP/delta subunit;IPR000711:ATPase, F1 complex, OSCP/delta subunit;IPR000711:ATPase, F1 complex, OSCP/delta subunit;IPR000711:ATPase, F1 complex, OSCP/delta subunit;IPR000711:ATPase, F1 complex, OSCP/delta subunit	GO:0046933:(hydrogen ion transporting ATP synthase activity, rotational mechanism);GO:0015986:(ATP synthesis coupled proton transport)
TGME49_228490	| organism=Toxoplasma_gondii_ME49 | product=hypothetical protein | location=TGME49_chrX:290486-294187(-) | length=394 | sequence_SO=chromosome | SO=protein_coding	394	N	0.561	0.43							Pfam:PF13862:78-307;PANTHER:PTHR13261:1-316	IPR025602:BCP1 family;IPR025602:BCP1 family
TGME49_228780	| organism=Toxoplasma_gondii_ME49 | product=Toxoplasma gondii family C protein | location=TGME49_chrX:137485-139810(-) | length=286 | sequence_SO=chromosome | SO=protein_coding	286	N	0.805	0.12							TMHMM:TMhelix:212-234
TGME49_284660	| organism=Toxoplasma_gondii_ME49 | product=mitochondrial ribosomal protein s6-2, putative | location=TGME49_chrV:2635342-2636532(+) | length=163 | sequence_SO=chromosome | SO=protein_coding	163	N	0.814	0.41							Pfam:PF01250:52-145;Hamap:MF_00360:49-148;Gene3D:G3DSA:3.30.70.60:49-150	IPR000529:Ribosomal protein S6;IPR020814:Ribosomal protein S6, plastid/chloroplast;IPR014717:Translation elongation factor EF1B/ribosomal protein S6	GO:0019843:(rRNA binding);GO:0006412:(translation);GO:0005840:(ribosome);GO:0003735:(structural constituent of ribosome)
TGME49_285210	| organism=Toxoplasma_gondii_ME49 | product=hypothetical protein | location=TGME49_chrV:2527027-2537039(+) | length=1261 | sequence_SO=chromosome | SO=protein_coding	1261	N	0.138	0.66							TMHMM:TMhelix:1178-1200;Coils:Coil:1033-1068
TGME49_263390	| organism=Toxoplasma_gondii_ME49 | product=hypothetical protein | location=TGME49_chrVIIb:584740-589486(+) | length=530 | sequence_SO=chromosome | SO=protein_coding	530	N	0.528	0.67
TGME49_263200	| organism=Toxoplasma_gondii_ME49 | product=hypothetical protein | location=TGME49_chrVIIb:716909-726619(+) | length=1082 | sequence_SO=chromosome | SO=protein_coding	1082	N	0.401	0.91							Coils:Coil:112-133
TGME49_300612	| organism=Toxoplasma_gondii_ME49 | product=ribosomal protein RPS17 | location=tgme49_asmbl.1940:4091-4312(-) | length=73 | sequence_SO=apicoplast_chromosome | SO=protein_coding	73	N	0.603	0.1
TGME49_284570	| organism=Toxoplasma_gondii_ME49 | product=hypothetical protein | location=TGME49_chrV:2709740-2712602(-) | length=277 | sequence_SO=chromosome | SO=protein_coding	277	N	0.17	0.56
TGME49_263460	| organism=Toxoplasma_gondii_ME49 | product=hypothetical protein | location=TGME49_chrVIIb:543154-543876(+) | length=240 | sequence_SO=chromosome | SO=protein_coding	240	N	0.542	0.53
TGME49_263810	| organism=Toxoplasma_gondii_ME49 | product=hypothetical protein | location=TGME49_chrVIIb:316181-319074(+) | length=213 | sequence_SO=chromosome | SO=protein_coding	213	N	0.821	0.15							TMHMM:TMhelix:193-212;Coils:Coil:94-122
TGME49_284530	| organism=Toxoplasma_gondii_ME49 | product=hypothetical protein | location=TGME49_chrV:2734219-2741733(+) | length=923 | sequence_SO=chromosome | SO=protein_coding	923	N	0.394	0.8							Pfam:PF01007:823-917;SUPERFAMILY:SSF81324:383-505;SUPERFAMILY:SSF81296:775-920;TMHMM:TMhelix:465-487;Gene3D:G3DSA:2.60.40.1400:776-920;Gene3D:G3DSA:1.10.287.70:386-491	IPR013521:Potassium channel, inwardly rectifying, Kir, conserved region 2;IPR014756:Immunoglobulin E-set;IPR013518:Potassium channel, inwardly rectifying, Kir, cytoplasmic
TGME49_300615	| organism=Toxoplasma_gondii_ME49 | product=ribosomal protein RPS3 | location=tgme49_asmbl.1940:4728-5402(-) | length=224 | sequence_SO=apicoplast_chromosome | SO=protein_coding	224	N	0.26	0.06							Pfam:PF00189:137-221;SUPERFAMILY:SSF54821:123-223;Gene3D:G3DSA:3.30.1140.32:127-222	IPR001351:Ribosomal protein S3, C-terminal;IPR001351:Ribosomal protein S3, C-terminal;IPR001351:Ribosomal protein S3, C-terminal	GO:0006412:(translation);GO:0005840:(ribosome);GO:0003735:(structural constituent of ribosome);GO:0005622:(intracellular)
TGME49_284620	| organism=Toxoplasma_gondii_ME49 | product=hypothetical protein | location=TGME49_chrV:2654164-2665752(+) | length=2333 | sequence_SO=chromosome | SO=protein_coding	2333	N	0.19	0.84	R[IVLP][IVLP]KRR	RLLKRR	1505	6	bbbebb	16.7	SUPERFAMILY:SSF52047:1985-2165;Gene3D:G3DSA:3.80.10.10:1984-2165;Coils:Coil:1110-1131
						K[RK]{2,}?[QL]x{3,8}R{3}	KKRRRQEAEGGERRR	858	15	eeeeeeeeeeeeeee	100
TGME49_263550	| organism=Toxoplasma_gondii_ME49 | product=39S ribosomal protein L47, mitochondrial precursor, putative | location=TGME49_chrVIIb:483399-485282(+) | length=236 | sequence_SO=chromosome | SO=protein_coding	236	N	0.852	0.61							Pfam:PF06984:40-115;PANTHER:PTHR21183:SF14:20-231;PANTHER:PTHR21183:20-231	IPR010729:Ribosomal protein L47, mitochondrial;IPR010729:Ribosomal protein L47, mitochondrial	GO:0005761:(mitochondrial ribosome);GO:0006412:(translation);GO:0003735:(structural constituent of ribosome)
TGME49_283495	| organism=Toxoplasma_gondii_ME49 | product=hypothetical protein | location=TGME49_chrV:3121149-3121514(+) | length=121 | sequence_SO=chromosome | SO=protein_coding	121	N	0.775	0.21							Coils:Coil:97-118
TGME49_263335	| organism=Toxoplasma_gondii_ME49 | product=hypothetical protein | location=TGME49_chrVIIb:621995-622671(-) | length=99 | sequence_SO=chromosome | SO=protein_coding	99	N	0.789	0.14
TGME49_228670	| organism=Toxoplasma_gondii_ME49 | product=hypothetical protein | location=TGME49_chrX:235782-244473(-) | length=2497 | sequence_SO=chromosome | SO=protein_coding	2497	N	0.168	0.96	R[RK]x[KR]x[RK]{2,}?[DE]	RKKKGKKE	2047	8	eeeeeeee	100	SMART:SM00355:1000-1031;ProSitePatterns:PS00028:1095-1116	IPR015880:Zinc finger, C2H2-like;IPR007087:Zinc finger, C2H2	GO:0008270:(zinc ion binding);GO:0005622:(intracellular)
						[RK]{3,}?x[RK]x[RK]x{4,9}[RK]{3,}?	KRKKKGKKEGGKTGHKKK	2046	18	eeeeeeeeeeeeeeeeee	100
						KKRKR[ST]	KKRKRT	1753	6	eeeeee	100
						KKRKRT	KKRKRT	1753	6	eeeeee	100
TGME49_283460	| organism=Toxoplasma_gondii_ME49 | product=SAG-related sequence SRS21 | location=TGME49_chrV:3147297-3147839(-) | length=180 | sequence_SO=chromosome | SO=protein_coding	180	Y	0.86	0.03							Pfam:PF04092:46-132	IPR007226:SAG	GO:0016020:(membrane)
TGME49_228510	| organism=Toxoplasma_gondii_ME49 | product=hypothetical protein | location=TGME49_chrX:278225-284835(+) | length=959 | sequence_SO=chromosome | SO=protein_coding	959	N	0.729	0.52							TMHMM:TMhelix:77-99;SUPERFAMILY:SSF55874:419-594;Gene3D:G3DSA:3.30.565.10:439-595	IPR003594:ATPase-like, ATP-binding domain;IPR003594:ATPase-like, ATP-binding domain	GO:0005524:(ATP binding)
TGME49_263340	| organism=Toxoplasma_gondii_ME49 | product=RNA methyltransferase, TrmH family protein | location=TGME49_chrVIIb:616172-617791(-) | length=539 | sequence_SO=chromosome | SO=protein_coding	539	N	0.612	0.32							Pfam:PF00588:450-511;SUPERFAMILY:SSF75217:256-319;Gene3D:G3DSA:3.40.1280.10:257-324	IPR001537:tRNA/rRNA methyltransferase, SpoU	GO:0003723:(RNA binding);GO:0006396:(RNA processing);GO:0008173:(RNA methyltransferase activity)
TGME49_283550	| organism=Toxoplasma_gondii_ME49 | product=hypothetical protein | location=TGME49_chrV:3074734-3088088(+) | length=4210 | sequence_SO=chromosome | SO=protein_coding	4210	N	0.294	0.92	Rx[KR][KR]K[PLQM]R	RQRRKLR	1417	7	eeeeebb	71.4	Coils:Coil:3845-3866
						R[MNQ]x{4,8}R[MNQ]RR	RQQLSCRQRR	1411	10	eeebebeeee	80
TGME49_283710	| organism=Toxoplasma_gondii_ME49 | product=longevity-assurance protein (LAG1) domain-containing protein | location=TGME49_chrV:3019594-3023234(-) | length=342 | sequence_SO=chromosome | SO=protein_coding	342	N	0.195	0.21							Pfam:PF03798:91-293;PANTHER:PTHR12560:SF0:88-332;PANTHER:PTHR12560:88-332;SMART:SM00724:90-300	IPR006634:TRAM/LAG1/CLN8 homology domain;IPR006634:TRAM/LAG1/CLN8 homology domain	GO:0016021:(integral to membrane)
TGME49_284602	| organism=Toxoplasma_gondii_ME49 | product=E1-E2 ATPase subfamily protein | location=TGME49_chrV:2679924-2685612(+) | length=413 | sequence_SO=chromosome | SO=protein_coding	413	N	0.242	0.07							Pfam:PF00122:137-358;Pfam:PF00690:67-118;PANTHER:PTHR24093:67-383;PANTHER:PTHR24093:SF61:67-383;PRINTS:PR00119:216-230;SUPERFAMILY:SSF81665:266-361;SUPERFAMILY:SSF81653:168-265;Gene3D:G3DSA:3.40.1110.10:356-381;Gene3D:G3DSA:2.70.150.10:155-265;TMHMM:TMhelix:314-336;ProSitePatterns:PS00154:368-374;SMART:SM00831:55-124;TIGRFAM:TIGR01494:138-382	IPR008250:ATPase, P-type, ATPase-associated domain;IPR004014:ATPase, P-type cation-transporter, N-terminal;IPR006534:ATPase, P-type, plasma-membrane proton-efflux;IPR001757:ATPase, P-type, K/Mg/Cd/Cu/Zn/Na/Ca/Na/H-transporter;IPR023299:ATPase, P-type, cytoplasmic domain N;IPR023300:ATPase, P-type, cytoplasmic transduction domain A;IPR018303:ATPase, P-type phosphorylation site;IPR004014:ATPase, P-…	GO:0006812:(cation transport);GO:0016021:(integral to membrane);GO:0005524:(ATP binding);GO:0016887:(ATPase activity);GO:0015662:(ATPase activity, coupled to transmembrane movement of ions, phosphorylative mechanism);GO:0016020:(membrane);GO:0006754:(ATP biosynthetic process);GO:0000166:(nucleotide binding);GO:0046872:(metal ion binding);GO:0006200:(ATP catabolic process)
TGME49_228400	| organism=Toxoplasma_gondii_ME49 | product=WD domain, G-beta repeat-containing protein | location=TGME49_chrX:329791-337913(-) | length=632 | sequence_SO=chromosome | SO=protein_coding	632	N	0.309	0.27							Pfam:PF00787:17-109;PANTHER:PTHR15454:SF16:22-224;PANTHER:PTHR15454:22-224;SMART:SM00320:231-271;SMART:SM00312:4-110;Gene3D:G3DSA:2.130.10.10:122-453;Gene3D:G3DSA:3.30.1520.10:4-110;ProSiteProfiles:PS50294:378-460;ProSiteProfiles:PS50195:2-114	IPR001683:Phox homologous domain;IPR001680:WD40 repeat;IPR001683:Phox homologous domain;IPR015943:WD40/YVTN repeat-like-containing domain;IPR001683:Phox homologous domain;IPR017986:WD40-repeat-containing domain;IPR001683:Phox homologous domain	GO:0035091:(phosphatidylinositol binding);GO:0007154:(cell communication);GO:0005515:(protein binding)
TGME49_285240	| organism=Toxoplasma_gondii_ME49 | product=3-oxo-5-alpha-steroid 4-dehydrogenase | location=TGME49_chrV:2492538-2498179(-) | length=347 | sequence_SO=chromosome | SO=protein_coding	347	Y	0.569	0.26							Pfam:PF02544:197-347;PANTHER:PTHR10556:SF28:170-347;PANTHER:PTHR10556:170-347;ProSiteProfiles:PS50244:247-322	IPR001104:3-oxo-5-alpha-steroid 4-dehydrogenase, C-terminal;IPR001104:3-oxo-5-alpha-steroid 4-dehydrogenase, C-terminal	GO:0005737:(cytoplasm);GO:0016021:(integral to membrane);GO:0006629:(lipid metabolic process);GO:0016627:(oxidoreductase activity, acting on the CH-CH group of donors)
TGME49_284580	| organism=Toxoplasma_gondii_ME49 | product=ribose-phosphate diphosphokinase subfamily protein | location=TGME49_chrV:2701801-2706557(+) | length=655 | sequence_SO=chromosome | SO=protein_coding	655	N	0.575	0.19							Pfam:PF13793:290-412;PANTHER:PTHR10210:SF32:283-644;PANTHER:PTHR10210:283-644;Gene3D:G3DSA:3.40.50.2020:458-613
TGME49_263170	| organism=Toxoplasma_gondii_ME49 | product=hypothetical protein | location=TGME49_chrVIIb:751119-755392(-) | length=307 | sequence_SO=chromosome | SO=protein_coding	307	N	0.612	0.74							Pfam:PF04969:124-199;PANTHER:PTHR22932:117-209;PANTHER:PTHR22932:SF1:117-209;SUPERFAMILY:SSF49764:121-209;Gene3D:G3DSA:2.60.40.790:118-210;ProSiteProfiles:PS51203:119-210	IPR017447:CS domain;IPR008978:HSP20-like chaperone;IPR007052:CS-like domain
TGME49_263690	| organism=Toxoplasma_gondii_ME49 | product=hypothetical protein | location=TGME49_chrVIIb:389643-393925(-) | length=919 | sequence_SO=chromosome | SO=protein_coding	919	N	0.547	0.58	RRRKKR	RRRKKR	22	6	eeeeeb	83.3	Pfam:PF04922:51-109;TMHMM:TMhelix:159-181;Coils:Coil:558-579	IPR007006:Glycosyltransferase, ALG10	GO:0016021:(integral to membrane);GO:0016758:(transferase activity, transferring hexosyl groups)
						PRRRK	PRRRK	21	5	eeeee	100
TGME49_262880	| organism=Toxoplasma_gondii_ME49 | product=hypothetical protein | location=TGME49_chrVIIb:950567-970111(-) | length=2663 | sequence_SO=chromosome | SO=protein_coding	2663	N	0.358	0.74							TMHMM:TMhelix:2541-2560;SignalP_GRAM_POSITIVE:SignalP-TM:1-27
TGME49_264150	| organism=Toxoplasma_gondii_ME49 | product=hypothetical protein | location=TGME49_chrVIIb:135311-136836(-) | length=321 | sequence_SO=chromosome | SO=protein_coding	321	Y	0.495	0.18							SignalP_EUK:SignalP-noTM:1-28;SignalP_GRAM_POSITIVE:SignalP-TM:1-28
TGME49_284180	| organism=Toxoplasma_gondii_ME49 | product=hypothetical protein | location=TGME49_chrV:2782503-2789590(+) | length=1879 | sequence_SO=chromosome | SO=protein_coding	1879	N	0.097	0.81	R[RK]x{4,6}[RK][RK]x[RK]x{1,3}[RK][RK][PLQ]	RREGDRIAKKKRTGKKP	1834	17	eeeeeeebeeeeeeeee	94.1
TGME49_263510	| organism=Toxoplasma_gondii_ME49 | product=Spc97 / Spc98 family protein | location=TGME49_chrVIIb:502011-511957(-) | length=1877 | sequence_SO=chromosome | SO=protein_coding	1877	N	0.169	0.63							Pfam:PF04130:724-1340;PANTHER:PTHR19302:611-1513;PANTHER:PTHR19302:SF13:611-1513	IPR007259:Spc97/Spc98;IPR007259:Spc97/Spc98	GO:0000922:(spindle pole);GO:0000226:(microtubule cytoskeleton organization);GO:0005815:(microtubule organizing center)
TGME49_264080	| organism=Toxoplasma_gondii_ME49 | product=acyl carrier protein ACP | location=TGME49_chrVIIb:203740-205218(-) | length=183 | sequence_SO=chromosome | SO=protein_coding	183	Y	0.861	0.03							Pfam:PF00550:108-175;ProDom:PD000887:136-177;PANTHER:PTHR20863:SF13:40-176;PANTHER:PTHR20863:40-176;Hamap:MF_01217:105-179;Gene3D:G3DSA:1.10.1200.10:107-177;ProSiteProfiles:PS50075:106-176;TIGRFAM:TIGR00517:106-178	IPR009081:Acyl carrier protein-like;IPR003231:Acyl carrier protein (ACP);IPR003231:Acyl carrier protein (ACP);IPR009081:Acyl carrier protein-like;IPR009081:Acyl carrier protein-like;IPR003231:Acyl carrier protein (ACP)	GO:0006633:(fatty acid biosynthetic process)
TGME49_228760	| organism=Toxoplasma_gondii_ME49 | product=hypothetical protein | location=TGME49_chrX:155169-156518(-) | length=449 | sequence_SO=chromosome | SO=protein_coding	449	N	0.351	0.12							Gene3D:G3DSA:3.40.525.10:147-327	IPR001251:CRAL-TRIO domain
TGME49_283850	| organism=Toxoplasma_gondii_ME49 | product=peptidyl-prolyl cis-trans isomerase | location=TGME49_chrV:2913986-2921224(-) | length=503 | sequence_SO=chromosome | SO=protein_coding	503	N	0.238	0.18							PANTHER:PTHR10516:41-313;Pfam:PF13414:222-282;Pfam:PF00254:57-147;Pfam:PF00160:336-499;PRINTS:PR00153:459-474;SUPERFAMILY:SSF48452:157-314;SUPERFAMILY:SSF54534:38-165;SUPERFAMILY:SSF50891:329-501;Coils:Coil:284-305;Gene3D:G3DSA:2.40.100.10:331-500;Gene3D:G3DSA:1.25.40.10:231-297;Gene3D:G3DSA:3.10.50.40:35-168;Gene3D:G3DSA:1.10.150.160:169-230;ProSitePatterns:PS00170:383-400;SMART:SM00028:217-250;…	IPR023566:Peptidyl-prolyl cis-trans isomerase, FKBP-type;IPR001179:Peptidyl-prolyl cis-trans isomerase, FKBP-type, domain;IPR002130:Cyclophilin-like peptidyl-prolyl cis-trans isomerase domain;IPR002130:Cyclophilin-like peptidyl-prolyl cis-trans isomerase domain;IPR002130:Cyclophilin-like peptidyl-prolyl cis-trans isomerase domain;IPR002130:Cyclophilin-like peptidyl-prolyl cis-trans isomerase doma…	GO:0003755:(peptidyl-prolyl cis-trans isomerase activity);GO:0005515:(protein binding);GO:0006457:(protein folding)
TGME49_285190	| organism=Toxoplasma_gondii_ME49 | product=zinc finger, C3HC4 type (RING finger) domain-containing protein | location=TGME49_chrV:2545811-2548707(-) | length=682 | sequence_SO=chromosome | SO=protein_coding	682	N	0.184	0.48							PANTHER:PTHR22763:254-573;Pfam:PF13639:302-349;SUPERFAMILY:SSF57850:284-355;SMART:SM00184:303-348;Gene3D:G3DSA:3.30.40.10:300-352;ProSiteProfiles:PS50089:303-349	IPR001841:Zinc finger, RING-type;IPR001841:Zinc finger, RING-type;IPR013083:Zinc finger, RING/FYVE/PHD-type;IPR001841:Zinc finger, RING-type	GO:0008270:(zinc ion binding);GO:0005515:(protein binding)
TGME49_263100	| organism=Toxoplasma_gondii_ME49 | product=hypothetical protein | location=TGME49_chrVIIb:795956-808186(-) | length=1010 | sequence_SO=chromosome | SO=protein_coding	1010	N	0.115	0.69							TMHMM:TMhelix:579-601;Coils:Coil:53-74
TGME49_228680	| organism=Toxoplasma_gondii_ME49 | product=mitochondrial carrier superfamily protein | location=TGME49_chrX:228812-233184(-) | length=659 | sequence_SO=chromosome | SO=protein_coding	659	N	0.051	0.51							Pfam:PF00153:248-334;PANTHER:PTHR24089:246-651;PANTHER:PTHR24089:SF36:246-651;SUPERFAMILY:SSF103506:245-420;TMHMM:TMhelix:342-364;Gene3D:G3DSA:1.50.40.10:527-605;ProSiteProfiles:PS50920:521-608	IPR018108:Mitochondrial substrate/solute carrier;IPR023395:Mitochondrial carrier domain;IPR023395:Mitochondrial carrier domain;IPR018108:Mitochondrial substrate/solute carrier
TGME49_262970	| organism=Toxoplasma_gondii_ME49 | product=hypothetical protein | location=TGME49_chrVIIb:891224-894712(-) | length=844 | sequence_SO=chromosome | SO=protein_coding	844	N	0.4	0.67							SMART:SM00356:14-41;ProSiteProfiles:PS50103:73-107	IPR000571:Zinc finger, CCCH-type;IPR000571:Zinc finger, CCCH-type	GO:0008270:(zinc ion binding);GO:0003676:(nucleic acid binding)
TGME49_283830	| organism=Toxoplasma_gondii_ME49 | product=type I inorganic pyrophosphatase PPase | location=TGME49_chrV:2936395-2939273(-) | length=498 | sequence_SO=chromosome | SO=protein_coding	498	N	0.585	0.52							Pfam:PF00719:238-419;PANTHER:PTHR10286:SF0:198-425;PANTHER:PTHR10286:198-425;SUPERFAMILY:SSF50324:192-429;ProSitePatterns:PS00387:307-313;Coils:Coil:423-444;Gene3D:G3DSA:3.90.80.10:197-442;SignalP_GRAM_POSITIVE:SignalP-TM:1-47	IPR008162:Inorganic pyrophosphatase;IPR008162:Inorganic pyrophosphatase;IPR008162:Inorganic pyrophosphatase;IPR008162:Inorganic pyrophosphatase;IPR008162:Inorganic pyrophosphatase	GO:0005737:(cytoplasm);GO:0006796:(phosphate-containing compound metabolic process);GO:0004427:(inorganic diphosphatase activity);GO:0000287:(magnesium ion binding)
TGME49_264178	| organism=Toxoplasma_gondii_ME49 | product=flagellar associated protein | location=TGME49_chrVIIb:100153-112587(-) | length=904 | sequence_SO=chromosome | SO=protein_coding	904	N	0.294	0.91							Coils:Coil:273-336
TGME49_300608	| organism=Toxoplasma_gondii_ME49 | product=ribosomal protein L6, putative | location=tgme49_asmbl.1940:3037-3267(-) | length=76 | sequence_SO=apicoplast_chromosome | SO=protein_coding	76	N	0.247	0.06							SUPERFAMILY:SSF56053:2-72;Gene3D:G3DSA:3.90.930.12:2-72	IPR020040:Ribosomal protein L6, alpha-beta domain;IPR020040:Ribosomal protein L6, alpha-beta domain	GO:0019843:(rRNA binding);GO:0006412:(translation);GO:0005840:(ribosome);GO:0003735:(structural constituent of ribosome)
TGME49_262890	| organism=Toxoplasma_gondii_ME49 | product=hypothetical protein | location=TGME49_chrVIIb:947561-950417(+) | length=555 | sequence_SO=chromosome | SO=protein_coding	555	N	0.447	0.37							SUPERFAMILY:SSF55874:46-121	IPR003594:ATPase-like, ATP-binding domain	GO:0005524:(ATP binding)
TGME49_264140	| organism=Toxoplasma_gondii_ME49 | product=hypothetical protein | location=TGME49_chrVIIb:137834-157243(-) | length=6085 | sequence_SO=chromosome | SO=protein_coding	6085	N	0.275	0.96							Coils:Coil:4814-4835
TGME49_283530	| organism=Toxoplasma_gondii_ME49 | product=small rab-related GTPase | location=TGME49_chrV:3094213-3097427(+) | length=212 | sequence_SO=chromosome | SO=protein_coding	212	N	0.394	0.02							PANTHER:PTHR24073:SF163:3-211;PANTHER:PTHR24073:3-211;Pfam:PF00071:13-176;PRINTS:PR00449:119-132;SUPERFAMILY:SSF52540:8-194;SMART:SM00173:9-179;SMART:SM00175:12-179;SMART:SM00174:14-179;SMART:SM00176:17-208;Gene3D:G3DSA:3.40.50.300:6-193;ProSiteProfiles:PS51419:7-212;TIGRFAM:TIGR00231:10-172	IPR015593:Small GTPase superfamily, Rab23;IPR001806:Small GTPase superfamily;IPR001806:Small GTPase superfamily;IPR020849:Small GTPase superfamily, Ras type;IPR003579:Small GTPase superfamily, Rab type;IPR003578:Small GTPase superfamily, Rho type;IPR002041:Ran GTPase;IPR005225:Small GTP-binding protein domain	GO:0007264:(small GTPase mediated signal transduction);GO:0003924:(GTPase activity);GO:0005525:(GTP binding);GO:0006184:(GTP catabolic process);GO:0015031:(protein transport);GO:0016020:(membrane);GO:0006886:(intracellular protein transport);GO:0006913:(nucleocytoplasmic transport);GO:0007165:(signal transduction);GO:0005622:(intracellular)
TGME49_228470	| organism=Toxoplasma_gondii_ME49 | product=ribosomal protein RPL15 | location=TGME49_chrX:295200-297430(+) | length=205 | sequence_SO=chromosome | SO=protein_coding	205	N	0.371	0.57	R[RK]{2,4}x{15,19}[RK]{2,4}[QLM]K	RKKQVHKGIVYGKPKNQGVRKQK	71	7	eee-x16-eebe	85.7	Pfam:PF00827:2-194;PANTHER:PTHR11847:2-205;Gene3D:G3DSA:3.40.1120.10:1-196	IPR000439:Ribosomal protein L15e;IPR000439:Ribosomal protein L15e;IPR024794:Ribosomal protein L15e core domain	GO:0006412:(translation);GO:0005840:(ribosome);GO:0003735:(structural constituent of ribosome)
TGME49_263240	| organism=Toxoplasma_gondii_ME49 | product=hypothetical protein | location=TGME49_chrVIIb:687308-688767(+) | length=181 | sequence_SO=chromosome | SO=protein_coding	181	N	0.428	0							Pfam:PF03203:21-142	IPR004891:MerC mercury resistance protein
TGME49_263700	| organism=Toxoplasma_gondii_ME49 | product=ribosomal protein RPS14 | location=TGME49_chrVIIb:385908-387618(+) | length=156 | sequence_SO=chromosome | SO=protein_coding	156	N	0.646	0.25							Pfam:PF00411:34-152;PANTHER:PTHR11759:1-156;PANTHER:PTHR11759:SF1:1-156;ProSitePatterns:PS00054:121-143;Gene3D:G3DSA:3.30.420.80:23-153;PIRSF:PIRSF002131:1-156	IPR001971:Ribosomal protein S11;IPR001971:Ribosomal protein S11;IPR018102:Ribosomal S11, conserved site;IPR001971:Ribosomal protein S11;IPR001971:Ribosomal protein S11	GO:0006412:(translation);GO:0005840:(ribosome);GO:0003735:(structural constituent of ribosome);GO:0005622:(intracellular)
TGME49_263080	| organism=Toxoplasma_gondii_ME49 | product=hypothetical protein | location=TGME49_chrVIIb:823077-823478(+) | length=133 | sequence_SO=chromosome | SO=protein_coding	133	N	0.89	0.11
TGME49_263060	| organism=Toxoplasma_gondii_ME49 | product=Proteasome/cyclosome repeat-containing protein | location=TGME49_chrVIIb:834384-849804(-) | length=1156 | sequence_SO=chromosome | SO=protein_coding	1156	N	0.148	0.66							Pfam:PF01851:616-649;Pfam:PF13646:669-762;PANTHER:PTHR10943:SF2:29-1155;PANTHER:PTHR10943:29-1155;Gene3D:G3DSA:1.25.10.10:595-832;PIRSF:PIRSF015947:25-1155	IPR002015:Proteasome/cyclosome, regulatory subunit;IPR011989:Armadillo-like helical;IPR016642:26S proteasome regulatory complex, non-ATPase subcomplex, Rpn2/Psmd1 subunit	GO:0030234:(enzyme regulator activity);GO:0000502:(proteasome complex);GO:0042176:(regulation of protein catabolic process)
TGME49_264210	| organism=Toxoplasma_gondii_ME49 | product=hypothetical protein | location=TGME49_chrVIIb:79198-82755(-) | length=1185 | sequence_SO=chromosome | SO=protein_coding	1185	N	0.237	0.92	[PL][RK][RK][KR][GAPL][RK][STQM]	LRKRGRQ	898	7	beeeeee	85.7
						[ED]R{4,}?[ED]	ERRRRE	50	6	eeeeee	100
TGME49_228460	| organism=Toxoplasma_gondii_ME49 | product=hypothetical protein | location=TGME49_chrX:299237-309552(-) | length=1191 | sequence_SO=chromosome | SO=protein_coding	1191	N	0.153	0.87							SUPERFAMILY:SSF50249:413-585;Coils:Coil:1133-1154;Gene3D:G3DSA:2.40.50.140:413-588;ProSiteProfiles:PS51257:1-24	IPR016027:Nucleic acid-binding, OB-fold-like;IPR012340:Nucleic acid-binding, OB-fold
TGME49_283855	| organism=Toxoplasma_gondii_ME49 | product=hypothetical protein | location=TGME49_chrV:2912785-2913631(+) | length=148 | sequence_SO=chromosome | SO=protein_coding	148	N	0.944	0.61
TGME49_264182	| organism=Toxoplasma_gondii_ME49 | product=hypothetical protein | location=TGME49_chrVIIb:97746-99853(+) | length=101 | sequence_SO=chromosome | SO=protein_coding	101	N	0.849	0.05							TMHMM:TMhelix:13-35
TGME49_263820	| organism=Toxoplasma_gondii_ME49 | product=DEAD/DEAH box helicase domain-containing protein | location=TGME49_chrVIIb:305916-312414(+) | length=1053 | sequence_SO=chromosome | SO=protein_coding	1053	N	0.152	0.96	R[RK]x[KR]x[RK]{2,}?[DE]	RRRKHRRD	364	8	eeeeeeee	100	PANTHER:PTHR24031:22-1050;Pfam:PF00270:673-853;Pfam:PF00271:938-1011;SMART:SM00490:930-1011;SMART:SM00487:667-881;Gene3D:G3DSA:3.40.50.300:888-1049;ProSiteProfiles:PS51194:907-1050;ProSiteProfiles:PS51192:679-865	IPR011545:DNA/RNA helicase, DEAD/DEAH box type, N-terminal;IPR001650:Helicase, C-terminal;IPR001650:Helicase, C-terminal;IPR014001:Helicase, superfamily 1/2, ATP-binding domain;IPR001650:Helicase, C-terminal;IPR014001:Helicase, superfamily 1/2, ATP-binding domain	GO:0005524:(ATP binding);GO:0008026:(ATP-dependent helicase activity);GO:0004386:(helicase activity);GO:0003676:(nucleic acid binding)
						[KR]{4}x{20,24}K{1,4}xK	KRKRCRSRDRSKERKSSRGRHHERKDK	180	7	eeee-x20-eee	100
						[RK]H[RK]xxx[RK]{2,4}xR	KHRRDRKRRHR	367	11	eeeeeeeeeee	100
TGME49_263220	| organism=Toxoplasma_gondii_ME49 | product=rhoptry kinase family protein ROP21 | location=TGME49_chrVIIb:698492-705008(+) | length=749 | sequence_SO=chromosome | SO=protein_coding	749	N	0.375	0.53							Pfam:PF00069:410-698;PANTHER:PTHR26266:SF97:410-731;PANTHER:PTHR26266:410-731;SUPERFAMILY:SSF56112:509-712;ProSitePatterns:PS00108:556-568;ProSitePatterns:PS00107:415-438;SMART:SM00220:409-703;Gene3D:G3DSA:3.30.200.20:408-550;Gene3D:G3DSA:1.10.510.10:551-728;ProSiteProfiles:PS50011:409-703	IPR000719:Protein kinase, catalytic domain;IPR011009:Protein kinase-like domain;IPR008271:Serine/threonine-protein kinase, active site;IPR017441:Protein kinase, ATP binding site;IPR002290:Serine/threonine- / dual-specificity protein kinase, catalytic domain;IPR000719:Protein kinase, catalytic domain	GO:0004674:(protein serine/threonine kinase activity);GO:0016772:(transferase activity, transferring phosphorus-containing groups);GO:0005524:(ATP binding);GO:0004672:(protein kinase activity);GO:0006468:(protein phosphorylation)
TGME49_263637	| organism=Toxoplasma_gondii_ME49 | product=hypothetical protein | location=TGME49_chrVIIb:423421-423804(+) | length=127 | sequence_SO=chromosome | SO=protein_coding	127	N	0.457	0.76	[KR]{2,}?[PL]x{1,4}[KR]{2,}?x{1,5}K{3,}?	RRLQSMKKNHKKK	51	13	eebeebeeeeeee	84.6	Coils:Coil:50-71
						[KR]{4}x{20,24}K{1,4}xK	RKKRGEKREEEKTTTRKKDATNKKTEKNK	11	7	eeee-x22-eee	100
TGME49_228690	| organism=Toxoplasma_gondii_ME49 | product=phosphatidylinositol 3- and 4-kinase | location=TGME49_chrX:195964-226772(+) | length=6780 | sequence_SO=chromosome | SO=protein_coding	6780	N	0.123	0.93	[STQM]RKRR[STQM]	SRKRRT	5120	6	eeeeee	100	PANTHER:PTHR10048:6140-6780;Pfam:PF00454:6611-6728;SUPERFAMILY:SSF56112:6154-6305;SignalP_GRAM_POSITIVE:SignalP-TM:1-41;Coils:Coil:2576-2619;Gene3D:G3DSA:3.30.1010.10:6153-6305;Gene3D:G3DSA:1.10.1070.11:6432-6447;ProSitePatterns:PS00916:6618-6638;ProSitePatterns:PS00915:6265-6279;SMART:SM00146:6262-6777;ProSiteProfiles:PS50290:6608-6780	IPR015433:Phosphatidylinositol Kinase;IPR000403:Phosphatidylinositol 3-/4-kinase, catalytic domain;IPR011009:Protein kinase-like domain;IPR000403:Phosphatidylinositol 3-/4-kinase, catalytic domain;IPR018936:Phosphatidylinositol 3/4-kinase, conserved site;IPR018936:Phosphatidylinositol 3/4-kinase, conserved site;IPR000403:Phosphatidylinositol 3-/4-kinase, catalytic domain;IPR000403:Phosphatidylino…	GO:0016772:(transferase activity, transferring phosphorus-containing groups);GO:0046854:(phosphatidylinositol phosphorylation);GO:0016773:(phosphotransferase activity, alcohol group as acceptor);GO:0048015:(phosphatidylinositol-mediated signaling)
						K[KR][KR]RR[KR]	KRRRRR	3131	6	eeeeee	100
						[DE][RK]{2,4}[GA]R[PL][GA]	EKRGRLG	3939	7	eeebebb	57.1
TGME49_263070	| organism=Toxoplasma_gondii_ME49 | product=CMGC kinase, CK2 family | location=TGME49_chrVIIb:827321-832243(+) | length=539 | sequence_SO=chromosome | SO=protein_coding	539	N	0.657	0.46							Pfam:PF00069:256-518;PANTHER:PTHR24054:133-525;ProSitePatterns:PS00108:346-358;Gene3D:G3DSA:3.30.200.20:257-305;Gene3D:G3DSA:1.10.510.10:306-520;ProSiteProfiles:PS50011:165-518	IPR000719:Protein kinase, catalytic domain;IPR008271:Serine/threonine-protein kinase, active site;IPR000719:Protein kinase, catalytic domain	GO:0004674:(protein serine/threonine kinase activity);GO:0005524:(ATP binding);GO:0004672:(protein kinase activity);GO:0006468:(protein phosphorylation)
TGME49_302057	| organism=Toxoplasma_gondii_ME49 | product=ribosomal protein S7 | location=tgme49_asmbl.1940:513-956(-) | length=147 | sequence_SO=apicoplast_chromosome | SO=protein_coding	147	N	0.709	0.53							Pfam:PF00177:5-138;SUPERFAMILY:SSF47973:3-143;Gene3D:G3DSA:1.10.455.10:10-40;PIRSF:PIRSF002122:1-147	IPR023798:Ribosomal protein S7 domain;IPR023798:Ribosomal protein S7 domain;IPR023798:Ribosomal protein S7 domain;IPR000235:Ribosomal protein S7	GO:0006412:(translation);GO:0005840:(ribosome);GO:0003735:(structural constituent of ribosome);GO:0005622:(intracellular)
TGME49_263490	| organism=Toxoplasma_gondii_ME49 | product=ubiquitin conjugating enzyme E2, putative | location=TGME49_chrVIIb:525912-527822(+) | length=163 | sequence_SO=chromosome | SO=protein_coding	163	N	0.811	0.29							Pfam:PF00179:8-142;PANTHER:PTHR24067:SF26:1-149;PANTHER:PTHR24067:1-149;SMART:SM00212:7-150;ProSitePatterns:PS00183:77-92;Gene3D:G3DSA:3.10.110.10:1-147;ProSiteProfiles:PS50127:7-139	IPR000608:Ubiquitin-conjugating enzyme, E2;IPR023313:Ubiquitin-conjugating enzyme, active site;IPR016135:Ubiquitin-conjugating enzyme/RWD-like;IPR000608:Ubiquitin-conjugating enzyme, E2	GO:0016881:(acid-amino acid ligase activity)
TGME49_263740	| organism=Toxoplasma_gondii_ME49 | product=ABC transporter transmembrane region domain-containing protein | location=TGME49_chrVIIb:345618-355316(+) | length=1005 | sequence_SO=chromosome | SO=protein_coding	1005	N	0.306	0.71							PANTHER:PTHR24221:251-981;Pfam:PF00664:409-631;Pfam:PF00005:768-893;SMART:SM00382:753-976;ProSitePatterns:PS00211:877-891;Gene3D:G3DSA:3.40.50.300:726-990;Gene3D:G3DSA:1.20.1560.10:395-656;ProSiteProfiles:PS50929:267-646;ProSiteProfiles:PS50893:726-999	IPR001140:ABC transporter, transmembrane domain;IPR003439:ABC transporter-like;IPR003593:AAA+ ATPase domain;IPR017871:ABC transporter, conserved site;IPR017940:ABC transporter, integral membrane type 1;IPR003439:ABC transporter-like	GO:0016021:(integral to membrane);GO:0017111:(nucleoside-triphosphatase activity);GO:0005524:(ATP binding);GO:0055085:(transmembrane transport);GO:0016887:(ATPase activity);GO:0042626:(ATPase activity, coupled to transmembrane movement of substances);GO:0000166:(nucleotide binding);GO:0006810:(transport)
TGME49_228640	| organism=Toxoplasma_gondii_ME49 | product=hypothetical protein | location=TGME49_chrX:266635-267105(+) | length=156 | sequence_SO=chromosome | SO=protein_coding	156	N	0.282	0.78
TGME49_283698	| organism=Toxoplasma_gondii_ME49 | product=hypothetical protein | location=TGME49_chrV:3061809-3062858(-) | length=349 | sequence_SO=chromosome | SO=protein_coding	349	N	0.665	0.85	RRxxKRK	RREEKRK	45	7	eeeeebe	85.7
						R[RK]x[KR]x[RK]{2,}?[DE]	RRKKCRRE	270	8	eeeebeee	87.5
						KR{3,}?[LVI]	KRRRV	135	5	eeeeb	80
TGME49_262935	| organism=Toxoplasma_gondii_ME49 | product=hypothetical protein | location=TGME49_chrVIIb:909930-912343(-) | length=681 | sequence_SO=chromosome | SO=protein_coding	681	N	0.231	0.96
TGME49_228730	| organism=Toxoplasma_gondii_ME49 | product=hypothetical protein | location=TGME49_chrX:176951-183773(-) | length=1250 | sequence_SO=chromosome | SO=protein_coding	1250	N	0.542	0.91							SUPERFAMILY:SSF103481:218-298;TMHMM:TMhelix:88-110;Coils:Coil:565-596
TGME49_283570	| organism=Toxoplasma_gondii_ME49 | product=hypothetical protein | location=TGME49_chrV:3074195-3074668(-) | length=157 | sequence_SO=chromosome | SO=protein_coding	157	N	0.81	0.53
TGME49_263330	| organism=Toxoplasma_gondii_ME49 | product=Adaptin ear-binding coat-associated protein 2 (NECAP-2) isoform 2 family protein | location=TGME49_chrVIIb:622790-628606(-) | length=294 | sequence_SO=chromosome | SO=protein_coding	294	N	0.88	0.52							PANTHER:PTHR12847:69-257;Pfam:PF07933:64-220;SUPERFAMILY:SSF50729:58-180;SignalP_GRAM_POSITIVE:SignalP-TM:1-1	IPR012466:Adaptin ear-binding coat-associated protein 1 NECAP-1	GO:0006897:(endocytosis);GO:0016020:(membrane)
TGME49_263110	| organism=Toxoplasma_gondii_ME49 | product=hypothetical protein | location=TGME49_chrVIIb:792672-793847(+) | length=391 | sequence_SO=chromosome | SO=protein_coding	391	N	0.435	0.87							SUPERFAMILY:SSF110324:230-311	IPR001684:Ribosomal protein L27	GO:0006412:(translation);GO:0005840:(ribosome);GO:0003735:(structural constituent of ribosome);GO:0005622:(intracellular)
TGME49_263410	| organism=Toxoplasma_gondii_ME49 | product=scavenger receptor cysteine-rich domain-containing protein | location=TGME49_chrVIIb:573369-578873(-) | length=1251 | sequence_SO=chromosome | SO=protein_coding	1251	Y	0.676	0.19							Pfam:PF00530:402-508;Pfam:PF03815:663-758;Pfam:PF13385:829-978;Pfam:PF01477:160-257;PANTHER:PTHR10335:SF0:26-1239;PANTHER:PTHR10335:26-1239;SUPERFAMILY:SSF69848:1140-1237;SUPERFAMILY:SSF49899:828-982;SUPERFAMILY:SSF49723:159-254;SUPERFAMILY:SSF56487:394-512;SignalP_EUK:SignalP-noTM:1-24;Gene3D:G3DSA:2.60.120.200:841-983;Gene3D:G3DSA:2.170.130.20:1139-1237;Gene3D:G3DSA:3.10.250.10:519-632;Gene3D:G…	IPR001190:Speract/scavenger receptor;IPR004043:LCCL;IPR001024:Lipoxygenase, LH2;IPR000692:Fibrillarin;IPR004043:LCCL;IPR008985:Concanavalin A-like lectin/glucanase;IPR008976:Lipase/lipooxygenase, PLAT/LH2;IPR017448:Speract/scavenger receptor-related;IPR013320:Concanavalin A-like lectin/glucanase, subgroup;IPR004043:LCCL;IPR001024:Lipoxygenase, LH2;IPR017229:Multidomain scavenger receptor-like pro…	GO:0008033:(tRNA processing);GO:0003723:(RNA binding);GO:0005515:(protein binding);GO:0005044:(scavenger receptor activity);GO:0016020:(membrane);GO:0008168:(methyltransferase activity);GO:0006364:(rRNA processing)
TGME49_263430	| organism=Toxoplasma_gondii_ME49 | product=3-hydroxyisobutyrate dehydrogenase | location=TGME49_chrVIIb:556248-560896(+) | length=320 | sequence_SO=chromosome | SO=protein_coding	320	N	0.672	0.15							PANTHER:PTHR22981:SF29:24-317;PANTHER:PTHR22981:24-317;Pfam:PF03446:26-188;ProSitePatterns:PS00895:31-44;Gene3D:G3DSA:3.40.50.720:26-188;Gene3D:G3DSA:1.10.1040.10:189-315;PIRSF:PIRSF000103:21-318	IPR015815:Hydroxy monocarboxylic acid anion dehydrogenase, HIBADH-type;IPR006115:6-phosphogluconate dehydrogenase, NADP-binding;IPR002204:3-hydroxyisobutyrate dehydrogenase-related, conserved site;IPR016040:NAD(P)-binding domain;IPR013328:Dehydrogenase, multihelical;IPR015815:Hydroxy monocarboxylic acid anion dehydrogenase, HIBADH-type	GO:0004616:(phosphogluconate dehydrogenase (decarboxylating) activity);GO:0055114:(oxidation-reduction process);GO:0016491:(oxidoreductase activity);GO:0050662:(coenzyme binding);GO:0016616:(oxidoreductase activity, acting on the CH-OH group of donors, NAD or NADP as acceptor);GO:0000166:(nucleotide binding);GO:0008442:(3-hydroxyisobutyrate dehydrogenase activity);GO:0006573:(valine metabolic pro…
TGME49_263660	| organism=Toxoplasma_gondii_ME49 | product=hypothetical protein | location=TGME49_chrVIIb:403970-407773(-) | length=282 | sequence_SO=chromosome | SO=protein_coding	282	N	0.384	0.13							TMHMM:TMhelix:238-257
TGME49_300680	| organism=Toxoplasma_gondii_ME49 | product=RNA polymerase C1 | location=tgme49_asmbl.1940:23796-25493(+) | length=565 | sequence_SO=apicoplast_chromosome | SO=protein_coding	565	N	0.296	0.43							Pfam:PF00623:325-466;Pfam:PF04997:38-155;PANTHER:PTHR19376:SF4:1-532;PANTHER:PTHR19376:1-532;SUPERFAMILY:SSF64484:14-529;SMART:SM00663:224-495	IPR000722:RNA polymerase, alpha subunit;IPR007080:RNA polymerase Rpb1, domain 1;IPR006592:RNA polymerase, N-terminal	GO:0003899:(DNA-directed RNA polymerase activity);GO:0006351:(transcription, DNA-dependent);GO:0003677:(DNA binding)
TGME49_285180	| organism=Toxoplasma_gondii_ME49 | product=hypothetical protein | location=TGME49_chrV:2551643-2557335(+) | length=632 | sequence_SO=chromosome | SO=protein_coding	632	Y	0.191	0.32							Pfam:PF02265:27-109;Gene3D:G3DSA:1.10.575.10:244-297	IPR003154:S1/P1 nuclease;IPR008947:Phospholipase C/P1 nuclease domain	GO:0006308:(DNA catabolic process);GO:0016788:(hydrolase activity, acting on ester bonds);GO:0003676:(nucleic acid binding);GO:0004519:(endonuclease activity)
TGME49_307450	| organism=Toxoplasma_gondii_ME49 | product=hypothetical protein | location=TGME49_chrV:3196807-3198607(+) | length=84 | sequence_SO=chromosome | SO=protein_coding	84	N	0.767	0.27
TGME49_200700	| organism=Toxoplasma_gondii_ME49 | product=Toxoplasma gondii family C protein | location=TGME49_chrX:12199-12618(-) | length=139 | sequence_SO=chromosome | SO=protein_coding	139	N	0.111	0.06							TMHMM:TMhelix:36-58
TGME49_283470	| organism=Toxoplasma_gondii_ME49 | product=Kazal-type serine protease inhibitor domain-containing protein | location=TGME49_chrV:3140520-3141694(+) | length=88 | sequence_SO=chromosome | SO=protein_coding	88	Y	0.571	0							Pfam:PF07648:45-68;ProSitePatterns:PS00282:45-68;SMART:SM00280:42-79;Gene3D:G3DSA:3.30.60.30:42-79;ProSiteProfiles:PS51465:37-81	IPR011497:Kazal-type serine protease inhibitor domain;IPR002350:Proteinase inhibitor I1, Kazal;IPR002350:Proteinase inhibitor I1, Kazal	GO:0005515:(protein binding)
TGME49_283740	| organism=Toxoplasma_gondii_ME49 | product=RNA recognition motif-containing protein | location=TGME49_chrV:2999458-3003125(+) | length=615 | sequence_SO=chromosome | SO=protein_coding	615	N	0.433	0.66							Pfam:PF14327:181-239;Pfam:PF00076:19-87;PANTHER:PTHR23139:SF8:19-316;PANTHER:PTHR23139:19-316;SMART:SM00360:17-89;Gene3D:G3DSA:3.30.70.330:9-104;ProSiteProfiles:PS50102:16-93	IPR025742:Cleavage stimulation factor subunit 2, hinge domain;IPR000504:RNA recognition motif domain;IPR000504:RNA recognition motif domain;IPR012677:Nucleotide-binding, alpha-beta plait;IPR000504:RNA recognition motif domain	GO:0000166:(nucleotide binding);GO:0003676:(nucleic acid binding)
TGME49_263010	| organism=Toxoplasma_gondii_ME49 | product=hypothetical protein | location=TGME49_chrVIIb:861493-863078(+) | length=272 | sequence_SO=chromosome | SO=protein_coding	272	N	0.782	0.37							Pfam:PF00651:204-264;SUPERFAMILY:SSF54695:182-264;Gene3D:G3DSA:3.30.710.10:178-264;ProSiteProfiles:PS50097:202-264	IPR013069:BTB/POZ;IPR011333:BTB/POZ fold;IPR011333:BTB/POZ fold;IPR000210:BTB/POZ-like	GO:0005515:(protein binding)
TGME49_228710	| organism=Toxoplasma_gondii_ME49 | product=hypothetical protein | location=TGME49_chrX:189634-193506(-) | length=1290 | sequence_SO=chromosome | SO=protein_coding	1290	N	0.216	0.81							PANTHER:PTHR11203:390-866;PANTHER:PTHR11203:SF2:390-866;SUPERFAMILY:SSF56281:824-865
TGME49_285272	| organism=Toxoplasma_gondii_ME49 | product=hypothetical protein | location=TGME49_chrV:2464911-2469549(-) | length=706 | sequence_SO=chromosome | SO=protein_coding	706	N	0.438	0.72							SUPERFAMILY:SSF82153:415-464;Gene3D:G3DSA:2.30.180.10:414-465;ProSiteProfiles:PS50213:402-696	IPR000782:FAS1 domain;IPR000782:FAS1 domain;IPR000782:FAS1 domain
TGME49_263210	| organism=Toxoplasma_gondii_ME49 | product=ubiquitin interaction motif domain-containing protein | location=TGME49_chrVIIb:708670-711535(-) | length=923 | sequence_SO=chromosome | SO=protein_coding	923	N	0.374	0.98	R{2,}?PR{3,}?	RRRPRRR	637	7	eeeeeee	100	Pfam:PF02809:369-386;SMART:SM00726:370-389;Coils:Coil:240-261	IPR003903:Ubiquitin interacting motif;IPR003903:Ubiquitin interacting motif
						Rx{2,3}RRRRRR	RKRDRRRRRR	62	10	eeeeeeeeee	100
						RRKx{5,7}RRR	RRKRDRRRRRR	61	11	eeeeeeeeeee	100
						RRRK[STC]K	RRRKTK	642	6	eeeeee	100
						RRRRRR	RRRRRR	66	6	eeeeee	100
						[KR][KR]x[KR][KR][KR]x[KR][KR]	KRDRRRRRR	63	9	eeeeeeeee	100
TGME49_263085	| organism=Toxoplasma_gondii_ME49 | product=hypothetical protein | location=TGME49_chrVIIb:819191-821627(-) | length=685 | sequence_SO=chromosome | SO=protein_coding	685	N	0.428	0.73							Pfam:PF07967:34-100;Coils:Coil:209-230	IPR012935:Zinc finger, C3HC-like	GO:0005634:(nucleus);GO:0008270:(zinc ion binding)
TGME49_284590	| organism=Toxoplasma_gondii_ME49 | product=mediator complex subunit MED10 | location=TGME49_chrV:2696910-2700214(-) | length=333 | sequence_SO=chromosome | SO=protein_coding	333	N	0.383	0.66
TGME49_283790	| organism=Toxoplasma_gondii_ME49 | product=protein kinase, putative | location=TGME49_chrV:2968816-2971036(-) | length=599 | sequence_SO=chromosome | SO=protein_coding	599	N	0.348	0.13							Pfam:PF00069:213-586;PANTHER:PTHR24347:207-595;ProSitePatterns:PS00108:367-379;Gene3D:G3DSA:3.30.200.20:210-310;Gene3D:G3DSA:1.10.510.10:553-592;ProSiteProfiles:PS50011:212-588	IPR000719:Protein kinase, catalytic domain;IPR020636:Calcium/calmodulin-dependent/calcium-dependent protein kinase;IPR008271:Serine/threonine-protein kinase, active site;IPR000719:Protein kinase, catalytic domain	GO:0004674:(protein serine/threonine kinase activity);GO:0005524:(ATP binding);GO:0004672:(protein kinase activity);GO:0006468:(protein phosphorylation)
TGME49_200595	| organism=Toxoplasma_gondii_ME49 | product=hypothetical protein | location=TGME49_chrX:78447-81019(-) | length=126 | sequence_SO=chromosome | SO=protein_coding	126	N	0.612	0.26
TGME49_283878	| organism=Toxoplasma_gondii_ME49 | product=RNA recognition motif-containing protein | location=TGME49_chrV:2885753-2891150(+) | length=666 | sequence_SO=chromosome | SO=protein_coding	666	N	0.301	0.88	[KR]{4}x{20,24}K{1,4}xK	KKRKRDPRCLVSVEDVAESGEEGRSKKK	219	7	eeee-x21-eee	100	Pfam:PF00076:532-603;PANTHER:PTHR24011:335-631;PANTHER:PTHR24011:SF57:335-631;SUPERFAMILY:SSF54928:528-613;SMART:SM00360:421-513;Coils:Coil:608-629;Gene3D:G3DSA:3.30.70.330:506-610;ProSiteProfiles:PS50102:530-609	IPR000504:RNA recognition motif domain;IPR000504:RNA recognition motif domain;IPR012677:Nucleotide-binding, alpha-beta plait;IPR000504:RNA recognition motif domain	GO:0000166:(nucleotide binding);GO:0003676:(nucleic acid binding)
TGME49_262940	| organism=Toxoplasma_gondii_ME49 | product=aspartyl proteinase (eimepsin), putative | location=TGME49_chrVIIb:907438-909906(+) | length=469 | sequence_SO=chromosome | SO=protein_coding	469	Y	0.663	0.02							Pfam:PF00026:103-431;PANTHER:PTHR13683:96-436;PRINTS:PR00792:110-130;ProSitePatterns:PS00141:317-328;Gene3D:G3DSA:2.40.70.10:93-341	IPR001461:Peptidase A1;IPR001461:Peptidase A1;IPR001461:Peptidase A1;IPR001969:Peptidase aspartic, active site;IPR009007:Peptidase aspartic, catalytic	GO:0006508:(proteolysis);GO:0004190:(aspartic-type endopeptidase activity)
TGME49_283702	| organism=Toxoplasma_gondii_ME49 | product=FATC domain-containing protein | location=TGME49_chrV:3027550-3060961(-) | length=6011 | sequence_SO=chromosome | SO=protein_coding	6011	Y	0.168	0.91	Rx[KR][KR]K[PLQM]R	RHKRKPR	4083	7	eeeeeee	100	Pfam:PF00454:5606-5856;Pfam:PF02260:5981-6011;PANTHER:PTHR11139:5571-6011;SUPERFAMILY:SSF56112:5571-5682;SignalP_GRAM_POSITIVE:SignalP-TM:1-47;SignalP_EUK:SignalP-noTM:1-38;Gene3D:G3DSA:3.30.1010.10:5528-5662;Gene3D:G3DSA:1.10.1070.11:5954-6002;ProSitePatterns:PS00916:5750-5770;SMART:SM00146:5606-5902;ProSiteProfiles:PS50290:5605-5850;ProSiteProfiles:PS51190:5979-6011	IPR000403:Phosphatidylinositol 3-/4-kinase, catalytic domain;IPR003152:PIK-related kinase, FATC;IPR011009:Protein kinase-like domain;IPR000403:Phosphatidylinositol 3-/4-kinase, catalytic domain;IPR018936:Phosphatidylinositol 3/4-kinase, conserved site;IPR000403:Phosphatidylinositol 3-/4-kinase, catalytic domain;IPR000403:Phosphatidylinositol 3-/4-kinase, catalytic domain;IPR003152:PIK-related kin…	GO:0016772:(transferase activity, transferring phosphorus-containing groups);GO:0005515:(protein binding);GO:0016773:(phosphotransferase activity, alcohol group as acceptor)
						RRR{3,5}T	RRRRRT	2558	6	beeeee	83.3
						[ED]R{4,}?[ED]	ERRRRE	3197	6	eeeeee	100
						RKRRR	RKRRR	425	5	eeeee	100
						KR{3,}?[LVI]	KRRRL	426	5	eeeeb	80
TGME49_285290	| organism=Toxoplasma_gondii_ME49 | product=hypothetical protein | location=TGME49_chrV:2462479-2463444(-) | length=321 | sequence_SO=chromosome | SO=protein_coding	321	N	0.949	0.31
TGME49_307480	| organism=Toxoplasma_gondii_ME49 | product=Toxoplasma gondii family B protein | location=TGME49_chrV:3272953-3273806(+) | length=177 | sequence_SO=chromosome | SO=protein_coding	177	N	0.866	0.71							TMHMM:TMhelix:62-84
TGME49_283890	| organism=Toxoplasma_gondii_ME49 | product=histone lysine demethylase JMJD6b | location=TGME49_chrV:2875057-2880292(-) | length=739 | sequence_SO=chromosome | SO=protein_coding	739	N	0.16	0.9	[PL][KR]{5,7}[PL]	LKKRRRP	715	7	beeeebe	71.4	Pfam:PF13621:299-586;PANTHER:PTHR12480:193-606;PANTHER:PTHR12480:SF5:193-606;SUPERFAMILY:SSF51197:432-601;SMART:SM00558:432-601;ProSiteProfiles:PS51184:431-601	IPR003347:JmjC domain;IPR003347:JmjC domain	GO:0005515:(protein binding)
TGME49_263140	| organism=Toxoplasma_gondii_ME49 | product=SWI2/SNF2-containing protein RAD26 | location=TGME49_chrVIIb:763597-776304(-) | length=1586 | sequence_SO=chromosome | SO=protein_coding	1586	N	0.102	0.87							Pfam:PF00271:1106-1181;Pfam:PF00176:681-1029;PANTHER:PTHR10799:SF49:157-1576;PANTHER:PTHR10799:157-1576;SUPERFAMILY:SSF52540:950-1235;SMART:SM00490:1078-1181;SMART:SM00487:674-899;Gene3D:G3DSA:3.40.50.300:672-724;Coils:Coil:793-814;ProSiteProfiles:PS51194:1052-1231;ProSiteProfiles:PS51192:690-891	IPR001650:Helicase, C-terminal;IPR000330:SNF2-related;IPR001650:Helicase, C-terminal;IPR014001:Helicase, superfamily 1/2, ATP-binding domain;IPR001650:Helicase, C-terminal;IPR014001:Helicase, superfamily 1/2, ATP-binding domain	GO:0005524:(ATP binding);GO:0004386:(helicase activity);GO:0003676:(nucleic acid binding);GO:0003677:(DNA binding)
TGME49_300690	| organism=Toxoplasma_gondii_ME49 | product=RNA polymerase C2, putative | location=tgme49_asmbl.1940:25495-27324(+) | length=609 | sequence_SO=apicoplast_chromosome | SO=protein_coding	609	N	0.043	0.51							PANTHER:PTHR19376:SF4:112-336;PANTHER:PTHR19376:112-336;Pfam:PF04998:157-366;SUPERFAMILY:SSF64484:7-336	IPR007081:RNA polymerase Rpb1, domain 5	GO:0003899:(DNA-directed RNA polymerase activity);GO:0006351:(transcription, DNA-dependent);GO:0003677:(DNA binding)
TGME49_263560	| organism=Toxoplasma_gondii_ME49 | product=hypothetical protein | location=TGME49_chrVIIb:477635-482426(-) | length=544 | sequence_SO=chromosome | SO=protein_coding	544	N	0.438	0.51
TGME49_301998	| organism=Toxoplasma_gondii_ME49 | product=ORF C | location=tgme49_asmbl.1940:29857-30066(-) | length=69 | sequence_SO=apicoplast_chromosome | SO=protein_coding	69	N	0.76	0.17
TGME49_302000	| organism=Toxoplasma_gondii_ME49 | product=chaperone clp | location=tgme49_asmbl.1940:30211-32475(-) | length=754 | sequence_SO=apicoplast_chromosome | SO=protein_coding	754	N	0.294	0.43							Pfam:PF07724:477-650;Pfam:PF10431:656-731;PANTHER:PTHR11638:440-747;PANTHER:PTHR11638:SF19:440-747;PRINTS:PR00300:526-544;SUPERFAMILY:SSF52540:438-743;SMART:SM00382:478-657;SMART:SM01086:656-745;ProSitePatterns:PS00871:511-529;Gene3D:G3DSA:3.40.50.300:440-602;Gene3D:G3DSA:1.10.8.60:667-747	IPR013093:ATPase, AAA-2;IPR019489:Clp ATPase, C-terminal;IPR001270:Chaperonin ClpA/B;IPR003593:AAA+ ATPase domain;IPR019489:Clp ATPase, C-terminal;IPR001270:Chaperonin ClpA/B	GO:0017111:(nucleoside-triphosphatase activity);GO:0005524:(ATP binding);GO:0000166:(nucleotide binding)
TGME49_285170	| organism=Toxoplasma_gondii_ME49 | product=ribosomal RNA large subunit methyltransferase I, putative | location=TGME49_chrV:2559657-2565678(-) | length=853 | sequence_SO=chromosome | SO=protein_coding	853	N	0.274	0.65							Pfam:PF13659:671-793;PANTHER:PTHR18895:489-797;PANTHER:PTHR18895:SF28:489-797;SUPERFAMILY:SSF53335:529-841;Gene3D:G3DSA:3.40.50.150:622-837
TGME49_263230	| organism=Toxoplasma_gondii_ME49 | product=hypothetical protein | location=TGME49_chrVIIb:692432-695107(+) | length=891 | sequence_SO=chromosome | SO=protein_coding	891	N	0.697	0.42							PANTHER:PTHR20772:SF0:159-389;PANTHER:PTHR20772:159-389;Gene3D:G3DSA:1.20.1250.20:170-203
TGME49_263720	| organism=Toxoplasma_gondii_ME49 | product=HMG (high mobility group) box domain-containing protein | location=TGME49_chrVIIb:367739-369133(+) | length=145 | sequence_SO=chromosome | SO=protein_coding	145	N	0.776	0.66	[KR]{4}x{20,24}K{1,4}xK	KKRRNGRKKKDPNAPRRALSAFMFFAKEK	58	7	eeee-x22-eee	100	Pfam:PF00505:72-141;PANTHER:PTHR13711:58-141;SUPERFAMILY:SSF47095:59-142;SMART:SM00398:71-143;Gene3D:G3DSA:1.10.30.10:66-144;Coils:Coil:124-145;ProSiteProfiles:PS50118:72-142	IPR009071:High mobility group, superfamily;IPR009071:High mobility group, superfamily;IPR009071:High mobility group, superfamily;IPR009071:High mobility group, superfamily;IPR009071:High mobility group, superfamily	GO:0005515:(protein binding)
TGME49_283580	| organism=Toxoplasma_gondii_ME49 | product=DnaJ domain-containing protein | location=TGME49_chrV:3072080-3073350(-) | length=397 | sequence_SO=chromosome | SO=protein_coding	397	N	0.808	0.82							Pfam:PF00226:281-318;SUPERFAMILY:SSF46565:248-317;TMHMM:TMhelix:76-98;Gene3D:G3DSA:1.10.287.110:279-322;ProSiteProfiles:PS50076:281-342	IPR001623:Heat shock protein DnaJ, N-terminal;IPR001623:Heat shock protein DnaJ, N-terminal;IPR001623:Heat shock protein DnaJ, N-terminal;IPR001623:Heat shock protein DnaJ, N-terminal	GO:0031072:(heat shock protein binding)
TGME49_284040	| organism=Toxoplasma_gondii_ME49 | product=hypothetical protein | location=TGME49_chrV:2834729-2850906(-) | length=2898 | sequence_SO=chromosome | SO=protein_coding	2898	N	0.093	0.97	R[KR]{3,4}K[DE]	RRRRKE	2500	6	eeeeee	100	Coils:Coil:1104-1143
						K[KR][KR]RR[KR]	KRRRRK	1224	6	eeeeee	100
TGME49_264050	| organism=Toxoplasma_gondii_ME49 | product=ubiquitin-conjugating enzyme subfamily protein | location=TGME49_chrVIIb:216778-220435(+) | length=302 | sequence_SO=chromosome | SO=protein_coding	302	N	0.664	0.07							PANTHER:PTHR24067:77-237;PANTHER:PTHR24067:SF41:77-237;Pfam:PF00179:85-226;SMART:SM00212:81-232;Gene3D:G3DSA:3.10.110.10:83-230;ProSiteProfiles:PS50127:81-221	IPR000608:Ubiquitin-conjugating enzyme, E2;IPR016135:Ubiquitin-conjugating enzyme/RWD-like;IPR000608:Ubiquitin-conjugating enzyme, E2	GO:0016881:(acid-amino acid ligase activity)
TGME49_263840	| organism=Toxoplasma_gondii_ME49 | product=hypothetical protein | location=TGME49_chrVIIb:294291-301723(-) | length=939 | sequence_SO=chromosome | SO=protein_coding	939	N	0.163	0.6
TGME49_283840	| organism=Toxoplasma_gondii_ME49 | product=GATA zinc finger domain-containing protein | location=TGME49_chrV:2927807-2933824(+) | length=2005 | sequence_SO=chromosome | SO=protein_coding	2005	N	0.24	0.97	[KR]{2}x{0,1}[KR]{2,4}x{25,34}K{2,4}x{1,2}K	RKGRRRSRRAGSLQRDSAGRFEKACSRVAACEVKKLK	658	10	eeeeee-x27-eeee	100	Pfam:PF00320:1913-1944;Gene3D:G3DSA:3.30.50.10:1910-1944;ProSiteProfiles:PS50114:1907-1936	IPR000679:Zinc finger, GATA-type;IPR013088:Zinc finger, NHR/GATA-type;IPR000679:Zinc finger, GATA-type	GO:0006355:(regulation of transcription, DNA-dependent);GO:0043565:(sequence-specific DNA binding);GO:0008270:(zinc ion binding);GO:0003700:(sequence-specific DNA binding transcription factor activity)
						Rx[KR][KR]K[PLQM]R	RQKKKQR	284	7	eeeeeee	100
						[KR][KR]x[KR][KR][KR]x[KR][KR]	RKGRRRSRR	658	9	eeeeeeeee	100
TGME49_264060	| organism=Toxoplasma_gondii_ME49 | product=PCI domain-containing protein | location=TGME49_chrVIIb:212719-215496(-) | length=465 | sequence_SO=chromosome | SO=protein_coding	465	N	0.504	0.27							Pfam:PF01399:335-452;PANTHER:PTHR12732:220-463;SMART:SM00753:200-369	IPR000717:Proteasome component (PCI) domain;IPR013143:PCI/PINT associated module	GO:0005515:(protein binding)
TGME49_262980	| organism=Toxoplasma_gondii_ME49 | product=hypothetical protein | location=TGME49_chrVIIb:885691-888474(+) | length=277 | sequence_SO=chromosome | SO=protein_coding	277	N	0.781	0.71							TMHMM:TMhelix:250-272;Coils:Coil:48-86
TGME49_302007	| organism=Toxoplasma_gondii_ME49 | product=ribosomal protein RPL11 | location=tgme49_asmbl.1940:33024-33419(-) | length=131 | sequence_SO=apicoplast_chromosome | SO=protein_coding	131	N	0.815	0.22							Pfam:PF03946:21-66;SMART:SM00649:9-131;Gene3D:G3DSA:3.30.1550.10:7-68	IPR020784:Ribosomal protein L11, N-terminal;IPR000911:Ribosomal protein L11;IPR020784:Ribosomal protein L11, N-terminal	GO:0006412:(translation);GO:0005840:(ribosome);GO:0003735:(structural constituent of ribosome)
TGME49_283760	| organism=Toxoplasma_gondii_ME49 | product=hypothetical protein | location=TGME49_chrV:2993485-2997865(-) | length=1142 | sequence_SO=chromosome | SO=protein_coding	1142	N	0.31	0.91	[GA][KR]KRx[KR][GA]	GKKRDRG	131	7	beeeeee	85.7	SUPERFAMILY:SSF52467:37-62;Coils:Coil:247-268;Gene3D:G3DSA:3.40.50.1220:35-55;ProSiteProfiles:PS50305:28-571	IPR003000:NAD-dependent deacetylase, sirtuin family	GO:0070403:(NAD+ binding);GO:0008270:(zinc ion binding);GO:0006476:(protein deacetylation)
TGME49_283770	| organism=Toxoplasma_gondii_ME49 | product=hypothetical protein | location=TGME49_chrV:2985760-2986113(-) | length=117 | sequence_SO=chromosome | SO=protein_coding	117	N	0.792	0.29
TGME49_264225	| organism=Toxoplasma_gondii_ME49 | product=Toxoplasma gondii family B protein | location=TGME49_chrVIIb:55783-57559(-) | length=208 | sequence_SO=chromosome | SO=protein_coding	208	Y	0.924	0.35							TMHMM:TMhelix:92-114;SignalP_EUK:SignalP-noTM:1-19
TGME49_284610	| organism=Toxoplasma_gondii_ME49 | product=hypothetical protein | location=TGME49_chrV:2675429-2676709(-) | length=426 | sequence_SO=chromosome | SO=protein_coding	426	N	0.76	0.74
TGME49_263190	| organism=Toxoplasma_gondii_ME49 | product=adenylosuccinate lyase, putative | location=TGME49_chrVIIb:729902-736726(-) | length=500 | sequence_SO=chromosome | SO=protein_coding	500	N	0.643	0.12							Pfam:PF00206:72-339;Pfam:PF08328:358-474;PANTHER:PTHR11444:12-490;PANTHER:PTHR11444:SF2:12-490;PRINTS:PR00149:144-162;ProSitePatterns:PS00163:321-330;Gene3D:G3DSA:1.10.40.30:416-474;Gene3D:G3DSA:1.10.275.10:21-146;Gene3D:G3DSA:1.20.200.10:147-415;TIGRFAM:TIGR00928:28-484	IPR022761:Lyase 1, N-terminal;IPR013539:Adenylosuccinate lyase C-terminal/plant;IPR004769:Adenylosuccinate lyase;IPR000362:Fumarate lyase;IPR020557:Fumarate lyase, conserved site;IPR024083:L-Aspartase-like, N-terminal;IPR004769:Adenylosuccinate lyase	GO:0009152:(purine ribonucleotide biosynthetic process);GO:0003824:(catalytic activity);GO:0004018:(N6-(1,2-dicarboxyethyl)AMP AMP-lyase (fumarate-forming) activity);GO:0006188:(IMP biosynthetic process)
TGME49_284630	| organism=Toxoplasma_gondii_ME49 | product=hypothetical protein | location=TGME49_chrV:2650554-2650784(-) | length=76 | sequence_SO=chromosome | SO=protein_coding	76	N	0.713	0.29							Pfam:PF04419:1-34;Pfam:PF12907:36-74;SMART:SM00355:36-62;Gene3D:G3DSA:4.10.1050.10:1-74	IPR007513:Uncharacterised protein family SERF;IPR015880:Zinc finger, C2H2-like	GO:0008270:(zinc ion binding);GO:0005622:(intracellular)
TGME49_262920	| organism=Toxoplasma_gondii_ME49 | product=trypsin domain-containing protein | location=TGME49_chrVIIb:922803-931563(+) | length=972 | sequence_SO=chromosome | SO=protein_coding	972	Y	0.521	0.31							Pfam:PF13365:194-331;PANTHER:PTHR22939:5-969;PANTHER:PTHR22939:SF1:5-969;PRINTS:PR00834:202-214;SUPERFAMILY:SSF50494:163-363;TMHMM:TMhelix:12-34;SignalP_EUK:SignalP-noTM:1-31;Gene3D:G3DSA:2.40.10.10:147-261;Gene3D:G3DSA:2.30.42.10:756-816	IPR015724:Serine endopeptidase DegP2;IPR001940:Peptidase S1C, HrtA/DegP2/Q/S;IPR009003:Peptidase cysteine/serine, trypsin-like	GO:0006508:(proteolysis);GO:0003824:(catalytic activity);GO:0004252:(serine-type endopeptidase activity)
TGME49_264130	| organism=Toxoplasma_gondii_ME49 | product=hypothetical protein | location=TGME49_chrVIIb:161098-165342(-) | length=673 | sequence_SO=chromosome | SO=protein_coding	673	N	0.638	0.93	KKx{15}KKRK	KKYMAKGGSDSGGTSGKKKRK	26	6	ee-x15-eeee	100	Pfam:PF09736:505-656	IPR018609:Bud13
TGME49_263850	| organism=Toxoplasma_gondii_ME49 | product=hypothetical protein | location=TGME49_chrVIIb:289444-292282(-) | length=229 | sequence_SO=chromosome | SO=protein_coding	229	N	0.44	0.15
TGME49_263530	| organism=Toxoplasma_gondii_ME49 | product=chaperonin , putative | location=TGME49_chrVIIb:493203-495249(-) | length=127 | sequence_SO=chromosome | SO=protein_coding	127	N	0.292	0.03							PANTHER:PTHR10772:23-127;Pfam:PF00166:30-125;PRINTS:PR00297:112-125;ProSitePatterns:PS00681:31-55;SMART:SM00883:30-125;Gene3D:G3DSA:2.30.33.40:30-126	IPR020818:Chaperonin Cpn10;IPR020818:Chaperonin Cpn10;IPR020818:Chaperonin Cpn10;IPR018369:Chaperonin Cpn10, conserved site;IPR020818:Chaperonin Cpn10;IPR020818:Chaperonin Cpn10	GO:0005737:(cytoplasm);GO:0005524:(ATP binding);GO:0006457:(protein folding)
TGME49_283490	| organism=Toxoplasma_gondii_ME49 | product=Alpha-amylase AMY3, putative | location=TGME49_chrV:3122062-3126571(-) | length=562 | sequence_SO=chromosome | SO=protein_coding	562	N	0.551	0.01							PANTHER:PTHR10357:172-560;PANTHER:PTHR10357:SF9:172-560;Pfam:PF07821:496-561;Pfam:PF00128:191-471;SUPERFAMILY:SSF51011:499-561;SUPERFAMILY:SSF49265:4-112;SUPERFAMILY:SSF51445:172-478;SMART:SM00642:171-493;SMART:SM00810:494-562;Gene3D:G3DSA:2.60.40.10:34-112;Gene3D:G3DSA:2.60.40.1180:498-562;Gene3D:G3DSA:3.20.20.80:172-472;ProSiteProfiles:PS50853:36-127	IPR015902:Alpha amylase;IPR012850:Alpha-amylase, C-terminal beta-sheet;IPR006047:Glycosyl hydrolase, family 13, catalytic domain;IPR003961:Fibronectin, type III;IPR017853:Glycoside hydrolase, superfamily;IPR006589:Glycosyl hydrolase, family 13, subfamily, catalytic domain;IPR012850:Alpha-amylase, C-terminal beta-sheet;IPR013783:Immunoglobulin-like fold;IPR013780:Glycosyl hydrolase, family 13, all…	GO:0043169:(cation binding);GO:0004556:(alpha-amylase activity);GO:0003824:(catalytic activity);GO:0005509:(calcium ion binding);GO:0005515:(protein binding);GO:0005975:(carbohydrate metabolic process)
TGME49_200600	| organism=Toxoplasma_gondii_ME49 | product=hypothetical protein | location=TGME49_chrX:81518-81884(+) | length=122 | sequence_SO=chromosome | SO=protein_coding	122	N	0.698	0.04
TGME49_302055	| organism=Toxoplasma_gondii_ME49 | product=ribosomal protein RPS12 | location=tgme49_asmbl.1940:977-1342(-) | length=121 | sequence_SO=apicoplast_chromosome | SO=protein_coding	121	N	0.512	0.38							Pfam:PF00164:3-119;PANTHER:PTHR11652:SF1:1-119;PANTHER:PTHR11652:1-119;PRINTS:PR01034:25-40;ProSitePatterns:PS00055:41-48;Gene3D:G3DSA:2.40.50.140:1-119;PIRSF:PIRSF002133:1-119;TIGRFAM:TIGR00981:1-119	IPR006032:Ribosomal protein S12/S23;IPR006032:Ribosomal protein S12/S23;IPR005679:Ribosomal protein S12, bacteria;IPR006032:Ribosomal protein S12/S23;IPR012340:Nucleic acid-binding, OB-fold;IPR006032:Ribosomal protein S12/S23;IPR005679:Ribosomal protein S12, bacteria	GO:0006412:(translation);GO:0015935:(small ribosomal subunit);GO:0005840:(ribosome);GO:0003735:(structural constituent of ribosome);GO:0005622:(intracellular)
TGME49_285445	| organism=Toxoplasma_gondii_ME49 | product=hypothetical protein | location=TGME49_chrV:2411949-2425143(-) | length=2442 | sequence_SO=chromosome | SO=protein_coding	2442	N	0.228	0.98	[RK]{3,}?x[RK]x[RK]x{4,9}[RK]{3,}?	RRRKARQRATEASDKRR	693	17	eeeeeeeeeeeeeeeee	100	Pfam:PF00888:1836-1945;Pfam:PF10557:2165-2193;SUPERFAMILY:SSF74788:845-967;SUPERFAMILY:SSF75632:1833-1951;SMART:SM00884:2158-2436;Gene3D:G3DSA:4.10.1030.10:1838-1875;Gene3D:G3DSA:1.10.10.10:2164-2196;Coils:Coil:687-715;ProSiteProfiles:PS50069:1837-1943	IPR001373:Cullin, N-terminal;IPR019559:Cullin protein, neddylation domain;IPR016159:Cullin repeat-like-containing domain;IPR016158:Cullin homology;IPR019559:Cullin protein, neddylation domain;IPR011991:Winged helix-turn-helix transcription repressor DNA-binding;IPR016158:Cullin homology	GO:0031461:(cullin-RING ubiquitin ligase complex);GO:0006511:(ubiquitin-dependent protein catabolic process);GO:0031625:(ubiquitin protein ligase binding)
TGME49_263440	| organism=Toxoplasma_gondii_ME49 | product=hypothetical protein | location=TGME49_chrVIIb:549292-554792(-) | length=600 | sequence_SO=chromosome | SO=protein_coding	600	N	0.471	0.96	R[RK]{2,4}x{15,19}[RK]{2,4}[QLM]K	RKREREEPDNETSSSSDILPKSKKQK	208	7	eee-x19-eeee	100	Pfam:PF07767:195-324	IPR011687:P60-like
TGME49_283730	| organism=Toxoplasma_gondii_ME49 | product=endomembrane protein 70 subfamily protein | location=TGME49_chrV:3004036-3011493(-) | length=674 | sequence_SO=chromosome | SO=protein_coding	674	N	0.429	0.12	GR[RK]{2,4}xx[RK][QL]	GRRRAVRQ	496	8	beeeebee	75	PANTHER:PTHR10766:35-674;Pfam:PF02990:92-631	IPR004240:Nonaspanin (TM9SF);IPR004240:Nonaspanin (TM9SF)	GO:0016021:(integral to membrane)
TGME49_307470	| organism=Toxoplasma_gondii_ME49 | product=hypothetical protein | location=TGME49_chrV:3224746-3225270(+) | length=174 | sequence_SO=chromosome | SO=protein_coding	174	N	0.874	0.11
TGME49_263610	| organism=Toxoplasma_gondii_ME49 | product=hypothetical protein | location=TGME49_chrVIIb:432171-450815(+) | length=4270 | sequence_SO=chromosome | SO=protein_coding	4270	N	0.105	0.94	G{2,4}[RK]x{1,3}G{3}	GGRGRGGG	2614	8	ebebeeee	75	Coils:Coil:3446-3467
						R[PL]xx[KR]{2,}?xx[KR]V	RPLQRRHGRV	4211	10	eebeeeeeeb	80
						RR[TS]x[QK][KR][KNS]	RRSWKKS	2701	7	eeebeee	85.7
						RRKx{5,7}RRR	RRKTDEEQGRRR	2691	12	eeebeeeeeeee	91.7
						RxKKKK[DE]	REKKKKE	1556	7	eeeeeee	100
						KRx[DE][KR][KR]xK	KREERKEK	3876	8	eeeeeeee	100
						R[RK]x[KR]x[RK]{2,}?[DE]	RRERLRRD	2680	8	eeeebeee	87.5
						[RK]{3,}?x[RK]x[RK]x{4,9}[RK]{3,}?	KRRERLRRDAETRRK	2679	15	eeeeebeeeeeeeee	93.3
						Rx{2,3}Hx{3,5}RRRR	RVSTHPGRRRRR	1236	12	ebeeeeeeeeee	91.7
TGME49_283590	| organism=Toxoplasma_gondii_ME49 | product=NLI interacting factor family phosphatase | location=TGME49_chrV:3064343-3068841(+) | length=500 | sequence_SO=chromosome | SO=protein_coding	500	N	0.668	0.68							Pfam:PF03031:295-444;SUPERFAMILY:SSF56784:293-447;SMART:SM00577:295-420;Gene3D:G3DSA:3.40.50.1000:295-447;SignalP_GRAM_POSITIVE:SignalP-TM:1-18;ProSiteProfiles:PS50969:289-436	IPR004274:NLI interacting factor;IPR023214:HAD-like domain;IPR004274:NLI interacting factor;IPR023214:HAD-like domain;IPR004274:NLI interacting factor	GO:0005515:(protein binding)
TGME49_228430	| organism=Toxoplasma_gondii_ME49 | product=hypothetical protein | location=TGME49_chrX:312804-315034(+) | length=484 | sequence_SO=chromosome | SO=protein_coding	484	Y	0.458	0.52
TGME49_264230	| organism=Toxoplasma_gondii_ME49 | product=hypothetical protein | location=TGME49_chrVIIb:53795-54133(-) | length=112 | sequence_SO=chromosome | SO=protein_coding	112	N	0.87	0.06
TGME49_263785	| organism=Toxoplasma_gondii_ME49 | product=phosphatidate cytidylyltransferase | location=TGME49_chrVIIb:324415-327989(+) | length=1052 | sequence_SO=chromosome | SO=protein_coding	1052	N	0.19	0.81							PANTHER:PTHR13773:967-1019;Pfam:PF01148:537-1020;TMHMM:TMhelix:636-658	IPR000374:Phosphatidate cytidylyltransferase	GO:0016772:(transferase activity, transferring phosphorus-containing groups);GO:0016020:(membrane)
TGME49_263050	| organism=Toxoplasma_gondii_ME49 | product=ribosomal protein RPL13 | location=TGME49_chrVIIb:852681-856181(-) | length=355 | sequence_SO=chromosome | SO=protein_coding	355	N	0.84	0.57							PANTHER:PTHR11722:144-332;Pfam:PF01294:150-332;ProSitePatterns:PS01104:212-226	IPR001380:Ribosomal protein L13e;IPR001380:Ribosomal protein L13e;IPR018256:Ribosomal protein L13e, conserved site	GO:0006412:(translation);GO:0005840:(ribosome);GO:0003735:(structural constituent of ribosome);GO:0005622:(intracellular)
TGME49_285250	| organism=Toxoplasma_gondii_ME49 | product=hypothetical protein | location=TGME49_chrV:2485341-2490089(+) | length=1151 | sequence_SO=chromosome | SO=protein_coding	1151	N	0.418	0.68	G{2,4}[RK]x{1,3}G{3}	GGGRGGGG	652	8	bbbebeeb	37.5
TGME49_263730	| organism=Toxoplasma_gondii_ME49 | product=FAD-dependent glycerol-3-phosphate dehydrogenase | location=TGME49_chrVIIb:356493-363935(-) | length=653 | sequence_SO=chromosome | SO=protein_coding	653	N	0.5	0.13							Pfam:PF01266:73-432;PANTHER:PTHR11985:SF0:1-644;PANTHER:PTHR11985:1-644;PRINTS:PR01001:455-467;ProSitePatterns:PS00977:77-94;ProSitePatterns:PS00978:460-470;Gene3D:G3DSA:3.50.50.60:67-380	IPR006076:FAD dependent oxidoreductase;IPR000447:FAD-dependent glycerol-3-phosphate dehydrogenase;IPR000447:FAD-dependent glycerol-3-phosphate dehydrogenase;IPR000447:FAD-dependent glycerol-3-phosphate dehydrogenase	GO:0006072:(glycerol-3-phosphate metabolic process);GO:0055114:(oxidation-reduction process);GO:0016491:(oxidoreductase activity);GO:0004368:(glycerol-3-phosphate dehydrogenase activity);GO:0009331:(glycerol-3-phosphate dehydrogenase complex)
TGME49_263350	| organism=Toxoplasma_gondii_ME49 | product=hypothetical protein | location=TGME49_chrVIIb:613026-613970(-) | length=314 | sequence_SO=chromosome | SO=protein_coding	314	N	0.723	0.1
TGME49_284010	| organism=Toxoplasma_gondii_ME49 | product=5'-3' exonuclease, N-terminal resolvase family domain-containing protein | location=TGME49_chrV:2853550-2860154(+) | length=1159 | sequence_SO=chromosome | SO=protein_coding	1159	Y	0.574	0.95	[DE]RKRR[DEPLQ]	ERKRRL	546	6	eeeeeb	83.3	PANTHER:PTHR10133:SF20:612-1077;PANTHER:PTHR10133:612-1077;Pfam:PF02739:677-798;SUPERFAMILY:SSF88723:674-798;SUPERFAMILY:SSF47807:994-1058;SMART:SM00475:676-1085;SMART:SM00279:995-1030;SignalP_GRAM_POSITIVE:SignalP-TM:1-35;SignalP_EUK:SignalP-noTM:1-21;Gene3D:G3DSA:3.40.50.1010:905-923;Gene3D:G3DSA:1.10.150.20:1008-1045	IPR020046:5'-3' exonuclease, alpha-helical arch, N-terminal;IPR020045:5'-3' exonuclease, C-terminal domain;IPR002421:5'-3' exonuclease, N-terminal;IPR008918:Helix-hairpin-helix motif, class 2	GO:0003824:(catalytic activity);GO:0003677:(DNA binding);GO:0008409:(5'-3' exonuclease activity)
TGME49_263135	| organism=Toxoplasma_gondii_ME49 | product=hypothetical protein | location=TGME49_chrVIIb:778539-779047(-) | length=113 | sequence_SO=chromosome | SO=protein_coding	113	N	0.389	0.2
TGME49_284560	| organism=Toxoplasma_gondii_ME49 | product=ribosomal protein RPL9 | location=TGME49_chrV:2713061-2715476(+) | length=190 | sequence_SO=chromosome | SO=protein_coding	190	N	0.705	0.1							Pfam:PF00347:12-85;PANTHER:PTHR11655:SF2:1-190;PANTHER:PTHR11655:1-190;Gene3D:G3DSA:3.90.930.12:8-85;PIRSF:PIRSF002162:2-186	IPR020040:Ribosomal protein L6, alpha-beta domain;IPR000702:Ribosomal protein L6;IPR020040:Ribosomal protein L6, alpha-beta domain;IPR000702:Ribosomal protein L6	GO:0019843:(rRNA binding);GO:0006412:(translation);GO:0005840:(ribosome);GO:0003735:(structural constituent of ribosome)
TGME49_284598	| organism=Toxoplasma_gondii_ME49 | product=haloacid dehalogenase family hydrolase domain-containing protein | location=TGME49_chrV:2685685-2695112(+) | length=672 | sequence_SO=chromosome | SO=protein_coding	672	N	0.806	0.25							Pfam:PF00702:121-255;PANTHER:PTHR24093:7-509;PANTHER:PTHR24093:SF61:7-509;PRINTS:PR00119:241-260;PRINTS:PR00120:213-229;SUPERFAMILY:SSF81660:19-148;SUPERFAMILY:SSF81665:290-511;SUPERFAMILY:SSF56784:133-287;TMHMM:TMhelix:480-502;Gene3D:G3DSA:3.40.1110.10:10-141;Gene3D:G3DSA:1.20.1110.10:210-509;TIGRFAM:TIGR01494:209-328	IPR005834:Haloacid dehalogenase-like hydrolase;IPR006534:ATPase, P-type, plasma-membrane proton-efflux;IPR001757:ATPase, P-type, K/Mg/Cd/Cu/Zn/Na/Ca/Na/H-transporter;IPR000695:ATPase, P-type, H+ transporting proton pump;IPR023306:ATPase, cation-transporting, domain N;IPR023214:HAD-like domain;IPR023299:ATPase, P-type, cytoplasmic domain N;IPR023298:ATPase, P-type, transmembrane domain;IPR001757:A…	GO:0003824:(catalytic activity);GO:0006812:(cation transport);GO:0016021:(integral to membrane);GO:0005524:(ATP binding);GO:0016887:(ATPase activity);GO:0016820:(hydrolase activity, acting on acid anhydrides, catalyzing transmembrane movement of substances);GO:0015662:(ATPase activity, coupled to transmembrane movement of ions, phosphorylative mechanism);GO:0016020:(membrane);GO:0006754:(ATP bios…
TGME49_262840	| organism=Toxoplasma_gondii_ME49 | product=hypothetical protein | location=TGME49_chrVIIb:981613-982149(-) | length=178 | sequence_SO=chromosome | SO=protein_coding	178	N	0.124	0.46
TGME49_284050	| organism=Toxoplasma_gondii_ME49 | product=DEAD/DEAH box helicase domain-containing protein | location=TGME49_chrV:2808803-2831130(+) | length=2564 | sequence_SO=chromosome | SO=protein_coding	2564	N	0.294	0.98							PANTHER:PTHR18934:167-2115;PANTHER:PTHR18934:SF68:167-2115;Pfam:PF07717:1961-2090;Pfam:PF00270:1208-1375;Pfam:PF00271:1569-1653;Pfam:PF04408:1719-1831;Pfam:PF00076:2229-2295;SUPERFAMILY:SSF54928:2226-2329;SUPERFAMILY:SSF54768:83-166;SUPERFAMILY:SSF52540:1521-1855;SMART:SM00490:1556-1654;SMART:SM00487:1200-1398;SMART:SM00360:2228-2304;SMART:SM00847:1718-1833;Gene3D:G3DSA:3.40.50.300:1221-1374;Gene…	IPR011709:Domain of unknown function DUF1605;IPR011545:DNA/RNA helicase, DEAD/DEAH box type, N-terminal;IPR001650:Helicase, C-terminal;IPR007502:Helicase-associated domain;IPR000504:RNA recognition motif domain;IPR001650:Helicase, C-terminal;IPR014001:Helicase, superfamily 1/2, ATP-binding domain;IPR000504:RNA recognition motif domain;IPR007502:Helicase-associated domain;IPR012677:Nucleotide-bind…	GO:0005524:(ATP binding);GO:0008026:(ATP-dependent helicase activity);GO:0004386:(helicase activity);GO:0000166:(nucleotide binding);GO:0003676:(nucleic acid binding)
TGME49_283480	| organism=Toxoplasma_gondii_ME49 | product=cell-cycle-associated protein kinase DYRK2, putative | location=TGME49_chrV:3132473-3136101(-) | length=1009 | sequence_SO=chromosome | SO=protein_coding	1009	N	0.288	0.8							PANTHER:PTHR24058:672-988;PANTHER:PTHR24058:SF22:672-988;Pfam:PF00069:748-988;SUPERFAMILY:SSF56112:737-993;SMART:SM00220:747-988;ProSitePatterns:PS00108:869-881;ProSitePatterns:PS00107:753-776;Gene3D:G3DSA:3.30.200.20:733-823;Gene3D:G3DSA:1.10.510.10:824-990;ProSiteProfiles:PS50011:747-988	IPR000719:Protein kinase, catalytic domain;IPR011009:Protein kinase-like domain;IPR002290:Serine/threonine- / dual-specificity protein kinase, catalytic domain;IPR008271:Serine/threonine-protein kinase, active site;IPR017441:Protein kinase, ATP binding site;IPR000719:Protein kinase, catalytic domain	GO:0004674:(protein serine/threonine kinase activity);GO:0016772:(transferase activity, transferring phosphorus-containing groups);GO:0005524:(ATP binding);GO:0004672:(protein kinase activity);GO:0006468:(protein phosphorylation)
TGME49_228500	| organism=Toxoplasma_gondii_ME49 | product=3'5'-cyclic nucleotide phosphodiesterase domain-containing protein | location=TGME49_chrX:286339-289312(+) | length=311 | sequence_SO=chromosome | SO=protein_coding	311	Y	0.743	0.11							PANTHER:PTHR11347:SF39:34-302;PANTHER:PTHR11347:34-302;Pfam:PF00233:59-302;PRINTS:PR00387:127-143;ProSitePatterns:PS00126:100-111;SMART:SM00471:57-229;Gene3D:G3DSA:1.10.1300.10:3-302	IPR002073:3'5'-cyclic nucleotide phosphodiesterase, catalytic domain;IPR023088:3'5'-cyclic nucleotide phosphodiesterase;IPR023174:3'5'-cyclic nucleotide phosphodiesterase, conserved site;IPR003607:HD/PDEase domain;IPR002073:3'5'-cyclic nucleotide phosphodiesterase, catalytic domain	GO:0003824:(catalytic activity);GO:0008081:(phosphoric diester hydrolase activity);GO:0004114:(3',5'-cyclic-nucleotide phosphodiesterase activity);GO:0007165:(signal transduction)
TGME49_285160	| organism=Toxoplasma_gondii_ME49 | product=cyclin-dependent kinase family 5 protein | location=TGME49_chrV:2575278-2579703(-) | length=351 | sequence_SO=chromosome | SO=protein_coding	351	N	0.354	0.38							Pfam:PF00069:4-290;PANTHER:PTHR24056:SF89:1-324;PANTHER:PTHR24056:1-324;SUPERFAMILY:SSF56112:1-293;ProSitePatterns:PS00108:122-134;ProSitePatterns:PS00107:10-33;SMART:SM00220:4-290;Gene3D:G3DSA:3.30.200.20:2-100;Gene3D:G3DSA:1.10.510.10:101-335;ProSiteProfiles:PS50011:4-290	IPR000719:Protein kinase, catalytic domain;IPR011009:Protein kinase-like domain;IPR008271:Serine/threonine-protein kinase, active site;IPR017441:Protein kinase, ATP binding site;IPR002290:Serine/threonine- / dual-specificity protein kinase, catalytic domain;IPR000719:Protein kinase, catalytic domain	GO:0004674:(protein serine/threonine kinase activity);GO:0016772:(transferase activity, transferring phosphorus-containing groups);GO:0005524:(ATP binding);GO:0004672:(protein kinase activity);GO:0006468:(protein phosphorylation)
TGME49_285200	| organism=Toxoplasma_gondii_ME49 | product=cleavage and polyadenylation specifity factor protein | location=TGME49_chrV:2539359-2543184(-) | length=1073 | sequence_SO=chromosome | SO=protein_coding	1073	N	0.432	0.46	KR{3,}?[LVI]	KRRRL	99	5	eeeee	100	PANTHER:PTHR11203:SF11:107-770;PANTHER:PTHR11203:107-770;Pfam:PF07521:506-546;Pfam:PF10996:367-493;Pfam:PF11718:681-964;Pfam:PF00753:120-309;SUPERFAMILY:SSF56281:108-578;SMART:SM01098:679-1070;SMART:SM01027:367-493;SMART:SM00849:122-355;Coils:Coil:1007-1028;Gene3D:G3DSA:3.60.15.10:254-379	IPR011108:RNA-metabolising metallo-beta-lactamase;IPR022712:Beta-Casp domain;IPR021718:Pre-mRNA 3'-end-processing endonuclease polyadenylation factor C-term;IPR001279:Beta-lactamase-like;IPR021718:Pre-mRNA 3'-end-processing endonuclease polyadenylation factor C-term;IPR022712:Beta-Casp domain;IPR001279:Beta-lactamase-like	GO:0016787:(hydrolase activity)
						D[KR]x{0,1}[QL][RK]{2,3}R	DRVLRRR	504	7	eeebebe	71.4
TGME49_263642	| organism=Toxoplasma_gondii_ME49 | product=hypothetical protein | location=TGME49_chrVIIb:420736-422145(+) | length=133 | sequence_SO=chromosome | SO=protein_coding	133	Y	0.638	0.47							SignalP_EUK:SignalP-noTM:1-20;SignalP_GRAM_POSITIVE:SignalP-TM:1-27
TGME49_263750	| organism=Toxoplasma_gondii_ME49 | product=hypothetical protein | location=TGME49_chrVIIb:338124-341823(-) | length=1159 | sequence_SO=chromosome | SO=protein_coding	1159	N	0.416	0.63
TGME49_264110	| organism=Toxoplasma_gondii_ME49 | product=hypothetical protein | location=TGME49_chrVIIb:180441-181301(+) | length=286 | sequence_SO=chromosome | SO=protein_coding	286	N	0.767	0.84							Pfam:PF00472:147-258;SUPERFAMILY:SSF110916:146-236;Gene3D:G3DSA:3.30.160.200:146-241	IPR000352:Peptide chain release factor class I/class II	GO:0003747:(translation release factor activity);GO:0006415:(translational termination)
TGME49_283520	| organism=Toxoplasma_gondii_ME49 | product=hypothetical protein | location=TGME49_chrV:3097333-3103881(-) | length=2182 | sequence_SO=chromosome | SO=protein_coding	2182	N	0.249	0.96
TGME49_285260	| organism=Toxoplasma_gondii_ME49 | product=hypothetical protein | location=TGME49_chrV:2478645-2482161(+) | length=715 | sequence_SO=chromosome | SO=protein_coding	715	N	0.59	0.86	RK[RK][QML][RK]xR	RKRQRDR	538	7	beeeeee	85.7	Coils:Coil:44-65;Gene3D:G3DSA:3.40.50.150:219-251
TGME49_302050	| organism=Toxoplasma_gondii_ME49 | product=elongation factor tu, apicoplast | location=tgme49_asmbl.1940:33874-35079(-) | length=401 | sequence_SO=apicoplast_chromosome | SO=protein_coding	401	N	0.437	0.03							Hamap:MF_00118_B:1-401;PANTHER:PTHR23115:1-398;PANTHER:PTHR23115:SF31:1-398;Pfam:PF03143:301-399;Pfam:PF00009:10-203;Pfam:PF03144:227-296;PRINTS:PR00315:131-140;SUPERFAMILY:SSF50465:301-400;SUPERFAMILY:SSF52540:8-228;SUPERFAMILY:SSF50447:205-298;Gene3D:G3DSA:3.40.50.300:4-213;Gene3D:G3DSA:2.40.30.10:303-400;TIGRFAM:TIGR00485:1-401;TIGRFAM:TIGR00231:13-160	IPR004541:Translation elongation factor EFTu/EF1A, bacterial/organelle;IPR004541:Translation elongation factor EFTu/EF1A, bacterial/organelle;IPR004160:Translation elongation factor EFTu/EF1A, C-terminal;IPR000795:Protein synthesis factor, GTP-binding;IPR004161:Translation elongation factor EFTu/EF1A, domain 2;IPR000795:Protein synthesis factor, GTP-binding;IPR009001:Translation elongation factor…	GO:0003924:(GTPase activity);GO:0006414:(translational elongation);GO:0005525:(GTP binding);GO:0003746:(translation elongation factor activity);GO:0005622:(intracellular)
TGME49_264020	| organism=Toxoplasma_gondii_ME49 | product=hypothetical protein | location=TGME49_chrVIIb:231382-235526(+) | length=647 | sequence_SO=chromosome | SO=protein_coding	647	N	0.147	0.57							Pfam:PF00439:272-357;SUPERFAMILY:SSF47370:257-368;Gene3D:G3DSA:1.20.920.10:264-367	IPR001487:Bromodomain;IPR001487:Bromodomain;IPR001487:Bromodomain	GO:0005515:(protein binding)
TGME49_283585	| organism=Toxoplasma_gondii_ME49 | product=hypothetical protein | location=TGME49_chrV:3068905-3071806(+) | length=68 | sequence_SO=chromosome | SO=protein_coding	68	N	0.329	0.22							SignalP_GRAM_POSITIVE:SignalP-TM:1-25
TGME49_264070	| organism=Toxoplasma_gondii_ME49 | product=F5/8 type C domain-containing protein | location=TGME49_chrVIIb:207031-212673(+) | length=1473 | sequence_SO=chromosome | SO=protein_coding	1473	N	0.501	0.22							Pfam:PF00754:177-288;Pfam:PF03815:637-728;PANTHER:PTHR22992:SF49:614-1037;PANTHER:PTHR22992:614-1037;SUPERFAMILY:SSF69848:650-731;SUPERFAMILY:SSF49785:172-305;SUPERFAMILY:SSF50370:47-160;SUPERFAMILY:SSF56496:436-483;SMART:SM00603:635-724;Coils:Coil:841-862;Gene3D:G3DSA:2.80.10.50:45-158;Gene3D:G3DSA:2.60.120.260:169-310;Gene3D:G3DSA:2.170.130.20:636-731;ProSiteProfiles:PS50231:35-142;ProSiteProfi…	IPR000421:Coagulation factor 5/8 C-terminal type domain;IPR004043:LCCL;IPR004043:LCCL;IPR008979:Galactose-binding domain-like;IPR000772:Ricin B lectin domain;IPR002181:Fibrinogen, alpha/beta/gamma chain, C-terminal globular;IPR004043:LCCL;IPR004043:LCCL;IPR000772:Ricin B lectin domain;IPR004043:LCCL;IPR000421:Coagulation factor 5/8 C-terminal type domain	GO:0007155:(cell adhesion);GO:0005102:(receptor binding);GO:0007165:(signal transduction)
TGME49_285150	| organism=Toxoplasma_gondii_ME49 | product=hypothetical protein | location=TGME49_chrV:2590084-2593282(+) | length=439 | sequence_SO=chromosome | SO=protein_coding	439	N	0.74	0.57
TGME49_264120	| organism=Toxoplasma_gondii_ME49 | product=Myb family DNA-binding domain-containing protein | location=TGME49_chrVIIb:169420-177918(+) | length=1755 | sequence_SO=chromosome | SO=protein_coding	1755	N	0.303	0.87	R[PL]xx[KR]{2,}?xx[KR]V	RLKVKRRRRV	279	10	ebebeeeeeb	70	Pfam:PF00249:771-813;PANTHER:PTHR10641:711-1524;PANTHER:PTHR10641:SF155:711-1524;SUPERFAMILY:SSF46689:708-765;SMART:SM00717:819-867;Coils:Coil:854-875;Gene3D:G3DSA:1.10.10.60:711-759;ProSiteProfiles:PS50090:714-762;ProSiteProfiles:PS51294:763-818	IPR001005:SANT/Myb domain;IPR015495:Myb transcription factor;IPR009057:Homeodomain-like;IPR001005:SANT/Myb domain;IPR009057:Homeodomain-like;IPR017877:Myb-like domain;IPR017930:Myb domain, DNA-binding	GO:0003677:(DNA binding)
						R[RK]x[KR]x[RK]{2,}?[DE]	RRRRVKKE	284	8	eeeebeee	87.5
						KR{3,}?[LVI]	KRRRRV	283	6	eeeeeb	83.3
TGME49_283450	| organism=Toxoplasma_gondii_ME49 | product=Toxoplasma gondii family B protein | location=TGME49_chrV:3154171-3157345(+) | length=265 | sequence_SO=chromosome | SO=protein_coding	265	N	0.934	0.72	RR[TS]x[QK][KR][KN]	RRTYKKN	89	7	eeeeeee	100	TMHMM:TMhelix:95-114
						RR[TS]x[QK][KR][KNS]	RRTYKKN	89	7	eeeeeee	100
						KR{2,4}x{3,6}[RK]{2,4}x{0,2}KR	KRRQAGVLLKKSKR	64	14	eeeebebbbeeeee	71.4
TGME49_263323	| organism=Toxoplasma_gondii_ME49 | product=tetratricopeptide repeat protein 11, putative | location=TGME49_chrVIIb:632181-636954(+) | length=144 | sequence_SO=chromosome | SO=protein_coding	144	N	0.805	0.46							PANTHER:PTHR13247:15-131;TMHMM:TMhelix:119-141;SUPERFAMILY:SSF48452:6-140;Gene3D:G3DSA:1.25.40.10:8-119;ProSiteProfiles:PS50005:67-100;ProSiteProfiles:PS50293:67-100	IPR016543:Tetratricopeptide repeat 11 Fission 1 protein;IPR011990:Tetratricopeptide-like helical;IPR019734:Tetratricopeptide repeat;IPR013026:Tetratricopeptide repeat-containing domain	GO:0005515:(protein binding)
TGME49_263680	| organism=Toxoplasma_gondii_ME49 | product=hypothetical protein | location=TGME49_chrVIIb:397069-400077(-) | length=181 | sequence_SO=chromosome | SO=protein_coding	181	N	0.541	0.5
TGME49_263420	| organism=Toxoplasma_gondii_ME49 | product=ubiquitin-specific protease USP4 | location=TGME49_chrVIIb:563366-573403(+) | length=1171 | sequence_SO=chromosome | SO=protein_coding	1171	N	0.421	0.74							Pfam:PF00443:353-1126;PANTHER:PTHR24006:SF24:343-1142;PANTHER:PTHR24006:343-1142;ProSitePatterns:PS00973:1073-1090;ProSitePatterns:PS00972:356-371;ProSiteProfiles:PS50235:355-1130	IPR001394:Peptidase C19, ubiquitin carboxyl-terminal hydrolase 2;IPR018200:Peptidase C19, ubiquitin carboxyl-terminal hydrolase 2, conserved site;IPR018200:Peptidase C19, ubiquitin carboxyl-terminal hydrolase 2, conserved site;IPR001394:Peptidase C19, ubiquitin carboxyl-terminal hydrolase 2	GO:0004221:(ubiquitin thiolesterase activity);GO:0006511:(ubiquitin-dependent protein catabolic process)
TGME49_284170	| organism=Toxoplasma_gondii_ME49 | product=DHHC zinc finger domain-containing protein | location=TGME49_chrV:2791937-2798470(-) | length=951 | sequence_SO=chromosome | SO=protein_coding	951	N	0.029	0.91							PANTHER:PTHR22883:407-479;Pfam:PF01529:407-474;TMHMM:TMhelix:449-471;ProSiteProfiles:PS50216:407-455	IPR001594:Zinc finger, DHHC-type, palmitoyltransferase;IPR001594:Zinc finger, DHHC-type, palmitoyltransferase	GO:0008270:(zinc ion binding)
TGME49_300600	| organism=Toxoplasma_gondii_ME49 | product=ribosomal protein S11 | location=tgme49_asmbl.1940:1349-1756(-) | length=135 | sequence_SO=apicoplast_chromosome | SO=protein_coding	135	N	0.79	0.4	[KR]KRKK	KKRKK	130	5	eeeee	100	Pfam:PF00411:34-133;Gene3D:G3DSA:3.30.420.80:4-134;PIRSF:PIRSF002131:2-134	IPR001971:Ribosomal protein S11;IPR001971:Ribosomal protein S11;IPR001971:Ribosomal protein S11	GO:0006412:(translation);GO:0005840:(ribosome);GO:0003735:(structural constituent of ribosome);GO:0005622:(intracellular)
TGME49_264030	| organism=Toxoplasma_gondii_ME49 | product=aminotransferase, putative | location=TGME49_chrVIIb:224493-228947(-) | length=636 | sequence_SO=chromosome | SO=protein_coding	636	N	0.486	0.26							PANTHER:PTHR11751:114-636;PANTHER:PTHR11751:SF29:114-636;Pfam:PF00155:237-611;Gene3D:G3DSA:3.90.1150.10:493-628;Gene3D:G3DSA:3.40.640.10:258-492	IPR004839:Aminotransferase, class I/classII;IPR015422:Pyridoxal phosphate-dependent transferase, major region, subdomain 2;IPR015421:Pyridoxal phosphate-dependent transferase, major region, subdomain 1	GO:0003824:(catalytic activity);GO:0016740:(transferase activity);GO:0009058:(biosynthetic process);GO:0030170:(pyridoxal phosphate binding)
TGME49_263320	| organism=Toxoplasma_gondii_ME49 | product=hypothetical protein | location=TGME49_chrVIIb:638309-640338(-) | length=403 | sequence_SO=chromosome | SO=protein_coding	403	N	0.629	0.64
TGME49_263580	| organism=Toxoplasma_gondii_ME49 | product=bromodomain-containing protein | location=TGME49_chrVIIb:462494-466636(+) | length=714 | sequence_SO=chromosome | SO=protein_coding	714	N	0.098	0.66	RKRRR	RKRRR	702	5	eeeee	100	PANTHER:PTHR16062:360-590;PANTHER:PTHR16062:SF4:360-590;Pfam:PF00439:456-533;Pfam:PF12796:221-277;PRINTS:PR00503:513-532;ProSitePatterns:PS00633:467-524;SMART:SM00297:443-551;SMART:SM00248:190-219;Gene3D:G3DSA:1.25.40.20:135-280;Gene3D:G3DSA:1.20.920.10:442-549;ProSiteProfiles:PS50297:157-280;ProSiteProfiles:PS50088:157-189;ProSiteProfiles:PS50014:462-532	IPR001487:Bromodomain;IPR020683:Ankyrin repeat-containing domain;IPR001487:Bromodomain;IPR018359:Bromodomain, conserved site;IPR001487:Bromodomain;IPR002110:Ankyrin repeat;IPR020683:Ankyrin repeat-containing domain;IPR001487:Bromodomain;IPR020683:Ankyrin repeat-containing domain;IPR002110:Ankyrin repeat;IPR001487:Bromodomain	GO:0005515:(protein binding)
TGME49_263380	| organism=Toxoplasma_gondii_ME49 | product=Dullard family phosphatase domain-containing protein | location=TGME49_chrVIIb:593329-595705(+) | length=237 | sequence_SO=chromosome | SO=protein_coding	237	N	0.466	0.44							Pfam:PF03031:55-213;PANTHER:PTHR12210:41-228;PANTHER:PTHR12210:SF25:41-228;SUPERFAMILY:SSF56784:40-218;SMART:SM00577:52-195;Gene3D:G3DSA:3.40.50.1000:43-218;ProSiteProfiles:PS50969:49-207;TIGRFAM:TIGR02251:53-213	IPR004274:NLI interacting factor;IPR023214:HAD-like domain;IPR004274:NLI interacting factor;IPR023214:HAD-like domain;IPR004274:NLI interacting factor;IPR011948:Dullard phosphatase domain, eukaryotic	GO:0005515:(protein binding);GO:0016791:(phosphatase activity)
TGME49_263250	| organism=Toxoplasma_gondii_ME49 | product=Pb-fam-5 protein | location=TGME49_chrVIIb:683056-683644(-) | length=160 | sequence_SO=chromosome | SO=protein_coding	160	N	0.86	0.31							Pfam:PF09717:5-47	IPR006387:CPW-WPC domain
TGME49_263980	| organism=Toxoplasma_gondii_ME49 | product=pentatricopeptide repeat domain-containing protein | location=TGME49_chrVIIb:259743-272720(+) | length=2550 | sequence_SO=chromosome | SO=protein_coding	2550	N	0.097	0.93							PANTHER:PTHR24015:423-2216;Pfam:PF13812:1037-1070;Pfam:PF13041:2152-2199;TIGRFAM:TIGR00756:1039-1071;ProSiteProfiles:PS51375:1247-1285	IPR002885:Pentatricopeptide repeat;IPR002885:Pentatricopeptide repeat;IPR002885:Pentatricopeptide repeat;IPR002885:Pentatricopeptide repeat
TGME49_263150	| organism=Toxoplasma_gondii_ME49 | product=tetratricopeptide repeat-containing protein | location=TGME49_chrVIIb:757643-761599(+) | length=415 | sequence_SO=chromosome | SO=protein_coding	415	N	0.314	0.59							Pfam:PF07719:85-114;Gene3D:G3DSA:1.25.40.10:234-359;ProSiteProfiles:PS50005:82-115;ProSiteProfiles:PS50293:63-115	IPR013105:Tetratricopeptide TPR2;IPR011990:Tetratricopeptide-like helical;IPR019734:Tetratricopeptide repeat;IPR013026:Tetratricopeptide repeat-containing domain	GO:0005515:(protein binding)
TGME49_263160	| organism=Toxoplasma_gondii_ME49 | product=hypothetical protein | location=TGME49_chrVIIb:755803-756456(-) | length=217 | sequence_SO=chromosome | SO=protein_coding	217	N	0.545	0.63
TGME49_228630	| organism=Toxoplasma_gondii_ME49 | product=hypothetical protein | location=TGME49_chrX:269462-272003(+) | length=328 | sequence_SO=chromosome | SO=protein_coding	328	N	0.909	0.18							PANTHER:PTHR10050:81-216;PANTHER:PTHR10050:SF6:81-216;SUPERFAMILY:SSF82109:175-264;TMHMM:TMhelix:56-78;SMART:SM00472:180-233;Gene3D:G3DSA:2.80.10.50:82-292;ProSiteProfiles:PS50919:237-300	IPR003608:MIR;IPR016093:MIR motif;IPR016093:MIR motif	GO:0016020:(membrane)
TGME49_285268	| organism=Toxoplasma_gondii_ME49 | product=DnaJ domain-containing protein | location=TGME49_chrV:2471121-2475882(+) | length=432 | sequence_SO=chromosome | SO=protein_coding	432	N	0.727	0.91	[RK]{3,}?x{8,16}[RK]{4,}?	KRRVLKENAKENKKRR	285	7	eee-x9-eeee	100	PANTHER:PTHR15606:SF1:61-424;PANTHER:PTHR15606:61-424;Pfam:PF00226:218-277;PRINTS:PR00625:253-273;SUPERFAMILY:SSF46565:199-277;Gene3D:G3DSA:1.10.287.110:198-273;Coils:Coil:274-295;SMART:SM00271:216-273;ProSiteProfiles:PS50076:217-281	IPR001623:Heat shock protein DnaJ, N-terminal;IPR003095:Heat shock protein DnaJ;IPR001623:Heat shock protein DnaJ, N-terminal;IPR001623:Heat shock protein DnaJ, N-terminal;IPR001623:Heat shock protein DnaJ, N-terminal;IPR001623:Heat shock protein DnaJ, N-terminal	GO:0031072:(heat shock protein binding);GO:0051082:(unfolded protein binding);GO:0006457:(protein folding)
TGME49_264075	| organism=Toxoplasma_gondii_ME49 | product=hypothetical protein | location=TGME49_chrVIIb:206450-206779(+) | length=109 | sequence_SO=chromosome | SO=protein_coding	109	Y	0.464	0.03							TMHMM:TMhelix:10-32;SignalP_GRAM_POSITIVE:SignalP-TM:1-37;SignalP_EUK:SignalP-noTM:1-33
TGME49_283765	| organism=Toxoplasma_gondii_ME49 | product=B9 domain-containing protein | location=TGME49_chrV:2988716-2991677(+) | length=371 | sequence_SO=chromosome | SO=protein_coding	371	N	0.567	0.69							Pfam:PF07162:210-341;PANTHER:PTHR12968:208-333;ProSiteProfiles:PS51381:208-327	IPR010796:B9 domain;IPR010796:B9 domain
TGME49_263180	| organism=Toxoplasma_gondii_ME49 | product=myosin D | location=TGME49_chrVIIb:739658-747456(-) | length=822 | sequence_SO=chromosome | SO=protein_coding	822	N	0.431	0.13							Pfam:PF00063:103-758;PANTHER:PTHR13140:103-758;PRINTS:PR00193:463-491;SMART:SM00242:89-771	IPR001609:Myosin head, motor domain;IPR001609:Myosin head, motor domain;IPR001609:Myosin head, motor domain	GO:0005524:(ATP binding);GO:0016459:(myosin complex);GO:0003774:(motor activity)
TGME49_264220	| organism=Toxoplasma_gondii_ME49 | product=hypothetical protein | location=TGME49_chrVIIb:60999-69265(+) | length=675 | sequence_SO=chromosome | SO=protein_coding	675	N	0.162	0.7							PANTHER:PTHR14145:435-584;PANTHER:PTHR14145:SF2:435-584
TGME49_284670	| organism=Toxoplasma_gondii_ME49 | product=flagellar associated protein | location=TGME49_chrV:2628503-2633026(+) | length=468 | sequence_SO=chromosome | SO=protein_coding	468	N	0.729	0.84							PANTHER:PTHR21625:125-424;Coils:Coil:85-106
TGME49_263990	| organism=Toxoplasma_gondii_ME49 | product=hypothetical protein | location=TGME49_chrVIIb:254402-255662(-) | length=134 | sequence_SO=chromosome | SO=protein_coding	134	N	0.867	0.32
TGME49_263670	| organism=Toxoplasma_gondii_ME49 | product=ribosomal RNA large subunit methyltransferase FTSJ1, putative | location=TGME49_chrVIIb:401600-402784(+) | length=394 | sequence_SO=chromosome | SO=protein_coding	394	N	0.312	0.76							Hamap:MF_01547:5-313;Pfam:PF01728:21-312;PANTHER:PTHR10920:1-391;Gene3D:G3DSA:3.40.50.150:109-137	IPR015507:Ribosomal RNA large subunit methyltransferase E;IPR002877:Ribosomal RNA methyltransferase FtsJ domain;IPR015507:Ribosomal RNA large subunit methyltransferase E	GO:0001510:(RNA methylation);GO:0032259:(methylation);GO:0008168:(methyltransferase activity);GO:0003676:(nucleic acid binding)
TGME49_300630	| organism=Toxoplasma_gondii_ME49 | product=ribosomal protein RPL4 | location=tgme49_asmbl.1940:6520-7155(-) | length=211 | sequence_SO=apicoplast_chromosome | SO=protein_coding	211	N	0.293	0.18							Pfam:PF00573:61-132;SUPERFAMILY:SSF52166:47-209;Gene3D:G3DSA:3.40.1370.10:71-207	IPR002136:Ribosomal protein L4/L1e;IPR023574:Ribosomal protein L4 domain;IPR023574:Ribosomal protein L4 domain	GO:0006412:(translation);GO:0005840:(ribosome);GO:0003735:(structural constituent of ribosome)
TGME49_262780	| organism=Toxoplasma_gondii_ME49 | product=FHA domain-containing protein | location=TGME49_chrVIIb:1022678-1031092(-) | length=1843 | sequence_SO=chromosome | SO=protein_coding	1843	N	0.074	0.83							Pfam:PF00498:1108-1213;SUPERFAMILY:SSF49879:1098-1142;SMART:SM00240:1107-1199;Gene3D:G3DSA:2.60.200.20:1096-1141;Coils:Coil:1791-1812;ProSiteProfiles:PS50006:1108-1199	IPR000253:Forkhead-associated (FHA) domain;IPR008984:SMAD/FHA domain;IPR000253:Forkhead-associated (FHA) domain;IPR000253:Forkhead-associated (FHA) domain;IPR000253:Forkhead-associated (FHA) domain	GO:0005515:(protein binding)
TGME49_264090	| organism=Toxoplasma_gondii_ME49 | product=hypothetical protein | location=TGME49_chrVIIb:186467-201846(+) | length=2986 | sequence_SO=chromosome | SO=protein_coding	2986	N	0.231	0.87	KKKR[KR][VPL]	KKKRRP	1553	6	eeeeee	100	Coils:Coil:1734-1755
						K{3,4}R{2,3}	KKKRR	1553	5	eeeee	100
TGME49_301996	| organism=Toxoplasma_gondii_ME49 | product=ORF D | location=tgme49_asmbl.1940:29492-29716(-) | length=74 | sequence_SO=apicoplast_chromosome | SO=protein_coding	74	N	0.692	0.44
TGME49_283810	| organism=Toxoplasma_gondii_ME49 | product=hypothetical protein | location=TGME49_chrV:2953793-2964337(+) | length=1483 | sequence_SO=chromosome | SO=protein_coding	1483	N	0.341	0.62							Pfam:PF05691:963-1107;SUPERFAMILY:SSF51445:961-1053;Gene3D:G3DSA:3.20.20.70:599-639;Coils:Coil:733-754	IPR008811:Raffinose synthase;IPR017853:Glycoside hydrolase, superfamily;IPR013785:Aldolase-type TIM barrel	GO:0003824:(catalytic activity)
TGME49_263800	| organism=Toxoplasma_gondii_ME49 | product=hypothetical protein | location=TGME49_chrVIIb:320795-322735(-) | length=646 | sequence_SO=chromosome | SO=protein_coding	646	N	0.206	0.62							Pfam:PF01876:436-475;Gene3D:G3DSA:3.20.20.140:397-475	IPR002738:RNase P subunit p30	GO:0008033:(tRNA processing);GO:0004540:(ribonuclease activity)
TGME49_262933	| organism=Toxoplasma_gondii_ME49 | product=hypothetical protein | location=TGME49_chrVIIb:914889-918124(-) | length=666 | sequence_SO=chromosome | SO=protein_coding	666	N	0.463	0.8
TGME49_263030	| organism=Toxoplasma_gondii_ME49 | product=dynein light chain 8 family E protein | location=TGME49_chrVIIb:859587-859856(+) | length=89 | sequence_SO=chromosome | SO=protein_coding	89	N	0.567	0							Pfam:PF01221:3-89;PANTHER:PTHR11886:10-89;Gene3D:G3DSA:3.30.740.10:8-88	IPR001372:Dynein light chain, type 1/2;IPR001372:Dynein light chain, type 1/2;IPR001372:Dynein light chain, type 1/2	GO:0007017:(microtubule-based process);GO:0005875:(microtubule associated complex)
TGME49_263245	| organism=Toxoplasma_gondii_ME49 | product=cpw-wpc domain-containing protein | location=TGME49_chrVIIb:684641-685861(-) | length=258 | sequence_SO=chromosome | SO=protein_coding	258	N	0.662	0.42							Pfam:PF09717:212-258;SMART:SM01099:212-258;TIGRFAM:TIGR01492:152-209	IPR006387:CPW-WPC domain;IPR006387:CPW-WPC domain;IPR006387:CPW-WPC domain
TGME49_263300	| organism=Toxoplasma_gondii_ME49 | product=eukaryotic porin protein | location=TGME49_chrVIIb:643032-646756(-) | length=290 | sequence_SO=chromosome | SO=protein_coding	290	N	0.287	0.02							Pfam:PF01459:2-274;Gene3D:G3DSA:2.40.160.10:1-288	IPR001925:Porin, eukaryotic type;IPR023614:Porin domain	GO:0044070:(regulation of anion transport);GO:0005741:(mitochondrial outer membrane);GO:0008308:(voltage-gated anion channel activity);GO:0055085:(transmembrane transport);GO:0006820:(anion transport)
TGME49_264160	| organism=Toxoplasma_gondii_ME49 | product=DEAD/DEAH box helicase domain-containing protein | location=TGME49_chrVIIb:127443-133633(-) | length=1082 | sequence_SO=chromosome | SO=protein_coding	1082	N	0.45	0.95							Pfam:PF00270:296-479;Pfam:PF00271:646-712;PANTHER:PTHR24031:122-1080;SUPERFAMILY:SSF52540:307-364;Gene3D:G3DSA:3.40.50.300:277-483;Coils:Coil:1018-1039;SMART:SM00490:629-713;SMART:SM00487:290-514;ProSitePatterns:PS00039:439-447;ProSiteProfiles:PS51194:601-751;ProSiteProfiles:PS51192:304-494	IPR011545:DNA/RNA helicase, DEAD/DEAH box type, N-terminal;IPR001650:Helicase, C-terminal;IPR001650:Helicase, C-terminal;IPR014001:Helicase, superfamily 1/2, ATP-binding domain;IPR000629:RNA helicase, ATP-dependent, DEAD-box, conserved site;IPR001650:Helicase, C-terminal;IPR014001:Helicase, superfamily 1/2, ATP-binding domain	GO:0005524:(ATP binding);GO:0008026:(ATP-dependent helicase activity);GO:0004386:(helicase activity);GO:0003676:(nucleic acid binding)
TGME49_228480	| organism=Toxoplasma_gondii_ME49 | product=hypothetical protein | location=TGME49_chrX:294336-294797(-) | length=153 | sequence_SO=chromosome | SO=protein_coding	153	N	0.609	0.59
TGME49_283820	| organism=Toxoplasma_gondii_ME49 | product=glycine cleavage T-protein (aminomethyl transferase) domain-containing protein | location=TGME49_chrV:2941078-2951369(+) | length=1793 | sequence_SO=chromosome | SO=protein_coding	1793	N	0.214	0.93	[ED]R{4,}?[ED]	DRRRRE	1558	6	beeeee	83.3	Pfam:PF08669:1671-1731;Pfam:PF01571:1166-1287;SUPERFAMILY:SSF101790:1667-1721;SUPERFAMILY:SSF103025:1126-1304;Coils:Coil:1584-1605	IPR013977:Glycine cleavage T-protein, C-terminal barrel;IPR006222:Glycine cleavage T-protein, N-terminal	GO:0005737:(cytoplasm);GO:0006546:(glycine catabolic process);GO:0004047:(aminomethyltransferase activity)
TGME49_264170	| organism=Toxoplasma_gondii_ME49 | product=hypothetical protein | location=TGME49_chrVIIb:118215-125091(+) | length=2165 | sequence_SO=chromosome | SO=protein_coding	2165	N	0.185	0.98	[KR]KRKK	KKRKK	955	5	eeeee	100
						[RK]{3,}?x{8,16}[RK]{4,}?	RRRMKKREKKEKKKRKK	943	7	eee-x10-eeee	100
						[KR][KR]x[KR][KR][KR]x[KR][KR]	RRMKKREKK	944	9	eebeeeeee	88.9
						[RK]x[RK]x[KR]x{4,6}RKK	KKREKKEKKKRKK	947	13	eeeeeeeeeeeee	100
						[RK]{3,}?x[RK]x[RK]x{4,9}[RK]{3,}?	RRRMKKREKKEKKKRKK	943	17	eeebeeeeeeeeeeeee	94.1
TGME49_300610	| organism=Toxoplasma_gondii_ME49 | product=ribosomal protein RPL14 | location=tgme49_asmbl.1940:3709-4074(-) | length=121 | sequence_SO=apicoplast_chromosome | SO=protein_coding	121	N	0.257	0.08							PANTHER:PTHR11761:1-121;PANTHER:PTHR11761:SF3:1-121;Pfam:PF00238:1-120;SUPERFAMILY:SSF50193:1-120;Gene3D:G3DSA:2.40.150.20:1-118	IPR000218:Ribosomal protein L14b/L23e;IPR005745:Ribosomal protein L14, bacterial-type;IPR000218:Ribosomal protein L14b/L23e;IPR023571:Ribosomal protein L14 domain;IPR023571:Ribosomal protein L14 domain	GO:0015934:(large ribosomal subunit);GO:0006412:(translation);GO:0005840:(ribosome);GO:0003735:(structural constituent of ribosome)
TGME49_283900	| organism=Toxoplasma_gondii_ME49 | product=ATPase, AAA family protein | location=TGME49_chrV:2862052-2873814(-) | length=1264 | sequence_SO=chromosome | SO=protein_coding	1264	N	0.329	0.98	[RK]{3,}?x{8,16}[RK]{4,}?	RKKKPSSSSLQDRFRRKR	136	7	eee-x11-eeee	100	Pfam:PF13191:750-954;PANTHER:PTHR10763:82-1080;PANTHER:PTHR10763:SF6:82-1080;SUPERFAMILY:SSF52540:738-830;SMART:SM00382:773-981;SignalP_GRAM_POSITIVE:SignalP-TM:1-26;Gene3D:G3DSA:3.40.50.300:904-972;Gene3D:G3DSA:1.10.8.60:973-1054;Coils:Coil:602-624	IPR020793:Origin recognition complex, subunit 1;IPR003593:AAA+ ATPase domain	GO:0005634:(nucleus);GO:0017111:(nucleoside-triphosphatase activity);GO:0000808:(origin recognition complex);GO:0000166:(nucleotide binding);GO:0006260:(DNA replication)
TGME49_262870	| organism=Toxoplasma_gondii_ME49 | product=hypothetical protein | location=TGME49_chrVIIb:970600-971154(-) | length=184 | sequence_SO=chromosome | SO=protein_coding	184	N	0.762	0.59
TGME49_262910	| organism=Toxoplasma_gondii_ME49 | product=NADH-cytochrome b5 reductase 1, putative | location=TGME49_chrVIIb:935150-938363(-) | length=339 | sequence_SO=chromosome | SO=protein_coding	339	N	0.744	0.1							PANTHER:PTHR19370:73-339;Pfam:PF00970:73-196;Pfam:PF00175:216-323;PRINTS:PR00371:215-234;PRINTS:PR00406:182-196;TMHMM:TMhelix:26-45;SUPERFAMILY:SSF63380:63-199;SUPERFAMILY:SSF52343:185-336;Gene3D:G3DSA:3.40.50.80:184-336;Gene3D:G3DSA:2.40.30.10:65-183;ProSiteProfiles:PS51384:68-197	IPR008333:Oxidoreductase, FAD-binding domain;IPR001433:Oxidoreductase FAD/NAD(P)-binding;IPR001709:Flavoprotein pyridine nucleotide cytochrome reductase;IPR001834:NADH:cytochrome b5 reductase (CBR);IPR017938:Riboflavin synthase-like beta-barrel;IPR017927:Ferredoxin reductase-type FAD-binding domain	GO:0055114:(oxidation-reduction process);GO:0016491:(oxidoreductase activity)
TGME49_262930	| organism=Toxoplasma_gondii_ME49 | product=hypothetical protein | location=TGME49_chrVIIb:919449-920910(-) | length=114 | sequence_SO=chromosome | SO=protein_coding	114	N	0.697	0.01							Pfam:PF08285:60-111	IPR013174:Dolichol-phosphate mannosyltransferase subunit 3
TGME49_285300	| organism=Toxoplasma_gondii_ME49 | product=hypothetical protein | location=TGME49_chrV:2459649-2460599(+) | length=296 | sequence_SO=chromosome | SO=protein_coding	296	N	0.594	0.79
TGME49_302009	| organism=Toxoplasma_gondii_ME49 | product=ORF B | location=tgme49_asmbl.1940:33732-33863(-) | length=43 | sequence_SO=apicoplast_chromosome | SO=protein_coding	43	N	0.403	0.15
TGME49_264040	| organism=Toxoplasma_gondii_ME49 | product=hypothetical protein | location=TGME49_chrVIIb:222376-223038(-) | length=220 | sequence_SO=chromosome | SO=protein_coding	220	N	0.686	0.3
TGME49_263360	| organism=Toxoplasma_gondii_ME49 | product=WD domain, G-beta repeat-containing protein | location=TGME49_chrVIIb:596455-610571(-) | length=1581 | sequence_SO=chromosome | SO=protein_coding	1581	N	0.32	0.82	GR[RK]{2,4}xx[RK][QL]	GRRRQQRQ	11	8	eeeeeeee	100	PANTHER:PTHR22847:955-1202;Pfam:PF00400:997-1031;SUPERFAMILY:SSF50978:949-1032;SMART:SM00320:1065-1103;Gene3D:G3DSA:2.130.10.10:611-666;ProSiteProfiles:PS50294:955-1206;ProSiteProfiles:PS50082:955-988	IPR001680:WD40 repeat;IPR017986:WD40-repeat-containing domain;IPR001680:WD40 repeat;IPR015943:WD40/YVTN repeat-like-containing domain;IPR017986:WD40-repeat-containing domain;IPR001680:WD40 repeat	GO:0005515:(protein binding)
TGME49_263020	| organism=Toxoplasma_gondii_ME49 | product=50S ribosomal protein L33, putative | location=TGME49_chrVIIb:860259-860438(+) | length=59 | sequence_SO=chromosome | SO=protein_coding	59	N	0.769	0.35							Pfam:PF00471:7-59;Hamap:MF_00294:1-59;TIGRFAM:TIGR01023:1-59	IPR001705:Ribosomal protein L33;IPR001705:Ribosomal protein L33;IPR001705:Ribosomal protein L33	GO:0006412:(translation);GO:0005840:(ribosome);GO:0003735:(structural constituent of ribosome);GO:0005622:(intracellular)
TGME49_284310	| organism=Toxoplasma_gondii_ME49 | product=hypothetical protein | location=TGME49_chrV:2748628-2749272(-) | length=214 | sequence_SO=chromosome | SO=protein_coding	214	N	0.876	0.52							TMHMM:TMhelix:21-43;Coils:Coil:131-152
TGME49_300604	| organism=Toxoplasma_gondii_ME49 | product=ribosomal protein RPL36 | location=tgme49_asmbl.1940:1760-1873(-) | length=37 | sequence_SO=apicoplast_chromosome | SO=protein_coding	37	N	NA	0.43							Pfam:PF00444:1-37;TIGRFAM:TIGR01022:1-37	IPR000473:Ribosomal protein L36;IPR000473:Ribosomal protein L36	GO:0006412:(translation);GO:0005840:(ribosome);GO:0003735:(structural constituent of ribosome);GO:0005622:(intracellular)
TGME49_264240	| organism=Toxoplasma_gondii_ME49 | product=hypothetical protein | location=TGME49_chrVIIb:26672-38510(-) | length=99 | sequence_SO=chromosome | SO=protein_coding	99	N	0.871	0.06
TGME49_285230	| organism=Toxoplasma_gondii_ME49 | product=PRP38 family protein | location=TGME49_chrV:2501293-2511157(-) | length=614 | sequence_SO=chromosome | SO=protein_coding	614	N	0.823	0.95	[KR]KRKK	KKRKK	385	5	eeeee	100	Pfam:PF03371:142-300;PANTHER:PTHR23142:148-610	IPR005037:Pre-mRNA-splicing factor 38;IPR005037:Pre-mRNA-splicing factor 38
						[RK]{3,}?x{8,16}[RK]{4,}?	KKRKKDGREERPGESEGDRRRR	385	7	eee-x15-eeee	100
TGME49_283720	| organism=Toxoplasma_gondii_ME49 | product=phosphotyrosyl phosphate activator (ptpa) protein | location=TGME49_chrV:3012612-3017294(+) | length=715 | sequence_SO=chromosome | SO=protein_coding	715	N	0.353	0.7							PANTHER:PTHR10012:273-710;Pfam:PF03095:273-711;SUPERFAMILY:SSF140984:500-708	IPR004327:Phosphotyrosyl phosphatase activator, PTPA;IPR004327:Phosphotyrosyl phosphatase activator, PTPA	GO:0019211:(phosphatase activator activity)
TGME49_228770	| organism=Toxoplasma_gondii_ME49 | product=hypothetical protein | location=TGME49_chrX:145279-150860(-) | length=542 | sequence_SO=chromosome | SO=protein_coding	542	N	0.507	0.39							SignalP_GRAM_POSITIVE:SignalP-TM:1-37
TGME49_263470	| organism=Toxoplasma_gondii_ME49 | product=ubiquitin carboxyl-terminal hydrolase UCHL3 | location=TGME49_chrVIIb:540809-542627(-) | length=264 | sequence_SO=chromosome | SO=protein_coding	264	N	0.498	0.04							PANTHER:PTHR10589:5-258;Pfam:PF01088:51-227;Gene3D:G3DSA:3.40.532.10:8-259	IPR001578:Peptidase C12, ubiquitin carboxyl-terminal hydrolase 1;IPR001578:Peptidase C12, ubiquitin carboxyl-terminal hydrolase 1;IPR001578:Peptidase C12, ubiquitin carboxyl-terminal hydrolase 1	GO:0004221:(ubiquitin thiolesterase activity);GO:0006511:(ubiquitin-dependent protein catabolic process);GO:0005622:(intracellular)
TGME49_262900	| organism=Toxoplasma_gondii_ME49 | product=hypothetical protein | location=TGME49_chrVIIb:939153-946872(+) | length=2193 | sequence_SO=chromosome | SO=protein_coding	2193	N	0.1	0.96
TGME49_300618	| organism=Toxoplasma_gondii_ME49 | product=ribosomal protein RPS19 | location=tgme49_asmbl.1940:5463-5675(-) | length=70 | sequence_SO=apicoplast_chromosome | SO=protein_coding	70	N	0.592	0.06							SUPERFAMILY:SSF54570:3-69;Gene3D:G3DSA:3.30.860.10:42-69	IPR023575:Ribosomal protein S19, superfamily;IPR023575:Ribosomal protein S19, superfamily	GO:0006412:(translation);GO:0005840:(ribosome);GO:0003735:(structural constituent of ribosome)
TGME49_292340	| organism=Toxoplasma_gondii_ME49 | product=zinc finger, C3HC4 type (RING finger) domain-containing protein | location=TGME49_chrIX:4698011-4702267(+) | length=1167 | sequence_SO=chromosome | SO=protein_coding	1167	N	0.357	0.84	R[RK]x{4,6}[RK][RK]x[RK]x{1,3}[RK][RK][PLQ]	RRERETRERREKRRKQ	1024	16	eeeeeeeeeeeeeeeb	93.8	Pfam:PF13639:1114-1158;SUPERFAMILY:SSF57850:1106-1160;TMHMM:TMhelix:172-194;SMART:SM00184:1114-1157;Gene3D:G3DSA:3.30.40.10:1109-1159;ProSiteProfiles:PS50089:1114-1157	IPR001841:Zinc finger, RING-type;IPR001841:Zinc finger, RING-type;IPR013083:Zinc finger, RING/FYVE/PHD-type;IPR001841:Zinc finger, RING-type	GO:0005515:(protein binding);GO:0008270:(zinc ion binding)
TGME49_292160	| organism=Toxoplasma_gondii_ME49 | product=hypothetical protein | location=TGME49_chrIX:4583399-4584904(-) | length=349 | sequence_SO=chromosome | SO=protein_coding	349	N	0.617	0.44							Pfam:PF04641:1-307;PANTHER:PTHR12775:2-277	IPR006735:Protein of unknown function DUF602
TGME49_289260	| organism=Toxoplasma_gondii_ME49 | product=hypothetical protein | location=TGME49_chrIX:3118539-3123177(-) | length=463 | sequence_SO=chromosome | SO=protein_coding	463	N	0.72	0.44
TGME49_289850	| organism=Toxoplasma_gondii_ME49 | product=hypothetical protein | location=TGME49_chrIX:3485129-3487672(-) | length=847 | sequence_SO=chromosome | SO=protein_coding	847	N	0.101	0.87
TGME49_288920	| organism=Toxoplasma_gondii_ME49 | product=ATP-binding cassette G family transporter ABCG96 | location=TGME49_chrIX:2807830-2813924(-) | length=1045 | sequence_SO=chromosome | SO=protein_coding	1045	N	0.295	0.45							PANTHER:PTHR19241:372-918;Pfam:PF01061:718-919;Pfam:PF00005:404-537;SMART:SM00382:389-586;ProSitePatterns:PS00211:509-523;Gene3D:G3DSA:3.40.50.300:377-598;ProSiteProfiles:PS50893:365-611	IPR013525:ABC-2 type transporter;IPR003439:ABC transporter-like;IPR003593:AAA+ ATPase domain;IPR017871:ABC transporter, conserved site;IPR003439:ABC transporter-like	GO:0016020:(membrane);GO:0017111:(nucleoside-triphosphatase activity);GO:0000166:(nucleotide binding);GO:0005524:(ATP binding);GO:0016887:(ATPase activity)
TGME49_291630	| organism=Toxoplasma_gondii_ME49 | product=hypothetical protein | location=TGME49_chrIX:4305135-4305842(-) | length=235 | sequence_SO=chromosome | SO=protein_coding	235	N	0.652	0.19
TGME49_291150	| organism=Toxoplasma_gondii_ME49 | product=hypothetical protein | location=TGME49_chrIX:4166125-4171058(+) | length=930 | sequence_SO=chromosome | SO=protein_coding	930	N	0.121	0.49							ProSiteProfiles:PS50103:695-719	IPR000571:Zinc finger, CCCH-type	GO:0003676:(nucleic acid binding);GO:0008270:(zinc ion binding)
TGME49_289620	| organism=Toxoplasma_gondii_ME49 | product=cathepsin CPC1 | location=TGME49_chrIX:3351489-3356759(-) | length=733 | sequence_SO=chromosome | SO=protein_coding	733	N	0.627	0.39							Pfam:PF00112:491-707;PANTHER:PTHR12411:415-711;PANTHER:PTHR12411:SF17:415-711;PRINTS:PR00705:674-680;SMART:SM00645:415-710;ProSitePatterns:PS00639:652-662;ProSitePatterns:PS00640:674-693;ProSitePatterns:PS00139:437-448;Gene3D:G3DSA:3.90.70.10:409-716;Gene3D:G3DSA:2.40.128.80:32-80	IPR000668:Peptidase C1A, papain C-terminal;IPR013128:Peptidase C1A, papain;IPR000668:Peptidase C1A, papain C-terminal;IPR000668:Peptidase C1A, papain C-terminal;IPR025660:Cysteine peptidase, histidine active site;IPR025661:Cysteine peptidase, asparagine active site;IPR000169:Cysteine peptidase, cysteine active site	GO:0006508:(proteolysis);GO:0008234:(cysteine-type peptidase activity)
TGME49_292100	| organism=Toxoplasma_gondii_ME49 | product=2-oxoisovalerate dehydrogenase subunit alpha, mitochondrial precursor, putative | location=TGME49_chrIX:4550699-4554631(+) | length=516 | sequence_SO=chromosome | SO=protein_coding	516	N	0.665	0.23							PANTHER:PTHR11516:SF1:95-512;PANTHER:PTHR11516:95-512;Pfam:PF00676:168-464;Gene3D:G3DSA:3.40.50.970:122-487	IPR001017:Dehydrogenase, E1 component	GO:0008152:(metabolic process);GO:0016624:(oxidoreductase activity, acting on the aldehyde or oxo group of donors, disulfide as acceptor)
TGME49_290925	| organism=Toxoplasma_gondii_ME49 | product=hypothetical protein | location=TGME49_chrIX:3948326-3948820(-) | length=145 | sequence_SO=chromosome | SO=protein_coding	145	N	0.767	0.6
TGME49_289290	| organism=Toxoplasma_gondii_ME49 | product=hypothetical protein | location=TGME49_chrIX:3149718-3153246(-) | length=510 | sequence_SO=chromosome | SO=protein_coding	510	N	0.245	0.76	[KR][KR][KR][KR][KR][KR][KR]	KKKKKKK	406	7	eeeeeee	100	Coils:Coil:193-229
TGME49_289550	| organism=Toxoplasma_gondii_ME49 | product=WD domain, G-beta repeat-containing protein | location=TGME49_chrIX:3297430-3302252(-) | length=530 | sequence_SO=chromosome | SO=protein_coding	530	N	0.487	0.55	[RK]{3,}?x{8,16}[RK]{4,}?	KKKETALKRGRGDKKKRR	237	7	eee-x11-eeee	100	Pfam:PF00400:314-347;PANTHER:PTHR14091:154-526;PRINTS:PR00320:438-452;SMART:SM00320:269-309;ProSitePatterns:PS00678:296-310;Gene3D:G3DSA:2.130.10.10:152-523;ProSiteProfiles:PS50294:276-361;ProSiteProfiles:PS50082:276-318	IPR001680:WD40 repeat;IPR020472:G-protein beta WD-40 repeat;IPR001680:WD40 repeat;IPR019775:WD40 repeat, conserved site;IPR015943:WD40/YVTN repeat-like-containing domain;IPR017986:WD40-repeat-containing domain;IPR001680:WD40 repeat	GO:0005515:(protein binding)
						KKRRxK	KKRRQK	251	6	eeeeee	100
						K{3,4}R{2,3}	KKKRR	250	5	eeeee	100
						[PLQMNKR]K[KR][KR]RxK[PLQMNKR]	KKKRRQKQ	250	8	eeeeeeee	100
TGME49_291800	| organism=Toxoplasma_gondii_ME49 | product=ADP-ribosylation factor family protein | location=TGME49_chrIX:4348909-4351911(+) | length=202 | sequence_SO=chromosome | SO=protein_coding	202	N	0.471	0.19							PANTHER:PTHR11711:32-181;Pfam:PF00025:19-177;SUPERFAMILY:SSF52540:18-180;SMART:SM00177:1-182;SMART:SM00178:7-178;Gene3D:G3DSA:3.40.50.300:16-180;ProSiteProfiles:PS51417:15-178	IPR006689:Small GTPase superfamily, ARF/SAR type;IPR006689:Small GTPase superfamily, ARF/SAR type;IPR024156:Small GTPase superfamily, ARF type;IPR006687:Small GTPase superfamily, SAR1-type;IPR024156:Small GTPase superfamily, ARF type	GO:0007264:(small GTPase mediated signal transduction);GO:0006886:(intracellular protein transport);GO:0005525:(GTP binding);GO:0005622:(intracellular)
TGME49_292140	| organism=Toxoplasma_gondii_ME49 | product=NIMA-related protein kinase NIMA1 | location=TGME49_chrIX:4572591-4579461(-) | length=1598 | sequence_SO=chromosome | SO=protein_coding	1598	N	0.151	0.77							Pfam:PF00069:106-375;PANTHER:PTHR24362:SF124:102-379;PANTHER:PTHR24362:102-379;SUPERFAMILY:SSF56112:103-459;SMART:SM00220:106-380;ProSitePatterns:PS00108:236-248;Gene3D:G3DSA:3.30.200.20:102-193;Gene3D:G3DSA:1.10.510.10:194-453;ProSiteProfiles:PS50011:106-380	IPR000719:Protein kinase, catalytic domain;IPR011009:Protein kinase-like domain;IPR002290:Serine/threonine- / dual-specificity protein kinase, catalytic domain;IPR008271:Serine/threonine-protein kinase, active site;IPR000719:Protein kinase, catalytic domain	GO:0004674:(protein serine/threonine kinase activity);GO:0016772:(transferase activity, transferring phosphorus-containing groups);GO:0004672:(protein kinase activity);GO:0005524:(ATP binding);GO:0006468:(protein phosphorylation)
TGME49_290910	| organism=Toxoplasma_gondii_ME49 | product=hypothetical protein | location=TGME49_chrIX:3930101-3935586(+) | length=961 | sequence_SO=chromosome | SO=protein_coding	961	N	0.242	0.9							Coils:Coil:477-498
TGME49_292150	| organism=Toxoplasma_gondii_ME49 | product=hypothetical protein | location=TGME49_chrIX:4580970-4582838(-) | length=388 | sequence_SO=chromosome | SO=protein_coding	388	Y	0.529	0.33							Coils:Coil:208-229;SignalP_EUK:SignalP-noTM:1-21
TGME49_292280	| organism=Toxoplasma_gondii_ME49 | product=SAG-related sequence SRS36D | location=TGME49_chrIX:4656138-4657241(+) | length=367 | sequence_SO=chromosome | SO=protein_coding	367	Y	0.667	0.07							Pfam:PF04092:49-192;PRINTS:PR01801:71-86;Gene3D:G3DSA:2.60.40.1320:44-194	IPR007226:SAG;IPR007226:SAG;IPR007226:SAG	GO:0016020:(membrane)
TGME49_210400	| organism=Toxoplasma_gondii_ME49 | product=hypothetical protein | location=TGME49_chrIX:4814514-4818578(-) | length=1354 | sequence_SO=chromosome | SO=protein_coding	1354	N	0.287	0.85	RRxR[PVL]RK	RRPRPRK	825	7	eebeeee	85.7	TMHMM:TMhelix:78-100
TGME49_292335	| organism=Toxoplasma_gondii_ME49 | product=hypothetical protein | location=TGME49_chrIX:4692936-4693909(-) | length=164 | sequence_SO=chromosome | SO=protein_coding	164	N	0.874	0.37
TGME49_292055	| organism=Toxoplasma_gondii_ME49 | product=calcium dependent protein kinase CDPK8 | location=TGME49_chrIX:4525775-4534137(-) | length=1498 | sequence_SO=chromosome | SO=protein_coding	1498	N	0.118	0.85							PANTHER:PTHR24347:103-584;Pfam:PF07714:108-330;Pfam:PF00069:459-585;Pfam:PF13202:1476-1496;SUPERFAMILY:SSF56112:286-333;SUPERFAMILY:SSF47473:1309-1378;SMART:SM00220:107-589;ProSitePatterns:PS00018:1482-1494;ProSitePatterns:PS00108:316-328;Gene3D:G3DSA:3.30.200.20:28-71;Gene3D:G3DSA:1.10.510.10:280-336;Gene3D:G3DSA:1.10.238.10:1465-1498;ProSiteProfiles:PS50222:1314-1344;ProSiteProfiles:PS50011:107…	IPR020636:Calcium/calmodulin-dependent/calcium-dependent protein kinase;IPR001245:Serine-threonine/tyrosine-protein kinase catalytic domain;IPR000719:Protein kinase, catalytic domain;IPR011009:Protein kinase-like domain;IPR002290:Serine/threonine- / dual-specificity protein kinase, catalytic domain;IPR018247:EF-Hand 1, calcium-binding site;IPR008271:Serine/threonine-protein kinase, active site;IP…	GO:0004674:(protein serine/threonine kinase activity);GO:0005509:(calcium ion binding);GO:0016772:(transferase activity, transferring phosphorus-containing groups);GO:0004672:(protein kinase activity);GO:0005524:(ATP binding);GO:0006468:(protein phosphorylation)
TGME49_291310	| organism=Toxoplasma_gondii_ME49 | product=V-ATPase subunit c' proteolipid, putative | location=TGME49_chrIX:4235304-4238248(-) | length=205 | sequence_SO=chromosome | SO=protein_coding	205	N	0.699	0.01							Pfam:PF00137:37-99;PANTHER:PTHR10263:22-199;PANTHER:PTHR10263:SF1:22-199;PRINTS:PR00122:51-75	IPR002379:ATPase, F0/V0 complex, subunit C;IPR000245:ATPase, V0 complex, proteolipid subunit C	GO:0015991:(ATP hydrolysis coupled proton transport);GO:0015078:(hydrogen ion transmembrane transporter activity);GO:0033177:(proton-transporting two-sector ATPase complex, proton-transporting domain);GO:0033179:(proton-transporting V-type ATPase, V0 domain)
TGME49_291890	| organism=Toxoplasma_gondii_ME49 | product=microneme protein MIC1 | location=TGME49_chrIX:4394085-4396428(-) | length=456 | sequence_SO=chromosome | SO=protein_coding	456	Y	0.647	0.2							Pfam:PF10564:153-217;Pfam:PF11476:320-456;PRINTS:PR01744:102-116	IPR019562:Micronemal adhesive repeat, sialic-acid binding;IPR024691:Micronemal protein 1, galectin-like domain;IPR008117:Microneme, MIC1
TGME49_289027	| organism=Toxoplasma_gondii_ME49 | product=hypothetical protein | location=TGME49_chrIX:2927780-2930525(+) | length=582 | sequence_SO=chromosome | SO=protein_coding	582	N	0.519	0.64							SUPERFAMILY:SSF48371:351-396;Gene3D:G3DSA:1.25.10.10:119-260	IPR016024:Armadillo-type fold;IPR011989:Armadillo-like helical	GO:0005488:(binding)
TGME49_288630	| organism=Toxoplasma_gondii_ME49 | product=nucleosome assembly protein (NAP), putative | location=TGME49_chrIX:2644741-2646097(+) | length=281 | sequence_SO=chromosome | SO=protein_coding	281	N	0.106	0.24							PANTHER:PTHR11875:SF17:54-278;PANTHER:PTHR11875:54-278;Pfam:PF00956:47-242	IPR002164:Nucleosome assembly protein (NAP);IPR002164:Nucleosome assembly protein (NAP)	GO:0005634:(nucleus);GO:0006334:(nucleosome assembly)
TGME49_290650	| organism=Toxoplasma_gondii_ME49 | product=hypothetical protein | location=TGME49_chrIX:3813201-3819479(+) | length=686 | sequence_SO=chromosome | SO=protein_coding	686	N	0.164	0.88
TGME49_289050	| organism=Toxoplasma_gondii_ME49 | product=FIKK kinase, putative | location=TGME49_chrIX:2937099-2949221(-) | length=2887 | sequence_SO=chromosome | SO=protein_coding	2887	N	0.206	0.88	[KR]G{2,}?xxG{3,}?[RK]	RGGDSGGGR	1702	9	eebebeeee	77.8	Pfam:PF00069:2790-2872;SUPERFAMILY:SSF56112:2707-2721;SMART:SM00220:2440-2872;Gene3D:G3DSA:1.10.510.10:2655-2674;ProSiteProfiles:PS50011:2440-2872	IPR000719:Protein kinase, catalytic domain;IPR011009:Protein kinase-like domain;IPR002290:Serine/threonine- / dual-specificity protein kinase, catalytic domain;IPR000719:Protein kinase, catalytic domain	GO:0016772:(transferase activity, transferring phosphorus-containing groups);GO:0004672:(protein kinase activity);GO:0005524:(ATP binding);GO:0006468:(protein phosphorylation)
TGME49_289120	| organism=Toxoplasma_gondii_ME49 | product=hypothetical protein | location=TGME49_chrIX:3002117-3016979(+) | length=2703 | sequence_SO=chromosome | SO=protein_coding	2703	N	0.198	0.91	G{2,4}[RK]x{1,3}G{3}	GGRGRGGG	1351	8	ebebeeee	75	SUPERFAMILY:SSF48371:608-657;Coils:Coil:1696-1731;Gene3D:G3DSA:1.25.10.10:513-573	IPR016024:Armadillo-type fold;IPR011989:Armadillo-like helical	GO:0005488:(binding)
TGME49_289570	| organism=Toxoplasma_gondii_ME49 | product=phosphatidylinositol transfer protein | location=TGME49_chrIX:3310644-3329758(+) | length=1912 | sequence_SO=chromosome | SO=protein_coding	1912	N	0.239	0.83							PANTHER:PTHR10972:SF45:1581-1898;PANTHER:PTHR10972:1581-1898;Pfam:PF02121:3-186;Pfam:PF01237:1603-1897;Pfam:PF00169:483-577;SUPERFAMILY:SSF50729:426-579;SUPERFAMILY:SSF55961:1-183;SUPERFAMILY:SSF144000:1596-1897;Gene3D:G3DSA:2.30.29.30:477-583;Gene3D:G3DSA:3.30.530.20:1-183;Coils:Coil:203-224;TMHMM:TMhelix:897-919;SMART:SM00233:482-581;ProSiteProfiles:PS50003:481-579	IPR000648:Oxysterol-binding protein;IPR001666:Phosphatidylinositol transfer protein;IPR000648:Oxysterol-binding protein;IPR001849:Pleckstrin homology domain;IPR011993:Pleckstrin homology-like domain;IPR023393:START-like domain;IPR001849:Pleckstrin homology domain;IPR001849:Pleckstrin homology domain	GO:0005515:(protein binding);GO:0005543:(phospholipid binding);GO:0005622:(intracellular);GO:0006810:(transport)
TGME49_292350	| organism=Toxoplasma_gondii_ME49 | product=hypothetical protein | location=TGME49_chrIX:4705421-4705930(+) | length=169 | sequence_SO=chromosome | SO=protein_coding	169	Y	0.695	0.01							SignalP_GRAM_NEGATIVE:SignalP-noTM:1-20;TMHMM:TMhelix:143-165;SignalP_EUK:SignalP-noTM:1-20;SignalP_GRAM_POSITIVE:SignalP-TM:1-20
TGME49_288730	| organism=Toxoplasma_gondii_ME49 | product=hypothetical protein | location=TGME49_chrIX:2712817-2717191(+) | length=1116 | sequence_SO=chromosome | SO=protein_coding	1116	N	0.452	0.92	[RK]{3,}?x{8,16}[RK]{4,}?	RRRRRRRETLRRRRRRR	1076	7	eee-x10-eeee	100	SUPERFAMILY:SSF81301:781-840;Coils:Coil:1017-1049;Gene3D:G3DSA:1.10.150.20:493-538;Gene3D:G3DSA:3.30.460.10:785-843
						[RK]{3,}?x{8,16}[RK]{4,}?	RRRRRRRETLRRRRRRR	1056	7	eee-x10-eeee	100
						[RK]{3,}?x{8,16}[RK]{4,}?	RRRLRETLRKRRRRRETLRRRRR	1028	7	eee-x16-eeee	100
						R[RK]x[KR]x[RK]{2,}?[DE]	RRRRRRRE	1076	8	eeeeeeee	100
						R[RK]x[KR]x[RK]{2,}?[DE]	RRRRRRRE	1056	8	eeeeeeee	100
						R[RK]x[KR]x[RK]{2,}?[DE]	RRRRRRRE	1046	8	eeeeeeee	100
						R[RK]x[KR]x[RK]{2,}?[DE]	RKRRRRRE	1036	8	eeeeeeee	100
						R[RK]x[KR]x[RK]{2,}?[DE]	RRRRRRRE	1086	8	eeeeeeee	100
						R[RK]x[KR]x[RK]{2,}?[DE]	RRRRRRRE	1066	8	eeeeeeee	100
						RKRRR	RKRRR	1036	5	eeeee	100
						[KR][KR][KR][KR][KR][KR][KR]	RRRRRRR	1076	7	eeeeeee	100
						[KR][KR][KR][KR][KR][KR][KR]	RRRRRRR	1056	7	eeeeeee	100
						[KR][KR][KR][KR][KR][KR][KR]	RRRRRRR	1046	7	eeeeeee	100
						[KR][KR][KR][KR][KR][KR][KR]	RKRRRRR	1036	7	eeeeeee	100
						[KR][KR][KR][KR][KR][KR][KR]	RRRRRRR	1086	7	eeeeeee	100
						[KR][KR][KR][KR][KR][KR][KR]	RRRRRRR	1066	7	eeeeeee	100
						[DE]R{2,4}xRK[PL]	ERRGRKL	865	7	eeeeeeb	85.7
						RxRRx{4,6}RKK	RRRRRRRETLRKK	1086	13	eeeeeeeeeeeee	100
						Rx{2,3}RRRRRR	RETLRRRRRR	1062	10	eeeeeeeeee	100
						Rx{2,3}RRRRRR	RETLRRRRRR	1082	10	eeeeeeeeee	100
						Rx{2,3}RRRRRR	RETLRRRRRR	1072	10	eeeeeeeeee	100
						Rx{2,3}RRRRRR	RETLRRRRRR	1052	10	eeeeeeeeee	100
						Rx{2,3}RRRRRR	RETLRRRRRR	1042	10	eeeeeeeeee	100
						RRRRRRx{0,2}R	RRRRRRR	1076	7	eeeeeee	100
						RRRRRRx{0,2}R	RRRRRRR	1056	7	eeeeeee	100
						RRRRRRx{0,2}R	RRRRRRR	1046	7	eeeeeee	100
						RRRRRRx{0,2}R	RRRRRRR	1086	7	eeeeeee	100
						RRRRRRx{0,2}R	RRRRRRR	1066	7	eeeeeee	100
						RRRRRR	RRRRRR	1076	6	eeeeee	100
						RRRRRR	RRRRRR	1056	6	eeeeee	100
						RRRRRR	RRRRRR	1046	6	eeeeee	100
						RRRRRR	RRRRRR	1086	6	eeeeee	100
						RRRRRR	RRRRRR	1066	6	eeeeee	100
						K[KR][KR]RR[KR]	KRRRRR	1037	6	eeeeee	100
						[RK]x[RK]x[KR]x{4,6}RKK	RRRRRRRETLRKK	1086	13	eeeeeeeeeeeee	100
						RRx{0,1}RRRRR	RRRRRRR	1076	7	eeeeeee	100
						RRx{0,1}RRRRR	RRRRRRR	1056	7	eeeeeee	100
						RRx{0,1}RRRRR	RRRRRRR	1046	7	eeeeeee	100
						RRx{0,1}RRRRR	RRRRRRR	1086	7	eeeeeee	100
						RRx{0,1}RRRRR	RRRRRRR	1066	7	eeeeeee	100
						[RK]{3,}?x[RK]x[RK]x{4,9}[RK]{3,}?	RRRRRRRETLRRRRRRR	1076	17	eeeeeeeeeeeeeeeee	100
						[RK]{3,}?x[RK]x[RK]x{4,9}[RK]{3,}?	RRRRRRRETLRRRRRRR	1056	17	eeeeeeeeeeeeeeeee	100
						[RK]{3,}?x[RK]x[RK]x{4,9}[RK]{3,}?	RKRRRRRETLRRRRRRR	1036	17	eeeeeeeeeeeeeeeee	100
						[KR]{4}x{20,24}K{1,4}xK	RRRRRRRETLRRRRRRRETLRKKSRREGKSK	1076	7	eeee-x24-eee	100
TGME49_289920	| organism=Toxoplasma_gondii_ME49 | product=hypothetical protein | location=TGME49_chrIX:3519532-3520817(-) | length=271 | sequence_SO=chromosome | SO=protein_coding	271	N	0.798	0.17
TGME49_210478	| organism=Toxoplasma_gondii_ME49 | product=hypothetical protein | location=TGME49_chrIX:4748252-4762405(-) | length=2776 | sequence_SO=chromosome | SO=protein_coding	2776	N	0.246	0.89							Coils:Coil:1018-1053
TGME49_289273	| organism=Toxoplasma_gondii_ME49 | product=hypothetical protein | location=TGME49_chrIX:3127695-3129963(+) | length=159 | sequence_SO=chromosome | SO=protein_coding	159	N	0.803	0.52
TGME49_290340	| organism=Toxoplasma_gondii_ME49 | product=HEAT repeat-containing protein | location=TGME49_chrIX:3722102-3726018(-) | length=442 | sequence_SO=chromosome | SO=protein_coding	442	N	0.378	0.49							Pfam:PF13646:89-175;PANTHER:PTHR12697:80-429;SUPERFAMILY:SSF48371:237-300;SMART:SM00567:370-416;Gene3D:G3DSA:1.25.10.10:50-181	IPR016024:Armadillo-type fold;IPR004155:PBS lyase HEAT-like repeat;IPR011989:Armadillo-like helical	GO:0005488:(binding)
TGME49_291960	| organism=Toxoplasma_gondii_ME49 | product=rhoptry kinase family protein ROP40 (incomplete catalytic triad) | location=TGME49_chrIX:4435031-4438065(+) | length=525 | sequence_SO=chromosome | SO=protein_coding	525	N	0.296	0.7							SUPERFAMILY:SSF56112:357-458;Gene3D:G3DSA:1.10.510.10:356-456;SignalP_GRAM_POSITIVE:SignalP-TM:1-22	IPR011009:Protein kinase-like domain	GO:0016772:(transferase activity, transferring phosphorus-containing groups)
TGME49_290960	| organism=Toxoplasma_gondii_ME49 | product=pyruvate phosphate dikinase, pep/pyruvate binding domain-containing protein | location=TGME49_chrIX:3984474-4001025(+) | length=1239 | sequence_SO=chromosome | SO=protein_coding	1239	N	0.296	0.43							Pfam:PF00686:7-94;Pfam:PF01326:893-1237;PANTHER:PTHR22931:SF2:222-793;PANTHER:PTHR22931:222-793;SUPERFAMILY:SSF56059:1192-1237;SUPERFAMILY:SSF49452:7-95;SMART:SM01065:6-101;Gene3D:G3DSA:3.30.470.20:1078-1236;Gene3D:G3DSA:2.60.40.10:7-95;Gene3D:G3DSA:3.30.1490.20:941-1077;ProSiteProfiles:PS51166:1-109	IPR002044:Carbohydrate binding module family 20;IPR002192:Pyruvate phosphate dikinase, PEP/pyruvate-binding;IPR013784:Carbohydrate-binding-like fold;IPR002044:Carbohydrate binding module family 20;IPR013816:ATP-grasp fold, subdomain 2;IPR013783:Immunoglobulin-like fold;IPR013815:ATP-grasp fold, subdomain 1;IPR002044:Carbohydrate binding module family 20	GO:0016301:(kinase activity);GO:0003824:(catalytic activity);GO:0016310:(phosphorylation);GO:0005524:(ATP binding);GO:0030246:(carbohydrate binding);GO:2001070:(starch binding)
TGME49_292320	| organism=Toxoplasma_gondii_ME49 | product=hypothetical protein | location=TGME49_chrIX:4680138-4682876(-) | length=912 | sequence_SO=chromosome | SO=protein_coding	912	N	0.143	0.83	KR{3,}?[LVI]	KRRRL	289	5	eeeee	100	Pfam:PF01702:613-871;Gene3D:G3DSA:3.20.20.105:544-566	IPR002616:Queuine/other tRNA-ribosyltransferase;IPR002616:Queuine/other tRNA-ribosyltransferase	GO:0008479:(queuine tRNA-ribosyltransferase activity);GO:0006400:(tRNA modification);GO:0008616:(queuosine biosynthetic process)
TGME49_291580	| organism=Toxoplasma_gondii_ME49 | product=hypothetical protein | location=TGME49_chrIX:4277893-4278507(-) | length=204 | sequence_SO=chromosome | SO=protein_coding	204	N	0.305	0.85
TGME49_289680	| organism=Toxoplasma_gondii_ME49 | product=Ras-related protein Rab11 | location=TGME49_chrIX:3374023-3377350(-) | length=219 | sequence_SO=chromosome | SO=protein_coding	219	N	0.636	0.28							PANTHER:PTHR24073:1-218;Pfam:PF00071:13-173;PRINTS:PR00449:116-129;SMART:SM00175:12-176;Gene3D:G3DSA:3.40.50.300:4-217;ProSiteProfiles:PS51419:7-217;TIGRFAM:TIGR00231:10-169	IPR001806:Small GTPase superfamily;IPR001806:Small GTPase superfamily;IPR003579:Small GTPase superfamily, Rab type;IPR005225:Small GTP-binding protein domain	GO:0007264:(small GTPase mediated signal transduction);GO:0015031:(protein transport);GO:0005525:(GTP binding)
TGME49_289740	| organism=Toxoplasma_gondii_ME49 | product=hypothetical protein | location=TGME49_chrIX:3416674-3421936(-) | length=535 | sequence_SO=chromosome | SO=protein_coding	535	N	0.587	0.3							SUPERFAMILY:SSF54695:404-432;Gene3D:G3DSA:3.30.710.10:404-432	IPR011333:BTB/POZ fold;IPR011333:BTB/POZ fold
TGME49_291620	| organism=Toxoplasma_gondii_ME49 | product=hypothetical protein | location=TGME49_chrIX:4293221-4301296(+) | length=1487 | sequence_SO=chromosome | SO=protein_coding	1487	N	0.162	0.96							Pfam:PF07795:1019-1113;Coils:Coil:1190-1211	IPR012862:Protein of unknown function DUF1635
TGME49_292360	| organism=Toxoplasma_gondii_ME49 | product=hypothetical protein | location=TGME49_chrIX:4706849-4713511(-) | length=1062 | sequence_SO=chromosome | SO=protein_coding	1062	N	0.644	0.91	[RK]{3,}?x{8,16}[RK]{4,}?	KKRSKNDFLVYWMRLSKRKRK	994	7	eee-x14-eeee	100	TMHMM:TMhelix:68-90;Coils:Coil:565-586
TGME49_290580	| organism=Toxoplasma_gondii_ME49 | product=ATP-binding cassette G family transporter ABCG89 | location=TGME49_chrIX:3736175-3749991(-) | length=812 | sequence_SO=chromosome | SO=protein_coding	812	N	0.586	0.18							PANTHER:PTHR19241:154-807;Pfam:PF01061:539-749;Pfam:PF00005:171-301;ProSitePatterns:PS00211:273-287;SMART:SM00382:156-350;Gene3D:G3DSA:3.40.50.300:144-360;ProSiteProfiles:PS50893:126-373	IPR013525:ABC-2 type transporter;IPR003439:ABC transporter-like;IPR017871:ABC transporter, conserved site;IPR003593:AAA+ ATPase domain;IPR003439:ABC transporter-like	GO:0016020:(membrane);GO:0017111:(nucleoside-triphosphatase activity);GO:0000166:(nucleotide binding);GO:0005524:(ATP binding);GO:0016887:(ATPase activity)
TGME49_288900	| organism=Toxoplasma_gondii_ME49 | product=Yos1 family protein | location=TGME49_chrIX:2800537-2802162(-) | length=152 | sequence_SO=chromosome | SO=protein_coding	152	N	0.834	0.05							PANTHER:PTHR15858:SF0:76-152;PANTHER:PTHR15858:76-152;Pfam:PF08571:80-152	IPR013880:Yos1-like;IPR013880:Yos1-like
TGME49_292070	| organism=Toxoplasma_gondii_ME49 | product=hypothetical protein | location=TGME49_chrIX:4535016-4535750(-) | length=244 | sequence_SO=chromosome | SO=protein_coding	244	N	0.517	0.5
TGME49_289080	| organism=Toxoplasma_gondii_ME49 | product=HEAT repeat-containing protein | location=TGME49_chrIX:2973519-2977127(+) | length=1202 | sequence_SO=chromosome | SO=protein_coding	1202	N	0.395	0.38							Pfam:PF01602:281-675;PANTHER:PTHR11134:15-831;PANTHER:PTHR11134:SF1:15-831;Gene3D:G3DSA:1.25.10.10:44-214	IPR002553:Clathrin/coatomer adaptor, adaptin-like, N-terminal;IPR011989:Armadillo-like helical	GO:0030117:(membrane coat);GO:0006886:(intracellular protein transport);GO:0016192:(vesicle-mediated transport)
TGME49_289745	| organism=Toxoplasma_gondii_ME49 | product=hypothetical protein | location=TGME49_chrIX:3426282-3427121(+) | length=110 | sequence_SO=chromosome | SO=protein_coding	110	N	0.884	0.12
TGME49_289130	| organism=Toxoplasma_gondii_ME49 | product=hypothetical protein | location=TGME49_chrIX:3020010-3021653(+) | length=547 | sequence_SO=chromosome | SO=protein_coding	547	N	0.528	0.85	RRKx{5,7}RRR	RRKAEEEARRR	455	11	eeebeeeeeee	90.9	TMHMM:TMhelix:76-98;Coils:Coil:455-477
TGME49_289190	| organism=Toxoplasma_gondii_ME49 | product=tetratricopeptide repeat-containing protein | location=TGME49_chrIX:3052619-3065937(-) | length=1400 | sequence_SO=chromosome | SO=protein_coding	1400	N	0.166	0.68							PANTHER:PTHR16193:566-1137;Pfam:PF13432:1010-1062;SUPERFAMILY:SSF48452:982-1110;SMART:SM00028:1005-1038;Gene3D:G3DSA:1.25.40.10:874-1117;Coils:Coil:1311-1332;ProSiteProfiles:PS50005:1005-1038;ProSiteProfiles:PS50293:983-1106	IPR019734:Tetratricopeptide repeat;IPR011990:Tetratricopeptide-like helical;IPR019734:Tetratricopeptide repeat;IPR013026:Tetratricopeptide repeat-containing domain	GO:0005515:(protein binding)
TGME49_290280	| organism=Toxoplasma_gondii_ME49 | product=hypothetical protein | location=TGME49_chrIX:3678219-3678581(+) | length=120 | sequence_SO=chromosome | SO=protein_coding	120	N	0.316	0.85
TGME49_290850	| organism=Toxoplasma_gondii_ME49 | product=WD-40 repeat protein | location=TGME49_chrIX:3887799-3895244(-) | length=521 | sequence_SO=chromosome | SO=protein_coding	521	N	0.462	0.14							PANTHER:PTHR22848:4-521;Pfam:PF00400:219-243;PRINTS:PR00320:365-379;SMART:SM00668:42-94;SMART:SM00320:203-243;SMART:SM00667:8-40;ProSitePatterns:PS00678:365-379;Gene3D:G3DSA:2.130.10.10:187-520;ProSiteProfiles:PS50294:211-387;ProSiteProfiles:PS50082:304-345;ProSiteProfiles:PS50897:42-94;ProSiteProfiles:PS50896:8-40	IPR001680:WD40 repeat;IPR020472:G-protein beta WD-40 repeat;IPR006595:CTLH, C-terminal LisH motif;IPR001680:WD40 repeat;IPR006594:LisH dimerisation motif;IPR019775:WD40 repeat, conserved site;IPR015943:WD40/YVTN repeat-like-containing domain;IPR017986:WD40-repeat-containing domain;IPR001680:WD40 repeat;IPR006595:CTLH, C-terminal LisH motif;IPR006594:LisH dimerisation motif	GO:0005515:(protein binding)
TGME49_288800	| organism=Toxoplasma_gondii_ME49 | product=endonuclease/exonuclease/phosphatase family protein | location=TGME49_chrIX:2732326-2740606(-) | length=842 | sequence_SO=chromosome | SO=protein_coding	842	N	0.351	0.57							PANTHER:PTHR11200:515-729;PANTHER:PTHR11200:SF13:515-729;Pfam:PF03372:520-810;SUPERFAMILY:SSF56219:757-820;SMART:SM00128:503-826;Gene3D:G3DSA:3.60.10.10:514-814	IPR005135:Endonuclease/exonuclease/phosphatase;IPR005135:Endonuclease/exonuclease/phosphatase;IPR000300:Inositol polyphosphate-related phosphatase	GO:0046854:(phosphatidylinositol phosphorylation)
TGME49_292110	| organism=Toxoplasma_gondii_ME49 | product=formate/nitrite transporter protein | location=TGME49_chrIX:4557081-4560438(+) | length=463 | sequence_SO=chromosome | SO=protein_coding	463	N	0.441	0.07							Pfam:PF01226:82-332;TMHMM:TMhelix:306-328;ProSitePatterns:PS01005:157-166	IPR000292:Formate/nitrite transporter;IPR024002:Formate/nitrite transporter, conserved site	GO:0005215:(transporter activity);GO:0016020:(membrane);GO:0006810:(transport)
TGME49_289980	| organism=Toxoplasma_gondii_ME49 | product=HAD hydrolase, family IIA protein | location=TGME49_chrIX:3562783-3564790(+) | length=599 | sequence_SO=chromosome | SO=protein_coding	599	N	0.409	0.3							Pfam:PF13344:290-390;Pfam:PF13242:497-571;PANTHER:PTHR19288:263-553;PANTHER:PTHR19288:SF6:263-553;SUPERFAMILY:SSF56784:425-560;Gene3D:G3DSA:3.40.50.1000:276-353;Gene3D:G3DSA:3.40.50.10410:355-496;TIGRFAM:TIGR01452:287-554;TIGRFAM:TIGR01460:290-546	IPR023214:HAD-like domain;IPR023214:HAD-like domain;IPR023215:Nitrophenylphosphatase-like domain;IPR006349:2-phosphoglycolate phosphatase, eukaryotic;IPR006357:HAD-superfamily hydrolase, subfamily IIA	GO:0008152:(metabolic process);GO:0016787:(hydrolase activity);GO:0016791:(phosphatase activity)
TGME49_289360	| organism=Toxoplasma_gondii_ME49 | product=hypothetical protein | location=TGME49_chrIX:3231306-3235273(-) | length=351 | sequence_SO=chromosome | SO=protein_coding	351	Y	0.912	0.1							TMHMM:TMhelix:7-24;SignalP_EUK:SignalP-noTM:1-23
TGME49_290160	| organism=Toxoplasma_gondii_ME49 | product=sortilin, putative | location=TGME49_chrIX:3602744-3612505(-) | length=1033 | sequence_SO=chromosome | SO=protein_coding	1033	N	0.081	0.53							PANTHER:PTHR12106:155-877;PANTHER:PTHR12106:SF7:155-877;TMHMM:TMhelix:860-879;SUPERFAMILY:SSF110296:516-696;SMART:SM00602:153-853;Coils:Coil:485-506;Gene3D:G3DSA:2.120.10.10:157-346;Gene3D:G3DSA:2.130.10.140:515-710	IPR006581:VPS10;IPR011040:Neuraminidase	GO:0016021:(integral to membrane)
TGME49_290010	| organism=Toxoplasma_gondii_ME49 | product=hypothetical protein | location=TGME49_chrIX:3584688-3585415(+) | length=126 | sequence_SO=chromosome | SO=protein_coding	126	N	0.867	0.4
TGME49_291860	| organism=Toxoplasma_gondii_ME49 | product=HORMA domain-containing protein | location=TGME49_chrIX:4383036-4385367(-) | length=570 | sequence_SO=chromosome | SO=protein_coding	570	N	0.655	0.73							PANTHER:PTHR21518:137-342;Pfam:PF02301:121-324;SUPERFAMILY:SSF56019:119-334;Gene3D:G3DSA:3.30.900.10:113-283;ProSiteProfiles:PS50815:123-330	IPR003511:DNA-binding HORMA;IPR003511:DNA-binding HORMA;IPR003511:DNA-binding HORMA;IPR003511:DNA-binding HORMA
TGME49_290870	| organism=Toxoplasma_gondii_ME49 | product=patched family protein | location=TGME49_chrIX:3904302-3908905(+) | length=1178 | sequence_SO=chromosome | SO=protein_coding	1178	N	0.736	0.28							Pfam:PF02460:267-1137;PANTHER:PTHR10796:133-1164;ProSiteProfiles:PS50156:414-570	IPR003392:Patched;IPR000731:Sterol-sensing domain	GO:0008158:(hedgehog receptor activity);GO:0016020:(membrane);GO:0016021:(integral to membrane)
TGME49_290620	| organism=Toxoplasma_gondii_ME49 | product=hypothetical protein | location=TGME49_chrIX:3769789-3780325(-) | length=2662 | sequence_SO=chromosome | SO=protein_coding	2662	N	0.199	0.96	[KR]{4}x{20,24}K{1,4}xK	RKKKVWEEERSARVAELAAKEEAVREKEK	1363	7	eeee-x22-eee	100	Coils:Coil:1612-1636
TGME49_290610	| organism=Toxoplasma_gondii_ME49 | product=hypothetical protein | location=TGME49_chrIX:3766984-3767914(-) | length=191 | sequence_SO=chromosome | SO=protein_coding	191	Y	0.568	0							SMART:SM00233:32-127	IPR001849:Pleckstrin homology domain	GO:0005515:(protein binding);GO:0005543:(phospholipid binding)
TGME49_289870	| organism=Toxoplasma_gondii_ME49 | product=hypothetical protein | location=TGME49_chrIX:3491719-3492446(+) | length=148 | sequence_SO=chromosome | SO=protein_coding	148	Y	0.729	0.05							SignalP_GRAM_POSITIVE:SignalP-TM:1-21;SignalP_EUK:SignalP-noTM:1-21
TGME49_289380	| organism=Toxoplasma_gondii_ME49 | product=hypothetical protein | location=TGME49_chrIX:3244017-3249294(+) | length=921 | sequence_SO=chromosome | SO=protein_coding	921	Y	0.625	0.36
TGME49_289615	| organism=Toxoplasma_gondii_ME49 | product=hypothetical protein | location=TGME49_chrIX:3346813-3349083(+) | length=215 | sequence_SO=chromosome | SO=protein_coding	215	N	0.678	0.59
TGME49_289277	| organism=Toxoplasma_gondii_ME49 | product=hypothetical protein | location=TGME49_chrIX:3130517-3131698(+) | length=194 | sequence_SO=chromosome | SO=protein_coding	194	N	0.482	0.45							TMHMM:TMhelix:155-177
TGME49_290210	| organism=Toxoplasma_gondii_ME49 | product=hypothetical protein | location=TGME49_chrIX:3646512-3646979(-) | length=155 | sequence_SO=chromosome | SO=protein_coding	155	N	0.885	0.39
TGME49_290240	| organism=Toxoplasma_gondii_ME49 | product=hypothetical protein | location=TGME49_chrIX:3662897-3666837(+) | length=788 | sequence_SO=chromosome | SO=protein_coding	788	N	0.27	0.83	[KR]KRKK	KKRKK	132	5	eeeee	100	PANTHER:PTHR22684:201-552;Pfam:PF04910:272-678;SUPERFAMILY:SSF48452:307-406;Gene3D:G3DSA:1.25.40.10:300-397	IPR006994:Transcription factor 25;IPR006994:Transcription factor 25;IPR011990:Tetratricopeptide-like helical	GO:0005515:(protein binding)
						[RK]{3,}?x{8,16}[RK]{4,}?	RKKATVSGKKKRKKK	123	7	eee-x8-eeee	100
						[KR][KR][KR][KR][KR][KR][KR]	KKKRKKK	131	7	eeeeeee	100
						[GA]Rx[RK]x[RK][RK]x[QM]	ARHRNRRVQ	685	9	ebeeeeeee	88.9
TGME49_291130	| organism=Toxoplasma_gondii_ME49 | product=hypothetical protein | location=TGME49_chrIX:4144608-4147882(+) | length=918 | sequence_SO=chromosome | SO=protein_coding	918	N	0.172	0.78							Coils:Coil:684-705
TGME49_289020	| organism=Toxoplasma_gondii_ME49 | product=hypothetical protein | location=TGME49_chrIX:2916615-2919714(-) | length=495 | sequence_SO=chromosome | SO=protein_coding	495	N	0.196	0.84							Coils:Coil:17-63
TGME49_290250	| organism=Toxoplasma_gondii_ME49 | product=hypothetical protein | location=TGME49_chrIX:3667091-3668073(-) | length=131 | sequence_SO=chromosome | SO=protein_coding	131	Y	0.922	0.01
TGME49_210430	| organism=Toxoplasma_gondii_ME49 | product=DnaJ domain-containing protein | location=TGME49_chrIX:4791370-4799989(-) | length=2010 | sequence_SO=chromosome | SO=protein_coding	2010	N	0.18	0.96	RxRRx{4,6}RKK	RERRGETERKK	1581	11	eeeeeeeeeee	100	Pfam:PF00226:974-1034;SUPERFAMILY:SSF48452:826-946;SUPERFAMILY:SSF46565:964-1033;SMART:SM00271:971-1034;Coils:Coil:196-238;Gene3D:G3DSA:1.25.40.10:831-959;Gene3D:G3DSA:1.10.287.110:960-1037;ProSiteProfiles:PS50076:972-1051	IPR001623:Heat shock protein DnaJ, N-terminal;IPR001623:Heat shock protein DnaJ, N-terminal;IPR001623:Heat shock protein DnaJ, N-terminal;IPR011990:Tetratricopeptide-like helical;IPR001623:Heat shock protein DnaJ, N-terminal;IPR001623:Heat shock protein DnaJ, N-terminal	GO:0031072:(heat shock protein binding);GO:0005515:(protein binding)
TGME49_290270	| organism=Toxoplasma_gondii_ME49 | product=SPRY domain-containing protein | location=TGME49_chrIX:3673101-3677510(-) | length=642 | sequence_SO=chromosome | SO=protein_coding	642	N	0.251	0.54							PANTHER:PTHR12381:60-638;Pfam:PF13671:272-419;Pfam:PF00622:105-230;SUPERFAMILY:SSF49899:56-233;SUPERFAMILY:SSF52540:261-447;SMART:SM00449:105-234;Gene3D:G3DSA:3.40.50.300:269-419;ProSiteProfiles:PS50188:40-235	IPR003877:SPla/RYanodine receptor SPRY;IPR008985:Concanavalin A-like lectin/glucanase;IPR018355:SPla/RYanodine receptor subgroup;IPR001870:B30.2/SPRY domain	GO:0005515:(protein binding)
TGME49_290190	| organism=Toxoplasma_gondii_ME49 | product=hypothetical protein | location=TGME49_chrIX:3635288-3637645(-) | length=785 | sequence_SO=chromosome | SO=protein_coding	785	N	0.181	0.9	R[QMPL]RR[DE]R	RLRRDR	27	6	ebeeee	83.3	Pfam:PF08243:678-779	IPR013256:Chromatin SPT2
TGME49_291350	| organism=Toxoplasma_gondii_ME49 | product=hypothetical protein | location=TGME49_chrIX:4264372-4273515(-) | length=1006 | sequence_SO=chromosome | SO=protein_coding	1006	N	0.097	0.68
TGME49_288970	| organism=Toxoplasma_gondii_ME49 | product=hypothetical protein | location=TGME49_chrIX:2888919-2889281(-) | length=120 | sequence_SO=chromosome | SO=protein_coding	120	N	0.797	0.4
TGME49_290000	| organism=Toxoplasma_gondii_ME49 | product=hypothetical protein | location=TGME49_chrIX:3574824-3575393(-) | length=189 | sequence_SO=chromosome | SO=protein_coding	189	Y	0.878	0.16
TGME49_288945	| organism=Toxoplasma_gondii_ME49 | product=hypothetical protein | location=TGME49_chrIX:2861202-2865743(-) | length=1263 | sequence_SO=chromosome | SO=protein_coding	1263	N	0.245	0.96	[RK]{3,}?x{8,16}[RK]{4,}?	KKRGSRGRITTSTRGKRKR	326	7	eee-x12-eeee	100
TGME49_210420	| organism=Toxoplasma_gondii_ME49 | product=hypothetical protein | location=TGME49_chrIX:4805645-4806673(+) | length=342 | sequence_SO=chromosome | SO=protein_coding	342	N	0.565	0.71
TGME49_291830	| organism=Toxoplasma_gondii_ME49 | product=DNA double-strand break repair rad50 ATPase, putative | location=TGME49_chrIX:4377681-4379483(-) | length=600 | sequence_SO=chromosome | SO=protein_coding	600	Y	0.529	0.61
TGME49_291840	| organism=Toxoplasma_gondii_ME49 | product=hypothetical protein | location=TGME49_chrIX:4380548-4381491(+) | length=221 | sequence_SO=chromosome | SO=protein_coding	221	Y	0.839	0.67							SignalP_GRAM_POSITIVE:SignalP-TM:1-25;Coils:Coil:119-154;SignalP_EUK:SignalP-noTM:1-15;ProSiteProfiles:PS51257:1-15
TGME49_292020	| organism=Toxoplasma_gondii_ME49 | product=GCC2 and GCC3 domain-containing protein | location=TGME49_chrIX:4479410-4506850(+) | length=7428 | sequence_SO=chromosome | SO=protein_coding	7428	N	0.558	0.55							Pfam:PF07699:5806-5850;SMART:SM00034:557-754	IPR011641:Tyrosine-protein kinase ephrin type A/B receptor-like;IPR001304:C-type lectin	GO:0030246:(carbohydrate binding)
TGME49_291640	| organism=Toxoplasma_gondii_ME49 | product=aspartate carbamoyltransferase | location=TGME49_chrIX:4309350-4313685(+) | length=423 | sequence_SO=chromosome | SO=protein_coding	423	N	0.518	0.4							Pfam:PF02729:90-209;Pfam:PF00185:248-407;PANTHER:PTHR11405:SF16:93-405;PANTHER:PTHR11405:93-405;PRINTS:PR00100:104-123;PRINTS:PR00101:391-405;ProSitePatterns:PS00097:104-111;Gene3D:G3DSA:3.40.50.1370:35-203	IPR006132:Aspartate/ornithine carbamoyltransferase, carbamoyl-P binding;IPR006131:Aspartate/ornithine carbamoyltransferase, Asp/Orn-binding domain;IPR006130:Aspartate/ornithine carbamoyltransferase;IPR002082:Aspartate carbamoyltransferase, eukaryotic;IPR006130:Aspartate/ornithine carbamoyltransferase	GO:0006520:(cellular amino acid metabolic process);GO:0016743:(carboxyl- or carbamoyltransferase activity);GO:0016597:(amino acid binding);GO:0006207:('de novo' pyrimidine base biosynthetic process);GO:0004070:(aspartate carbamoyltransferase activity)
TGME49_289350	| organism=Toxoplasma_gondii_ME49 | product=ATP-binding cassette G family transporter ABCG84 | location=TGME49_chrIX:3217967-3229665(+) | length=766 | sequence_SO=chromosome | SO=protein_coding	766	N	0.771	0.18							PANTHER:PTHR19241:107-765;Pfam:PF00005:186-313;Pfam:PF01061:493-700;ProSitePatterns:PS00211:285-299;SMART:SM00382:171-362;Gene3D:G3DSA:3.40.50.300:157-369;ProSiteProfiles:PS50893:146-385	IPR003439:ABC transporter-like;IPR013525:ABC-2 type transporter;IPR017871:ABC transporter, conserved site;IPR003593:AAA+ ATPase domain;IPR003439:ABC transporter-like	GO:0016020:(membrane);GO:0017111:(nucleoside-triphosphatase activity);GO:0000166:(nucleotide binding);GO:0005524:(ATP binding);GO:0016887:(ATPase activity)
TGME49_291320	| organism=Toxoplasma_gondii_ME49 | product=hypothetical protein | location=TGME49_chrIX:4239875-4243092(+) | length=476 | sequence_SO=chromosome | SO=protein_coding	476	Y	0.794	0.38							TMHMM:TMhelix:214-236;SignalP_GRAM_POSITIVE:SignalP-TM:1-30;SignalP_EUK:SignalP-noTM:1-24
TGME49_291940	| organism=Toxoplasma_gondii_ME49 | product=hypothetical protein | location=TGME49_chrIX:4413465-4417684(+) | length=907 | sequence_SO=chromosome | SO=protein_coding	907	N	0.509	0.58	[STQM]RRRK[STQM]	SRRRKS	4	6	eeeeee	100	TMHMM:TMhelix:354-376
TGME49_210470	| organism=Toxoplasma_gondii_ME49 | product=hypothetical protein | location=TGME49_chrIX:4763677-4769185(-) | length=643 | sequence_SO=chromosome | SO=protein_coding	643	N	0.215	0.92	R{2,3}xK{2,3}R[ST]	RRAKKKRS	591	8	eeeeeeee	100
						[RK]{3,}?x{8,16}[RK]{4,}?	KKKRSGERITPKRKK	594	7	eee-x8-eeee	100
TGME49_289090	| organism=Toxoplasma_gondii_ME49 | product=hypothetical protein | location=TGME49_chrIX:2983546-2984031(+) | length=161 | sequence_SO=chromosome | SO=protein_coding	161	N	0.933	0.15
TGME49_289240	| organism=Toxoplasma_gondii_ME49 | product=DnaJ domain-containing protein | location=TGME49_chrIX:3103924-3110902(-) | length=891 | sequence_SO=chromosome | SO=protein_coding	891	N	0.581	0.51							Pfam:PF00226:6-69;PANTHER:PTHR11695:279-626;PANTHER:PTHR11695:SF15:279-626;PRINTS:PR00625:8-26;SUPERFAMILY:SSF51735:426-615;SUPERFAMILY:SSF50129:290-321;SUPERFAMILY:SSF46565:4-73;SMART:SM00271:5-64;Gene3D:G3DSA:3.40.50.720:448-582;Gene3D:G3DSA:1.10.287.110:4-79;Gene3D:G3DSA:3.90.180.10:289-447;Gene3D:G3DSA:3.40.50.1820:798-885;ProSiteProfiles:PS50076:6-72	IPR001623:Heat shock protein DnaJ, N-terminal;IPR002085:Alcohol dehydrogenase superfamily, zinc-type;IPR003095:Heat shock protein DnaJ;IPR011032:GroES-like;IPR001623:Heat shock protein DnaJ, N-terminal;IPR001623:Heat shock protein DnaJ, N-terminal;IPR016040:NAD(P)-binding domain;IPR001623:Heat shock protein DnaJ, N-terminal;IPR001623:Heat shock protein DnaJ, N-terminal	GO:0031072:(heat shock protein binding);GO:0055114:(oxidation-reduction process);GO:0016491:(oxidoreductase activity);GO:0000166:(nucleotide binding);GO:0051082:(unfolded protein binding);GO:0006457:(protein folding);GO:0008270:(zinc ion binding)
TGME49_289660	| organism=Toxoplasma_gondii_ME49 | product=hypothetical protein | location=TGME49_chrIX:3369173-3369836(-) | length=141 | sequence_SO=chromosome | SO=protein_coding	141	Y	0.856	0.2
TGME49_289590	| organism=Toxoplasma_gondii_ME49 | product=hypothetical protein | location=TGME49_chrIX:3339077-3339887(-) | length=196 | sequence_SO=chromosome | SO=protein_coding	196	N	0.773	0.85
TGME49_289630	| organism=Toxoplasma_gondii_ME49 | product=microneme protein MIC16 | location=TGME49_chrIX:3357831-3362224(+) | length=668 | sequence_SO=chromosome | SO=protein_coding	668	N	0.383	0.7							SMART:SM00209:274-333	IPR000884:Thrombospondin, type 1 repeat
TGME49_210390	| organism=Toxoplasma_gondii_ME49 | product=WD domain, G-beta repeat-containing protein | location=TGME49_chrIX:4821972-4824969(+) | length=543 | sequence_SO=chromosome | SO=protein_coding	543	N	0.478	0.49							Pfam:PF00400:77-108;PANTHER:PTHR22847:49-301;SUPERFAMILY:SSF50978:211-271;SMART:SM00320:302-341;ProSitePatterns:PS00678:95-109;Gene3D:G3DSA:2.130.10.10:28-176;ProSiteProfiles:PS50294:75-117;ProSiteProfiles:PS50082:220-258	IPR001680:WD40 repeat;IPR017986:WD40-repeat-containing domain;IPR001680:WD40 repeat;IPR019775:WD40 repeat, conserved site;IPR015943:WD40/YVTN repeat-like-containing domain;IPR017986:WD40-repeat-containing domain;IPR001680:WD40 repeat	GO:0005515:(protein binding)
TGME49_290740	| organism=Toxoplasma_gondii_ME49 | product=hypothetical protein | location=TGME49_chrIX:3875812-3878023(+) | length=156 | sequence_SO=chromosome | SO=protein_coding	156	N	0.913	0.41							TMHMM:TMhelix:127-146
TGME49_291590	| organism=Toxoplasma_gondii_ME49 | product=hypothetical protein | location=TGME49_chrIX:4278597-4284315(+) | length=1059 | sequence_SO=chromosome | SO=protein_coding	1059	N	0.312	0.85							Pfam:PF01753:1022-1055	IPR002893:Zinc finger, MYND-type	GO:0008270:(zinc ion binding)
TGME49_290980	| organism=Toxoplasma_gondii_ME49 | product=glycine C-acetyltransferase, putative | location=TGME49_chrIX:4007008-4008980(-) | length=571 | sequence_SO=chromosome | SO=protein_coding	571	N	0.759	0.17							PANTHER:PTHR13693:SF6:134-563;PANTHER:PTHR13693:134-563;Pfam:PF00155:204-557;ProSitePatterns:PS00599:397-406;Gene3D:G3DSA:3.90.1150.10:436-560;Gene3D:G3DSA:3.40.640.10:216-435	IPR004839:Aminotransferase, class I/classII;IPR001917:Aminotransferase, class-II, pyridoxal-phosphate binding site;IPR015422:Pyridoxal phosphate-dependent transferase, major region, subdomain 2;IPR015421:Pyridoxal phosphate-dependent transferase, major region, subdomain 1	GO:0009058:(biosynthetic process);GO:0008152:(metabolic process);GO:0003824:(catalytic activity);GO:0016740:(transferase activity);GO:0030170:(pyridoxal phosphate binding)
TGME49_290605	| organism=Toxoplasma_gondii_ME49 | product=hypothetical protein | location=TGME49_chrIX:3764617-3766794(-) | length=561 | sequence_SO=chromosome | SO=protein_coding	561	N	0.626	0.6							Pfam:PF09814:229-332	IPR019193:Ubiquitin-conjugating enzyme E2C-binding protein
TGME49_290630	| organism=Toxoplasma_gondii_ME49 | product=AP2 domain transcription factor AP2IX-7 | location=TGME49_chrIX:3784973-3793429(+) | length=2674 | sequence_SO=chromosome | SO=protein_coding	2674	N	0.105	0.9							Pfam:PF00847:842-891;Coils:Coil:1494-1525	IPR001471:AP2/ERF domain	GO:0003700:(sequence-specific DNA binding transcription factor activity);GO:0006355:(regulation of transcription, DNA-dependent)
TGME49_290700	| organism=Toxoplasma_gondii_ME49 | product=hypothetical protein | location=TGME49_chrIX:3850189-3851136(+) | length=315 | sequence_SO=chromosome | SO=protein_coding	315	Y	0.846	0.63
TGME49_289510	| organism=Toxoplasma_gondii_ME49 | product=hypothetical protein | location=TGME49_chrIX:3263376-3268503(+) | length=990 | sequence_SO=chromosome | SO=protein_coding	990	N	0.235	0.43							Pfam:PF04410:356-500;SUPERFAMILY:SSF50447:366-427;Coils:Coil:147-168	IPR007504:H/ACA ribonucleoprotein complex, subunit Gar1/Naf1;IPR009000:Translation elongation/initiation factor/Ribosomal, beta-barrel	GO:0031120:(snRNA pseudouridine synthesis);GO:0030515:(snoRNA binding);GO:0042254:(ribosome biogenesis)
TGME49_290170	| organism=Toxoplasma_gondii_ME49 | product=kelch repeat domain containing/Serine/threonine protein phosphatase protein | location=TGME49_chrIX:3616271-3626340(-) | length=931 | sequence_SO=chromosome | SO=protein_coding	931	N	0.204	0.78							PANTHER:PTHR11668:SF17:575-926;PANTHER:PTHR11668:575-926;Pfam:PF07646:274-319;Pfam:PF13418:50-102;Pfam:PF13415:173-219;Pfam:PF00149:605-846;PRINTS:PR00114:835-855;ProSitePatterns:PS00125:696-701;SMART:SM00156:577-895;Gene3D:G3DSA:2.130.10.80:48-343;Gene3D:G3DSA:3.60.21.10:576-901	IPR011498:Kelch repeat type 2;IPR004843:Metallophosphoesterase domain;IPR006186:Serine/threonine-specific protein phosphatase/bis(5-nucleosyl)-tetraphosphatase;IPR006186:Serine/threonine-specific protein phosphatase/bis(5-nucleosyl)-tetraphosphatase;IPR006186:Serine/threonine-specific protein phosphatase/bis(5-nucleosyl)-tetraphosphatase;IPR015916:Galactose oxidase, beta-propeller	GO:0005515:(protein binding);GO:0016787:(hydrolase activity)
TGME49_290005	| organism=Toxoplasma_gondii_ME49 | product=proteasome subunit beta type 1, putative | location=TGME49_chrIX:3578826-3583654(-) | length=359 | sequence_SO=chromosome | SO=protein_coding	359	N	0.809	0.56							Pfam:PF00227:153-344;PANTHER:PTHR11599:SF8:125-359;PANTHER:PTHR11599:125-359;Gene3D:G3DSA:3.60.20.10:149-358;ProSiteProfiles:PS51476:156-344	IPR001353:Proteasome, subunit alpha/beta;IPR023333:Proteasome B-type subunit	GO:0051603:(proteolysis involved in cellular protein catabolic process);GO:0005839:(proteasome core complex);GO:0004298:(threonine-type endopeptidase activity)
TGME49_291950	| organism=Toxoplasma_gondii_ME49 | product=RNA recognition motif-containing protein | location=TGME49_chrIX:4419488-4432002(-) | length=725 | sequence_SO=chromosome | SO=protein_coding	725	N	0.157	0.41							PANTHER:PTHR23139:SF9:181-538;PANTHER:PTHR23139:181-538;Pfam:PF00076:331-400;SUPERFAMILY:SSF54928:480-540;SMART:SM00360:189-266;Gene3D:G3DSA:3.30.70.330:480-544;ProSiteProfiles:PS50102:188-270	IPR000504:RNA recognition motif domain;IPR000504:RNA recognition motif domain;IPR012677:Nucleotide-binding, alpha-beta plait;IPR000504:RNA recognition motif domain	GO:0000166:(nucleotide binding);GO:0003676:(nucleic acid binding)
TGME49_291680	| organism=Toxoplasma_gondii_ME49 | product=Sec23/Sec24 trunk domain-containing protein | location=TGME49_chrIX:4324860-4338984(-) | length=791 | sequence_SO=chromosome | SO=protein_coding	791	N	0.531	0.29							PANTHER:PTHR11141:1-791;Pfam:PF04810:52-91;Pfam:PF04811:132-406;Pfam:PF04815:534-634;Pfam:PF00626:649-735;Pfam:PF08033:418-520;Gene3D:G3DSA:3.40.20.10:635-753;Gene3D:G3DSA:3.40.50.410:133-414	IPR006895:Zinc finger, Sec23/Sec24-type;IPR006896:Sec23/Sec24, trunk domain;IPR006900:Sec23/Sec24, helical domain;IPR007123:Gelsolin domain;IPR012990:Sec23/Sec24 beta-sandwich	GO:0006886:(intracellular protein transport);GO:0006888:(ER to Golgi vesicle-mediated transport);GO:0008270:(zinc ion binding);GO:0030127:(COPII vesicle coat)
TGME49_290920	| organism=Toxoplasma_gondii_ME49 | product=oxidoreductase, 2OG-Fe(II) oxygenase family protein | location=TGME49_chrIX:3938663-3942826(+) | length=967 | sequence_SO=chromosome | SO=protein_coding	967	N	0.291	0.24							PANTHER:PTHR10869:SF15:482-663;PANTHER:PTHR10869:482-663;Pfam:PF03171:569-658;SMART:SM00702:483-658;ProSiteProfiles:PS51471:564-660	IPR005123:Oxoglutarate/iron-dependent dioxygenase;IPR006620:Prolyl 4-hydroxylase, alpha subunit;IPR005123:Oxoglutarate/iron-dependent dioxygenase	GO:0055114:(oxidation-reduction process);GO:0016706:(oxidoreductase activity, acting on paired donors, with incorporation or reduction of molecular oxygen, 2-oxoglutarate as one donor, and incorporation of one atom each of oxygen into both donors);GO:0016491:(oxidoreductase activity);GO:0005506:(iron ion binding);GO:0031418:(L-ascorbic acid binding);GO:0016705:(oxidoreductase activity, acting on …
TGME49_288930	| organism=Toxoplasma_gondii_ME49 | product=hypothetical protein | location=TGME49_chrIX:2820189-2833078(+) | length=1185 | sequence_SO=chromosome | SO=protein_coding	1185	N	0.19	0.77	KKRRK	KKRRK	1156	5	eeeee	100	PANTHER:PTHR13108:141-346;PANTHER:PTHR13108:SF9:141-346;Pfam:PF05786:215-512	IPR022816:Condensin complex subunit 2/barren
						[KR]{2}x{0,1}[KR]{2,4}x{25,34}K{2,4}x{1,2}K	RRQKRRREGRGGKHEEGNRKGHRDEETGSKKRRGKKRRK	1122	12	ebeeeee-x27-eeeee	91.7
						R[RK]K[RK]KR	RRKRKR	937	6	eeeeee	100
						[RK]{3,}?x{8,16}[RK]{4,}?	KRRGALGDEERRQKRRR	1112	7	eee-x10-eeee	100
						R[RK]x[KR]x[RK]{2,}?[DE]	RRQKRRRE	1122	8	ebeeeeee	87.5
						R[RK]x[KR]x[RK]{2,}?[DE]	RRGKKRRKE	1153	9	eeeeeeeee	100
						KKRRxK	KKRRGK	1151	6	eeeeee	100
TGME49_290585	| organism=Toxoplasma_gondii_ME49 | product=hypothetical protein | location=TGME49_chrIX:3752416-3754414(-) | length=425 | sequence_SO=chromosome | SO=protein_coding	425	N	0.609	0.65							Pfam:PF03828:90-116;SUPERFAMILY:SSF81631:90-120	IPR002058:PAP/25A-associated
TGME49_289840	| organism=Toxoplasma_gondii_ME49 | product=hypothetical protein | location=TGME49_chrIX:3479891-3484848(-) | length=1290 | sequence_SO=chromosome | SO=protein_coding	1290	N	0.174	0.95
TGME49_290040	| organism=Toxoplasma_gondii_ME49 | product=macrophage migration inhibitory factor, putative | location=TGME49_chrIX:3598874-3600716(+) | length=116 | sequence_SO=chromosome | SO=protein_coding	116	N	0.849	0.01							ProDom:PD004816:28-115;Pfam:PF01187:18-110;PANTHER:PTHR11954:2-115;PANTHER:PTHR11954:SF6:2-115;ProSitePatterns:PS01158:56-70;Gene3D:G3DSA:3.30.429.10:1-115	IPR001398:Macrophage migration inhibitory factor;IPR001398:Macrophage migration inhibitory factor;IPR001398:Macrophage migration inhibitory factor;IPR019829:Macrophage migration inhibitory factor, conserved site;IPR014347:Tautomerase
TGME49_288990	| organism=Toxoplasma_gondii_ME49 | product=hypothetical protein | location=TGME49_chrIX:2896043-2900161(-) | length=597 | sequence_SO=chromosome | SO=protein_coding	597	N	0.378	0.72							SUPERFAMILY:SSF46689:467-515	IPR009057:Homeodomain-like	GO:0003677:(DNA binding)
TGME49_292245	| organism=Toxoplasma_gondii_ME49 | product=hypothetical protein | location=TGME49_chrIX:4641832-4642299(+) | length=155 | sequence_SO=chromosome | SO=protein_coding	155	N	0.444	0.65							SignalP_GRAM_POSITIVE:SignalP-TM:1-26
TGME49_290950	| organism=Toxoplasma_gondii_ME49 | product=chain i, clathrin d6 coat with auxilin j-domain | location=TGME49_chrIX:3961429-3973636(-) | length=1731 | sequence_SO=chromosome | SO=protein_coding	1731	N	0.333	0.48							Pfam:PF00637:1011-1158;Pfam:PF13838:386-451;PANTHER:PTHR10292:SF1:2-1731;PANTHER:PTHR10292:2-1731;SMART:SM00299:1461-1621;Gene3D:G3DSA:2.130.10.110:1-392;Gene3D:G3DSA:1.25.40.10:1557-1667;PIRSF:PIRSF002290:1-1728	IPR000547:Clathrin, heavy chain/VPS, 7-fold repeat;IPR000547:Clathrin, heavy chain/VPS, 7-fold repeat;IPR016025:Clathrin, heavy chain, linker/propeller domain;IPR011990:Tetratricopeptide-like helical;IPR016341:Clathrin, heavy chain	GO:0005515:(protein binding);GO:0030132:(clathrin coat of coated pit);GO:0006886:(intracellular protein transport);GO:0005198:(structural molecule activity);GO:0016192:(vesicle-mediated transport);GO:0030130:(clathrin coat of trans-Golgi network vesicle)
TGME49_289280	| organism=Toxoplasma_gondii_ME49 | product=hypothetical protein | location=TGME49_chrIX:3135307-3145106(-) | length=975 | sequence_SO=chromosome | SO=protein_coding	975	N	0.265	0.91	[KR][KR][KR][KR][KR][KR][KR]	KKKKKKK	447	7	eeeeeee	100
						KKKKKx{3,6}KK	KKKKKKKSSGKK	447	12	eeeeeeeeeeee	100
TGME49_288840	| organism=Toxoplasma_gondii_ME49 | product=hypothetical protein | location=TGME49_chrIX:2764943-2766889(+) | length=648 | sequence_SO=chromosome | SO=protein_coding	648	Y	0.477	0.96	[RK]K{2,4}x[RK][QL][RK][PL]	KKKSRLRL	475	8	eeebeeeb	75
						[RK]{3,}?x{8,16}[RK]{4,}?	RRRLAMSSKSDTEKRKR	152	7	bbb-x10-eeee	57.1
TGME49_289150	| organism=Toxoplasma_gondii_ME49 | product=hypothetical protein | location=TGME49_chrIX:3026998-3031839(-) | length=1002 | sequence_SO=chromosome | SO=protein_coding	1002	N	0.612	0.91							TMHMM:TMhelix:220-242;Coils:Coil:918-946
TGME49_291030	| organism=Toxoplasma_gondii_ME49 | product=zinc finger, C3HC4 type (RING finger) domain-containing protein | location=TGME49_chrIX:4075200-4080020(+) | length=990 | sequence_SO=chromosome | SO=protein_coding	990	N	0.311	0.9							Pfam:PF13639:881-924;PANTHER:PTHR22764:515-989;PANTHER:PTHR22764:SF38:515-989;SMART:SM00184:882-922;Gene3D:G3DSA:3.10.330.10:558-635;Gene3D:G3DSA:3.30.40.10:880-928;ProSiteProfiles:PS50089:882-923	IPR001841:Zinc finger, RING-type;IPR001841:Zinc finger, RING-type;IPR013083:Zinc finger, RING/FYVE/PHD-type;IPR001841:Zinc finger, RING-type	GO:0005515:(protein binding);GO:0008270:(zinc ion binding)
TGME49_290590	| organism=Toxoplasma_gondii_ME49 | product=hypothetical protein | location=TGME49_chrIX:3754666-3757488(-) | length=940 | sequence_SO=chromosome | SO=protein_coding	940	N	0.461	0.62							PANTHER:PTHR12271:SF14:675-914;PANTHER:PTHR12271:675-914;SUPERFAMILY:SSF81631:871-917;SUPERFAMILY:SSF81301:669-701;Gene3D:G3DSA:3.30.460.10:800-827
TGME49_289222	| organism=Toxoplasma_gondii_ME49 | product=hypothetical protein | location=TGME49_chrIX:3092755-3098725(+) | length=671 | sequence_SO=chromosome | SO=protein_coding	671	N	0.487	0.75	K[RK]{2,}?[QL]x{3,8}R{3}	KRRQNEGRGRGRRR	306	14	eeeeeeeebebeee	85.7	SUPERFAMILY:SSF48371:142-274;SignalP_GRAM_POSITIVE:SignalP-TM:1-27	IPR016024:Armadillo-type fold	GO:0005488:(binding)
TGME49_210330	| organism=Toxoplasma_gondii_ME49 | product=SAG-related sequence SRS37B | location=TGME49_chrIX:4867862-4868905(+) | length=347 | sequence_SO=chromosome | SO=protein_coding	347	Y	0.655	0.07							Pfam:PF04092:41-169;Gene3D:G3DSA:2.60.40.1320:190-306	IPR007226:SAG;IPR007226:SAG	GO:0016020:(membrane)
TGME49_291880	| organism=Toxoplasma_gondii_ME49 | product=hypothetical protein | location=TGME49_chrIX:4386569-4393152(+) | length=783 | sequence_SO=chromosome | SO=protein_coding	783	N	0.04	0.2							Coils:Coil:59-87
TGME49_289210	| organism=Toxoplasma_gondii_ME49 | product=prefoldin subunit protein | location=TGME49_chrIX:3081780-3083387(-) | length=322 | sequence_SO=chromosome | SO=protein_coding	322	N	0.399	0.8	R[RK]x[KR]x[RK]{2,}?[DE]	RKERQKRE	305	8	eeeeeeee	100	Pfam:PF01920:160-264;PANTHER:PTHR21100:151-272;PANTHER:PTHR21100:SF9:151-272;SUPERFAMILY:SSF46579:159-259;Gene3D:G3DSA:1.10.287.370:155-258;Coils:Coil:173-197	IPR002777:Prefoldin beta-like;IPR016661:Prefoldin, subunit 4;IPR009053:Prefoldin	GO:0016272:(prefoldin complex);GO:0051087:(chaperone binding);GO:0051082:(unfolded protein binding);GO:0006457:(protein folding)
TGME49_290970	| organism=Toxoplasma_gondii_ME49 | product=8-amino-7-oxononanoate synthase | location=TGME49_chrIX:4003148-4005052(-) | length=577 | sequence_SO=chromosome | SO=protein_coding	577	N	0.765	0.11							Pfam:PF00155:204-555;PANTHER:PTHR13693:SF6:134-558;PANTHER:PTHR13693:134-558;ProSitePatterns:PS00599:397-406;Gene3D:G3DSA:3.90.1150.10:436-558;Gene3D:G3DSA:3.40.640.10:216-435	IPR004839:Aminotransferase, class I/classII;IPR001917:Aminotransferase, class-II, pyridoxal-phosphate binding site;IPR015422:Pyridoxal phosphate-dependent transferase, major region, subdomain 2;IPR015421:Pyridoxal phosphate-dependent transferase, major region, subdomain 1	GO:0009058:(biosynthetic process);GO:0008152:(metabolic process);GO:0003824:(catalytic activity);GO:0016740:(transferase activity);GO:0030170:(pyridoxal phosphate binding)
TGME49_288720	| organism=Toxoplasma_gondii_ME49 | product=ribosomal protein RPL10 | location=TGME49_chrIX:2708803-2711114(-) | length=221 | sequence_SO=chromosome | SO=protein_coding	221	N	0.639	0.17							PANTHER:PTHR11726:1-208;Pfam:PF00252:5-165;SUPERFAMILY:SSF54686:4-173;ProSitePatterns:PS01257:108-129;Gene3D:G3DSA:3.90.1170.10:4-173;TIGRFAM:TIGR00279:1-174;PIRSF:PIRSF005590:1-188	IPR016180:Ribosomal protein L10e/L16;IPR016180:Ribosomal protein L10e/L16;IPR018255:Ribosomal protein L10e, conserved site;IPR001197:Ribosomal protein L10e;IPR001197:Ribosomal protein L10e	GO:0006412:(translation);GO:0005840:(ribosome);GO:0005622:(intracellular);GO:0003735:(structural constituent of ribosome)
TGME49_289860	| organism=Toxoplasma_gondii_ME49 | product=hypothetical protein | location=TGME49_chrIX:3490309-3490929(-) | length=133 | sequence_SO=chromosome | SO=protein_coding	133	Y	0.828	0.11							TMHMM:TMhelix:4-26;Coils:Coil:65-86;SignalP_GRAM_POSITIVE:SignalP-TM:1-23;SignalP_EUK:SignalP-noTM:1-23
TGME49_290225	| organism=Toxoplasma_gondii_ME49 | product=hypothetical protein | location=TGME49_chrIX:3649999-3661485(-) | length=1936 | sequence_SO=chromosome | SO=protein_coding	1936	N	0.187	0.96	RRRRRRx{0,2}R	RRRRRRGKR	1067	9	eeeeeeeee	100	SUPERFAMILY:SSF56112:1711-1753;Gene3D:G3DSA:2.20.110.10:39-112;Gene3D:G3DSA:1.10.510.10:1711-1756;ProSiteProfiles:PS50105:237-307	IPR011009:Protein kinase-like domain;IPR001660:Sterile alpha motif domain	GO:0005515:(protein binding);GO:0016772:(transferase activity, transferring phosphorus-containing groups)
						RRRRRR	RRRRRR	1067	6	eeeeee	100
						R[RK]x[KR]x[RK]{2,}?[DE]	RRRRGKRE	1069	8	eeeeeeee	100
						[KR][KR]x[KR][KR][KR]x[KR][KR]	RRRRRRGKR	1067	9	eeeeeeeee	100
TGME49_289110	| organism=Toxoplasma_gondii_ME49 | product=hypothetical protein | location=TGME49_chrIX:2997263-3000871(-) | length=1202 | sequence_SO=chromosome | SO=protein_coding	1202	N	0.218	0.84	[YFW]RRRR[PL]	FRRRRL	108	6	bbeebb	33.3
						[KR][KR]x[KR][KR][KR]x[KR][KR]	KKEKRRNRR	277	9	eeeeeeeee	100
TGME49_291900	| organism=Toxoplasma_gondii_ME49 | product=Ydr279p family (RNase H2 complex component) protein | location=TGME49_chrIX:4399443-4401095(+) | length=550 | sequence_SO=chromosome | SO=protein_coding	550	N	0.579	0.82							Pfam:PF09468:68-232	IPR019024:Ribonuclease H2, subunit B	GO:0005634:(nucleus)
TGME49_289970	| organism=Toxoplasma_gondii_ME49 | product=hypothetical protein | location=TGME49_chrIX:3558050-3559653(+) | length=232 | sequence_SO=chromosome | SO=protein_coding	232	N	0.582	0.48
TGME49_291075	| organism=Toxoplasma_gondii_ME49 | product=hypothetical protein | location=TGME49_chrIX:4102425-4106734(+) | length=1393 | sequence_SO=chromosome | SO=protein_coding	1393	N	0.223	0.78
TGME49_292300	| organism=Toxoplasma_gondii_ME49 | product=DNA-directed RNA polymerase III RPC8 | location=TGME49_chrIX:4674325-4678905(-) | length=1166 | sequence_SO=chromosome | SO=protein_coding	1166	N	0.292	0.77							PANTHER:PTHR13158:993-1165;PANTHER:PTHR13158:SF1:993-1165;SUPERFAMILY:SSF111331:995-1049;Gene3D:G3DSA:3.40.50.10330:562-636;Gene3D:G3DSA:2.60.200.30:997-1051;SignalP_EUK:SignalP-noTM:1-5	IPR016064:ATP-NAD kinase, PpnK-type;IPR017438:ATP-NAD kinase, PpnK-type, alpha/beta;IPR017437:ATP-NAD kinase, PpnK-type, all-beta	GO:0008152:(metabolic process);GO:0003951:(NAD+ kinase activity)
TGME49_289230	| organism=Toxoplasma_gondii_ME49 | product=50S ribosomal protein L12, putative | location=TGME49_chrIX:3100471-3102027(-) | length=518 | sequence_SO=chromosome | SO=protein_coding	518	N	0.171	0.65							Hamap:MF_00368:385-518;Pfam:PF00542:450-517;PANTHER:PTHR11809:331-518;SUPERFAMILY:SSF48300:389-439;SUPERFAMILY:SSF54736:446-517;Gene3D:G3DSA:1.20.5.710:389-436;Gene3D:G3DSA:3.30.1390.10:445-517;TIGRFAM:TIGR00855:389-517	IPR000206:Ribosomal protein L7/L12;IPR013823:Ribosomal protein L7/L12, C-terminal;IPR008932:Ribosomal protein L7/L12, oligomerisation;IPR014719:Ribosomal protein L7/L12, C-terminal/adaptor protein ClpS-like;IPR014719:Ribosomal protein L7/L12, C-terminal/adaptor protein ClpS-like;IPR000206:Ribosomal protein L7/L12	GO:0006412:(translation);GO:0005840:(ribosome);GO:0003735:(structural constituent of ribosome);GO:0005622:(intracellular)
TGME49_289216	| organism=Toxoplasma_gondii_ME49 | product=hypothetical protein | location=TGME49_chrIX:3084738-3090020(+) | length=419 | sequence_SO=chromosome | SO=protein_coding	419	N	0.484	0.94	R[RK]{3,}?[DE]K	RKKREK	8	6	eeeeee	100	PANTHER:PTHR13371:265-418;SignalP_GRAM_POSITIVE:SignalP-TM:1-4;Coils:Coil:69-107
TGME49_210482	| organism=Toxoplasma_gondii_ME49 | product=hypothetical protein | location=TGME49_chrIX:4745269-4748020(-) | length=621 | sequence_SO=chromosome | SO=protein_coding	621	N	0.753	0.52							SignalP_GRAM_POSITIVE:SignalP-TM:1-29
TGME49_290880	| organism=Toxoplasma_gondii_ME49 | product=DnaJ domain-containing protein | location=TGME49_chrIX:3909841-3914583(-) | length=965 | sequence_SO=chromosome | SO=protein_coding	965	N	0.286	0.87							Pfam:PF00226:12-71;PRINTS:PR00625:32-47;SUPERFAMILY:SSF46565:10-83;SMART:SM00271:11-68;Gene3D:G3DSA:1.10.287.110:11-88;Coils:Coil:586-607;ProSiteProfiles:PS50076:12-74	IPR001623:Heat shock protein DnaJ, N-terminal;IPR003095:Heat shock protein DnaJ;IPR001623:Heat shock protein DnaJ, N-terminal;IPR001623:Heat shock protein DnaJ, N-terminal;IPR001623:Heat shock protein DnaJ, N-terminal;IPR001623:Heat shock protein DnaJ, N-terminal	GO:0031072:(heat shock protein binding);GO:0051082:(unfolded protein binding);GO:0006457:(protein folding)
TGME49_291970	| organism=Toxoplasma_gondii_ME49 | product=hypothetical protein | location=TGME49_chrIX:4439790-4440173(-) | length=127 | sequence_SO=chromosome | SO=protein_coding	127	N	0.874	0.15
TGME49_288830	| organism=Toxoplasma_gondii_ME49 | product=NADH dehydrogenase (NDH2-II) | location=TGME49_chrIX:2754569-2762254(+) | length=657 | sequence_SO=chromosome | SO=protein_coding	657	N	0.48	0.22							Pfam:PF07992:153-474;Pfam:PF00070:313-397;PANTHER:PTHR22915:152-650;PANTHER:PTHR22915:SF4:152-650;PRINTS:PR00368:252-270;Gene3D:G3DSA:3.50.50.60:152-260	IPR023753:Pyridine nucleotide-disulphide oxidoreductase, FAD/NAD(P)-binding domain;IPR001327:Pyridine nucleotide-disulphide oxidoreductase, NAD-binding domain;IPR013027:FAD-dependent pyridine nucleotide-disulphide oxidoreductase	GO:0055114:(oxidation-reduction process);GO:0016491:(oxidoreductase activity);GO:0050660:(flavin adenine dinucleotide binding)
TGME49_210600	| organism=Toxoplasma_gondii_ME49 | product=KRUF family protein | location=TGME49_chrIX:4730828-4735933(+) | length=1109 | sequence_SO=chromosome | SO=protein_coding	1109	Y	0.166	0.94							SignalP_EUK:SignalP-noTM:1-18;Coils:Coil:709-737
TGME49_289900	| organism=Toxoplasma_gondii_ME49 | product=n-acetyltransferase family protein | location=TGME49_chrIX:3512191-3513490(+) | length=166 | sequence_SO=chromosome | SO=protein_coding	166	N	0.612	0.02							Pfam:PF00583:50-128;PANTHER:PTHR23091:SF5:1-155;PANTHER:PTHR23091:1-155;Gene3D:G3DSA:3.40.630.30:4-151;ProSiteProfiles:PS51186:2-151	IPR000182:GNAT domain;IPR016181:Acyl-CoA N-acyltransferase;IPR000182:GNAT domain	GO:0008080:(N-acetyltransferase activity)
TGME49_290660	| organism=Toxoplasma_gondii_ME49 | product=RNA recognition motif-containing protein | location=TGME49_chrIX:3821089-3825605(-) | length=446 | sequence_SO=chromosome | SO=protein_coding	446	N	0.308	0.08							Pfam:PF13893:34-91;Pfam:PF14259:368-436;PANTHER:PTHR11546:SF3:11-446;PANTHER:PTHR11546:11-446;SUPERFAMILY:SSF54928:238-326;SMART:SM00360:17-89;Gene3D:G3DSA:3.30.70.330:363-443;ProSiteProfiles:PS50102:366-444	IPR000504:RNA recognition motif domain;IPR012677:Nucleotide-binding, alpha-beta plait;IPR000504:RNA recognition motif domain	GO:0000166:(nucleotide binding);GO:0003676:(nucleic acid binding)
TGME49_291650	| organism=Toxoplasma_gondii_ME49 | product=hypothetical protein | location=TGME49_chrIX:4314826-4316139(-) | length=437 | sequence_SO=chromosome | SO=protein_coding	437	N	0.404	0.6
TGME49_291910	| organism=Toxoplasma_gondii_ME49 | product=hypothetical protein | location=TGME49_chrIX:4402874-4404496(-) | length=303 | sequence_SO=chromosome | SO=protein_coding	303	N	0.138	0.92
TGME49_289610	| organism=Toxoplasma_gondii_ME49 | product=hypothetical protein | location=TGME49_chrIX:3342941-3344553(+) | length=196 | sequence_SO=chromosome | SO=protein_coding	196	N	0.838	0.01
TGME49_290020	| organism=Toxoplasma_gondii_ME49 | product=cyclin dependent kinase binding protein | location=TGME49_chrIX:3585239-3590938(-) | length=911 | sequence_SO=chromosome | SO=protein_coding	911	N	0.657	0.88	KKRRK	KKRRK	692	5	eeeee	100	Pfam:PF00134:763-875;PANTHER:PTHR22896:712-830;SUPERFAMILY:SSF47954:743-876;Gene3D:G3DSA:1.10.472.10:771-876	IPR006671:Cyclin, N-terminal;IPR013763:Cyclin-like;IPR013763:Cyclin-like
TGME49_289030	| organism=Toxoplasma_gondii_ME49 | product=hypothetical protein | location=TGME49_chrIX:2925175-2927391(-) | length=131 | sequence_SO=chromosome | SO=protein_coding	131	N	0.806	0.41							SignalP_GRAM_POSITIVE:SignalP-TM:1-34
TGME49_288870	| organism=Toxoplasma_gondii_ME49 | product=hypothetical protein | location=TGME49_chrIX:2785648-2786385(-) | length=245 | sequence_SO=chromosome | SO=protein_coding	245	N	0.839	0.91	[RK]{3,}?x{8,16}[RK]{4,}?	RKRSSPPAYRRTEGEKERRKRR	159	7	eee-x15-eeee	100
TGME49_291330	| organism=Toxoplasma_gondii_ME49 | product=RNA recognition motif-containing protein | location=TGME49_chrIX:4246860-4249430(+) | length=228 | sequence_SO=chromosome | SO=protein_coding	228	N	0.347	0.31							Pfam:PF00076:120-188;PANTHER:PTHR19965:SF8:1-226;PANTHER:PTHR19965:1-226;SMART:SM00360:119-191;Gene3D:G3DSA:3.30.70.330:95-198;ProSiteProfiles:PS50102:118-195	IPR000504:RNA recognition motif domain;IPR000504:RNA recognition motif domain;IPR012677:Nucleotide-binding, alpha-beta plait;IPR000504:RNA recognition motif domain	GO:0000166:(nucleotide binding);GO:0003676:(nucleic acid binding)
TGME49_289200	| organism=Toxoplasma_gondii_ME49 | product=RAP domain-containing protein | location=TGME49_chrIX:3067928-3081281(+) | length=890 | sequence_SO=chromosome | SO=protein_coding	890	N	0.151	0.92							Pfam:PF08373:818-872;SMART:SM00952:818-875;ProSiteProfiles:PS51286:816-874	IPR013584:RAP domain;IPR013584:RAP domain;IPR013584:RAP domain
TGME49_288750	| organism=Toxoplasma_gondii_ME49 | product=ubiquinol-cytochrome c reductase | location=TGME49_chrIX:2724939-2727335(+) | length=234 | sequence_SO=chromosome | SO=protein_coding	234	N	0.244	0.18							ProDom:PD008153:43-141;Pfam:PF02271:51-148;PANTHER:PTHR12022:18-162;Gene3D:G3DSA:1.10.1090.10:37-156	IPR003197:Cytochrome d ubiquinol oxidase, 14kDa subunit;IPR003197:Cytochrome d ubiquinol oxidase, 14kDa subunit;IPR003197:Cytochrome d ubiquinol oxidase, 14kDa subunit;IPR003197:Cytochrome d ubiquinol oxidase, 14kDa subunit	GO:0006122:(mitochondrial electron transport, ubiquinol to cytochrome c);GO:0008121:(ubiquinol-cytochrome-c reductase activity)
TGME49_290720	| organism=Toxoplasma_gondii_ME49 | product=vacuolar proton translocating ATPase subunit, putative | location=TGME49_chrIX:3857823-3867465(+) | length=1066 | sequence_SO=chromosome | SO=protein_coding	1066	N	0.123	0.61							PANTHER:PTHR11629:1-1064;PANTHER:PTHR11629:SF9:1-1064;Pfam:PF01496:278-1054;TMHMM:TMhelix:606-628;Coils:Coil:41-76	IPR002490:ATPase, V0/A0 complex, 116kDa subunit;IPR002490:ATPase, V0/A0 complex, 116kDa subunit	GO:0015991:(ATP hydrolysis coupled proton transport);GO:0015078:(hydrogen ion transmembrane transporter activity);GO:0033177:(proton-transporting two-sector ATPase complex, proton-transporting domain)
TGME49_292220	| organism=Toxoplasma_gondii_ME49 | product=PCI domain-containing protein | location=TGME49_chrIX:4617149-4624014(+) | length=558 | sequence_SO=chromosome | SO=protein_coding	558	N	0.375	0.55	[YFW]RRRR[PL]	WRRRRL	215	6	bbbbbb	0	PANTHER:PTHR10758:SF2:160-558;PANTHER:PTHR10758:160-558;Pfam:PF08375:487-552;Pfam:PF01399:380-482;SMART:SM00088:414-504;SMART:SM00753:239-414;Gene3D:G3DSA:1.10.10.10:417-481	IPR013586:26S proteasome regulatory subunit, C-terminal;IPR000717:Proteasome component (PCI) domain;IPR000717:Proteasome component (PCI) domain;IPR013143:PCI/PINT associated module;IPR011991:Winged helix-turn-helix transcription repressor DNA-binding	GO:0005515:(protein binding);GO:0030234:(enzyme regulator activity);GO:0000502:(proteasome complex);GO:0042176:(regulation of protein catabolic process)
TGME49_288880	| organism=Toxoplasma_gondii_ME49 | product=hypothetical protein | location=TGME49_chrIX:2787488-2790391(+) | length=654 | sequence_SO=chromosome | SO=protein_coding	654	N	0.419	0.74	R[RK]x[KR]x[RK]{2,}?[DE]	RRLKEKRE	40	8	eebeeeee	87.5
TGME49_290310	| organism=Toxoplasma_gondii_ME49 | product=hypothetical protein | location=TGME49_chrIX:3695327-3704615(-) | length=1878 | sequence_SO=chromosome | SO=protein_coding	1878	N	0.29	0.87
TGME49_291660	| organism=Toxoplasma_gondii_ME49 | product=hypothetical protein | location=TGME49_chrIX:4318703-4319729(+) | length=261 | sequence_SO=chromosome | SO=protein_coding	261	N	0.394	0.63							Coils:Coil:148-176
TGME49_290940	| organism=Toxoplasma_gondii_ME49 | product=EMP/nonaspanin domain family protein | location=TGME49_chrIX:3950752-3957819(-) | length=654 | sequence_SO=chromosome | SO=protein_coding	654	Y	0.688	0.01							Pfam:PF02990:74-610;PANTHER:PTHR10766:13-654;PANTHER:PTHR10766:SF1:13-654;TMHMM:TMhelix:543-565;SignalP_EUK:SignalP-TM:1-35	IPR004240:Nonaspanin (TM9SF);IPR004240:Nonaspanin (TM9SF)	GO:0016021:(integral to membrane)
TGME49_288910	| organism=Toxoplasma_gondii_ME49 | product=C1orf123, putative | location=TGME49_chrIX:2802305-2805801(+) | length=159 | sequence_SO=chromosome | SO=protein_coding	159	N	0.752	0.07							Pfam:PF05907:1-157;PANTHER:PTHR12857:1-159;PANTHER:PTHR12857:SF0:1-159	IPR008584:Protein of unknown function DUF866, eukaryotic;IPR008584:Protein of unknown function DUF866, eukaryotic
TGME49_291670	| organism=Toxoplasma_gondii_ME49 | product=DEAD/DEAH box helicase domain-containing protein | location=TGME49_chrIX:4320076-4322124(-) | length=682 | sequence_SO=chromosome | SO=protein_coding	682	Y	0.604	0.85							Pfam:PF00270:250-452;Pfam:PF00271:542-606;PANTHER:PTHR24031:SF35:228-674;PANTHER:PTHR24031:228-674;SMART:SM00490:524-607;SMART:SM00487:245-483;Gene3D:G3DSA:3.40.50.300:481-633;ProSiteProfiles:PS51194:499-643;ProSiteProfiles:PS51192:257-464	IPR011545:DNA/RNA helicase, DEAD/DEAH box type, N-terminal;IPR001650:Helicase, C-terminal;IPR001650:Helicase, C-terminal;IPR014001:Helicase, superfamily 1/2, ATP-binding domain;IPR001650:Helicase, C-terminal;IPR014001:Helicase, superfamily 1/2, ATP-binding domain	GO:0004386:(helicase activity);GO:0003676:(nucleic acid binding);GO:0005524:(ATP binding);GO:0008026:(ATP-dependent helicase activity)
TGME49_290923	| organism=Toxoplasma_gondii_ME49 | product=hypothetical protein | location=TGME49_chrIX:3946451-3947159(-) | length=200 | sequence_SO=chromosome | SO=protein_coding	200	N	0.879	0.73	R[RK]x{4,6}[RK][RK]x[RK]x{1,3}[RK][RK][PLQ]	RKPAHREKRARAKRP	135	15	eeeeeeeeeeeeeee	100
TGME49_290260	| organism=Toxoplasma_gondii_ME49 | product=thioredoxin family Trp26 protein | location=TGME49_chrIX:3669016-3671361(+) | length=208 | sequence_SO=chromosome | SO=protein_coding	208	N	0.424	0.01							Pfam:PF06201:23-169;PANTHER:PTHR12175:SF0:2-205;PANTHER:PTHR12175:2-205;Gene3D:G3DSA:2.60.120.470:15-196;ProSiteProfiles:PS51532:12-186	IPR010400:PITH domain;IPR010400:PITH domain;IPR010400:PITH domain
TGME49_289960	| organism=Toxoplasma_gondii_ME49 | product=hypothetical protein | location=TGME49_chrIX:3550799-3554192(-) | length=689 | sequence_SO=chromosome | SO=protein_coding	689	N	0.302	0.71							TMHMM:TMhelix:600-622
TGME49_289780	| organism=Toxoplasma_gondii_ME49 | product=ATP-dependent hsl protease ATP-binding subunit hslU, putative | location=TGME49_chrIX:3441742-3452210(-) | length=937 | sequence_SO=chromosome | SO=protein_coding	937	N	0.423	0.81							PANTHER:PTHR11262:SF3:477-937;PANTHER:PTHR11262:477-937;Pfam:PF07724:703-822;Pfam:PF13207:539-586;Pfam:PF10431:828-898;SUPERFAMILY:SSF52540:655-924;SMART:SM00382:535-829;SMART:SM01086:828-923;Gene3D:G3DSA:3.40.50.300:735-832;Gene3D:G3DSA:1.10.8.10:704-734;Gene3D:G3DSA:1.10.8.60:833-936;TIGRFAM:TIGR00390:489-937	IPR004491:Heat shock protein HslU;IPR013093:ATPase, AAA-2;IPR019489:Clp ATPase, C-terminal;IPR003593:AAA+ ATPase domain;IPR019489:Clp ATPase, C-terminal;IPR004491:Heat shock protein HslU	GO:0005737:(cytoplasm);GO:0009376:(HslUV protease complex);GO:0017111:(nucleoside-triphosphatase activity);GO:0000166:(nucleotide binding);GO:0005524:(ATP binding);GO:0016887:(ATPase activity);GO:0070011:(peptidase activity, acting on L-amino acid peptides)
TGME49_292325	| organism=Toxoplasma_gondii_ME49 | product=hypothetical protein | location=TGME49_chrIX:4683833-4684661(+) | length=177 | sequence_SO=chromosome | SO=protein_coding	177	N	0.605	0.56	[KR]{2,3}xxKR[KR][QLM]	RRATKRRL	147	8	eeeeeeeb	87.5
TGME49_289890	| organism=Toxoplasma_gondii_ME49 | product=hypothetical protein | location=TGME49_chrIX:3507850-3511489(-) | length=481 | sequence_SO=chromosome | SO=protein_coding	481	N	0.42	1							Coils:Coil:448-476
TGME49_288640	| organism=Toxoplasma_gondii_ME49 | product=radical SAM domain-containing protein | location=TGME49_chrIX:2651964-2656378(+) | length=1011 | sequence_SO=chromosome | SO=protein_coding	1011	N	0.379	0.63							PANTHER:PTHR13932:373-600;Pfam:PF04055:282-434;SUPERFAMILY:SSF102114:371-602;SMART:SM00729:112-509;Gene3D:G3DSA:3.80.30.20:373-507;ProSiteProfiles:PS51257:1-23	IPR007197:Radical SAM;IPR006638:Elongator protein 3/MiaB/NifB;IPR023404:Radical SAM, alpha/beta horseshoe	GO:0003824:(catalytic activity);GO:0051536:(iron-sulfur cluster binding)
TGME49_290290	| organism=Toxoplasma_gondii_ME49 | product=ubiquitin-activating enzyme E1 family protein | location=TGME49_chrIX:3681333-3691332(+) | length=1092 | sequence_SO=chromosome | SO=protein_coding	1092	N	0.452	0.13							Pfam:PF09358:951-1087;Pfam:PF00899:37-161;Pfam:PF10585:616-659;Pfam:PF02134:765-814;PANTHER:PTHR10953:14-1085;PANTHER:PTHR10953:SF4:14-1085;PRINTS:PR01849:158-185;SUPERFAMILY:SSF69572:14-425;Gene3D:G3DSA:3.40.50.720:10-206;Gene3D:G3DSA:1.10.3240.10:838-917;Coils:Coil:341-362;ProSitePatterns:PS00865:632-640;SMART:SM00985:951-1087;TIGRFAM:TIGR01408:14-1089	IPR018965:Ubiquitin-activating enzyme e1, C-terminal;IPR000594:UBA/THIF-type NAD/FAD binding fold;IPR019572:Ubiquitin-activating enzyme;IPR000127:Ubiquitin-activating enzyme repeat;IPR000011:Ubiquitin/SUMO-activating enzyme E1;IPR009036:Molybdenum cofactor biosynthesis, MoeB;IPR016040:NAD(P)-binding domain;IPR023280:Ubiquitin-like 1 activating enzyme, catalytic cysteine domain;IPR018074:Ubiquitin…	GO:0003824:(catalytic activity);GO:0006464:(cellular protein modification process);GO:0008641:(small protein activating enzyme activity);GO:0000166:(nucleotide binding);GO:0005524:(ATP binding)
TGME49_289540	| organism=Toxoplasma_gondii_ME49 | product=hypothetical protein | location=TGME49_chrIX:3291692-3295474(+) | length=937 | sequence_SO=chromosome | SO=protein_coding	937	N	0.167	0.72
TGME49_291020	| organism=Toxoplasma_gondii_ME49 | product=myosin head (motor domain) domain-containing protein | location=TGME49_chrIX:4047955-4071340(-) | length=2484 | sequence_SO=chromosome | SO=protein_coding	2484	N	0.233	0.92							PANTHER:PTHR22870:1881-2179;Pfam:PF00063:510-999;Pfam:PF00415:2003-2055;SUPERFAMILY:SSF52540:1089-1147;SUPERFAMILY:SSF50985:1976-2181;SMART:SM00015:1752-1771;SMART:SM00242:498-1484;Coils:Coil:1039-1060;Gene3D:G3DSA:2.130.10.30:1875-2185;ProSiteProfiles:PS50096:1583-1608;ProSiteProfiles:PS50012:1924-2003	IPR001609:Myosin head, motor domain;IPR000408:Regulator of chromosome condensation, RCC1;IPR009091:Regulator of chromosome condensation/beta-lactamase-inhibitor protein II;IPR000048:IQ motif, EF-hand binding site;IPR001609:Myosin head, motor domain;IPR009091:Regulator of chromosome condensation/beta-lactamase-inhibitor protein II;IPR000048:IQ motif, EF-hand binding site;IPR000408:Regulator of chr…	GO:0016459:(myosin complex);GO:0005515:(protein binding);GO:0003774:(motor activity);GO:0005524:(ATP binding)
TGME49_292120	| organism=Toxoplasma_gondii_ME49 | product=membrane occupation and recognition nexus protein MORN2 | location=TGME49_chrIX:4562922-4564319(+) | length=465 | sequence_SO=chromosome | SO=protein_coding	465	N	0.759	0.17							Pfam:PF02493:336-356;PANTHER:PTHR23084:116-380;SMART:SM00698:196-217;Gene3D:G3DSA:2.20.110.10:142-250	IPR003409:MORN motif;IPR003409:MORN motif
TGME49_210460	| organism=Toxoplasma_gondii_ME49 | product=hypothetical protein | location=TGME49_chrIX:4770579-4773220(-) | length=726 | sequence_SO=chromosome | SO=protein_coding	726	N	0.354	0.61
TGME49_291070	| organism=Toxoplasma_gondii_ME49 | product=hypothetical protein | location=TGME49_chrIX:4099371-4101339(+) | length=273 | sequence_SO=chromosome | SO=protein_coding	273	N	0.678	0.37							Coils:Coil:123-165
TGME49_290730	| organism=Toxoplasma_gondii_ME49 | product=CS domain-containing protein | location=TGME49_chrIX:3870136-3875248(+) | length=380 | sequence_SO=chromosome | SO=protein_coding	380	N	0.692	0.71							PANTHER:PTHR22932:212-329;PANTHER:PTHR22932:SF1:212-329;Pfam:PF04969:219-305;SUPERFAMILY:SSF49764:215-346;Coils:Coil:127-165;SignalP_GRAM_POSITIVE:SignalP-TM:1-37;Gene3D:G3DSA:2.60.40.790:216-333;ProSiteProfiles:PS51203:215-315	IPR017447:CS domain;IPR008978:HSP20-like chaperone;IPR007052:CS-like domain
TGME49_290860	| organism=Toxoplasma_gondii_ME49 | product=amino acid transporter, putative | location=TGME49_chrIX:3899376-3901370(+) | length=664 | sequence_SO=chromosome | SO=protein_coding	664	N	0.707	0.14							PANTHER:PTHR20772:SF0:32-250;PANTHER:PTHR20772:32-250;Gene3D:G3DSA:1.20.1250.20:44-248
TGME49_288845	| organism=Toxoplasma_gondii_ME49 | product=hypothetical protein | location=TGME49_chrIX:2769072-2770253(-) | length=120 | sequence_SO=chromosome | SO=protein_coding	120	N	0.699	0.35
TGME49_290460	| organism=Toxoplasma_gondii_ME49 | product=hypothetical protein | location=TGME49_chrIX:3727613-3731975(+) | length=611 | sequence_SO=chromosome | SO=protein_coding	611	N	0.681	0.79
TGME49_292190	| organism=Toxoplasma_gondii_ME49 | product=hypothetical protein | location=TGME49_chrIX:4595289-4600674(-) | length=508 | sequence_SO=chromosome | SO=protein_coding	508	N	0.52	0.78	K[RK]{3,5}x{11,18}[RK]Kx{2,3}K	KKKKKARKGVNPLSCKKSQK	455	9	eeee-x11-eeeee	100	Pfam:PF04900:183-237;PANTHER:PTHR12416:132-506;TMHMM:TMhelix:51-73;Gene3D:G3DSA:3.40.50.1010:157-237	IPR006984:Protein of unknown function DUF652;IPR006984:Protein of unknown function DUF652
						[KR]{4}x{20,24}K{1,4}xK	KKKKKARKGVNPLSCKKSQKTVVNAPPTKAK	455	7	eeee-x24-eee	100
TGME49_290840	| organism=Toxoplasma_gondii_ME49 | product=serine protease | location=TGME49_chrIX:3878405-3884738(+) | length=960 | sequence_SO=chromosome | SO=protein_coding	960	N	0.47	0.64							Pfam:PF13365:445-583;PANTHER:PTHR22939:415-890;PANTHER:PTHR22939:SF1:415-890;PRINTS:PR00834:475-495;SMART:SM00020:421-610;Gene3D:G3DSA:2.30.42.10:721-787;Gene3D:G3DSA:2.40.10.10:417-500	IPR015724:Serine endopeptidase DegP2;IPR001940:Peptidase S1C, HrtA/DegP2/Q/S;IPR001254:Peptidase S1/S6, chymotrypsin/Hap	GO:0006508:(proteolysis);GO:0004252:(serine-type endopeptidase activity)
TGME49_292290	| organism=Toxoplasma_gondii_ME49 | product=hypothetical protein | location=TGME49_chrIX:4658367-4658849(+) | length=160 | sequence_SO=chromosome | SO=protein_coding	160	N	0.743	0.37
TGME49_292260	| organism=Toxoplasma_gondii_ME49 | product=SAG-related sequence SRS36B | location=TGME49_chrIX:4649539-4650627(+) | length=362 | sequence_SO=chromosome | SO=protein_coding	362	N	0.627	0.09							Pfam:PF04092:50-188;PRINTS:PR01801:182-198;Gene3D:G3DSA:2.60.40.1320:191-333	IPR007226:SAG;IPR007226:SAG;IPR007226:SAG	GO:0016020:(membrane)
TGME49_289160	| organism=Toxoplasma_gondii_ME49 | product=hypothetical protein | location=TGME49_chrIX:3032617-3032908(+) | length=79 | sequence_SO=chromosome | SO=protein_coding	79	N	0.586	0.28
TGME49_291080	| organism=Toxoplasma_gondii_ME49 | product=TATA-box binding protein TBP1 | location=TGME49_chrIX:4108607-4110391(-) | length=288 | sequence_SO=chromosome | SO=protein_coding	288	N	0.65	0.12							PANTHER:PTHR10126:28-280;PANTHER:PTHR10126:SF6:28-280;Pfam:PF00352:158-207;PRINTS:PR00686:186-201;Gene3D:G3DSA:3.30.310.10:246-282	IPR000814:TATA-box binding protein;IPR000814:TATA-box binding protein;IPR000814:TATA-box binding protein;IPR012295:Beta2-adaptin/TBP, C-terminal domain	GO:0006355:(regulation of transcription, DNA-dependent);GO:0003677:(DNA binding);GO:0006367:(transcription initiation from RNA polymerase II promoter)
TGME49_290990	| organism=Toxoplasma_gondii_ME49 | product=HEAT repeat-containing protein | location=TGME49_chrIX:4013124-4021937(-) | length=2505 | sequence_SO=chromosome | SO=protein_coding	2505	N	0.165	0.93	RxRxRxRxRxRxK	RERGRERTRQRAK	1433	13	eeeeeeebeeebe	84.6	SUPERFAMILY:SSF48371:756-863;Gene3D:G3DSA:1.25.10.10:495-522	IPR016024:Armadillo-type fold;IPR011989:Armadillo-like helical	GO:0005488:(binding)
						RxRxRxRxRxR	RERGRERTRQR	1433	11	eeeeeeebeee	90.9
						[RK]{3,}?x{8,16}[RK]{4,}?	RKKELEMLHVFRIFAPASRRKR	937	7	eee-x15-eeee	100
						[RK]{3,}?x{8,16}[RK]{4,}?	KKRSLSPVCFSFLLEGQRKRRR	1593	7	eee-x15-eeee	100
						RKRRR	RKRRR	1610	5	eeeee	100
TGME49_289170	| organism=Toxoplasma_gondii_ME49 | product=adenylate and guanylate cyclase catalytic domain-containing protein | location=TGME49_chrIX:3037441-3043804(+) | length=952 | sequence_SO=chromosome | SO=protein_coding	952	N	0.648	0.28	[RK]{3,}?x{8,16}[RK]{4,}?	KRRLHKGSPGGGEGRKKK	10	7	eeb-x11-eeee	85.7	Pfam:PF00211:621-815;Pfam:PF00520:104-202;PANTHER:PTHR11920:622-823;PANTHER:PTHR11920:SF33:622-823;SMART:SM00044:560-805;Gene3D:G3DSA:1.10.287.70:71-212;Gene3D:G3DSA:3.30.70.1230:615-824;ProSiteProfiles:PS50125:619-775	IPR001054:Adenylyl cyclase class-3/4/guanylyl cyclase;IPR005821:Ion transport domain;IPR001054:Adenylyl cyclase class-3/4/guanylyl cyclase;IPR001054:Adenylyl cyclase class-3/4/guanylyl cyclase;IPR001054:Adenylyl cyclase class-3/4/guanylyl cyclase	GO:0016020:(membrane);GO:0005216:(ion channel activity);GO:0035556:(intracellular signal transduction);GO:0016849:(phosphorus-oxygen lyase activity);GO:0006811:(ion transport);GO:0055085:(transmembrane transport);GO:0009190:(cyclic nucleotide biosynthetic process)
TGME49_291000	| organism=Toxoplasma_gondii_ME49 | product=PHD-finger domain-containing protein | location=TGME49_chrIX:4029731-4034042(+) | length=527 | sequence_SO=chromosome | SO=protein_coding	527	N	0.499	0.38							PANTHER:PTHR13793:172-390;Pfam:PF00628:177-225;Pfam:PF13832:276-389;SMART:SM00249:331-390;ProSitePatterns:PS01359:178-223;Gene3D:G3DSA:3.30.40.10:172-233;ProSiteProfiles:PS50016:175-226	IPR019787:Zinc finger, PHD-finger;IPR001965:Zinc finger, PHD-type;IPR019786:Zinc finger, PHD-type, conserved site;IPR013083:Zinc finger, RING/FYVE/PHD-type;IPR019787:Zinc finger, PHD-finger	GO:0005515:(protein binding);GO:0008270:(zinc ion binding)
TGME49_288940	| organism=Toxoplasma_gondii_ME49 | product=hypothetical protein | location=TGME49_chrIX:2837520-2859249(+) | length=6092 | sequence_SO=chromosome | SO=protein_coding	6092	N	0.137	0.92	G{2,4}[RK]x{1,3}G{3}	GGRCTGGGG	3950	9	bbbbbbbbb	0	TMHMM:TMhelix:6025-6047;Coils:Coil:3574-3595
						RRRRRRx{0,2}R	RRRRRRWR	602	8	eeeeeebe	87.5
						RRRRRR	RRRRRR	602	6	eeeeee	100
						[KR][KR]x[KR][KR][KR]x[KR][KR]	RRRRRRWRK	602	9	eeeeeebee	88.9
						R[KR]RRRRxR	RRRRRRWR	602	8	eeeeeebe	87.5
TGME49_289730	| organism=Toxoplasma_gondii_ME49 | product=Pep3/Vps18/deep orange family protein | location=TGME49_chrIX:3400326-3412982(-) | length=1157 | sequence_SO=chromosome | SO=protein_coding	1157	N	0.426	0.58	R[QMPL]RR[DE]R	RLRRDR	579	6	ebeeee	83.3	Pfam:PF10367:958-1064;Pfam:PF05131:357-464;PANTHER:PTHR23323:48-1146;PANTHER:PTHR23323:SF25:48-1146;SMART:SM00184:1036-1116;Gene3D:G3DSA:3.30.40.10:1102-1121	IPR019453:Vacuolar sorting protein 39/Transforming growth factor beta receptor-associated domain 2;IPR007810:Pep3/Vps18/deep orange;IPR001841:Zinc finger, RING-type;IPR013083:Zinc finger, RING/FYVE/PHD-type	GO:0005515:(protein binding);GO:0008270:(zinc ion binding)
TGME49_210412	| organism=Toxoplasma_gondii_ME49 | product=hypothetical protein | location=TGME49_chrIX:4808749-4810070(+) | length=204 | sequence_SO=chromosome | SO=protein_coding	204	N	0.107	0.06							TMHMM:TMhelix:119-141
TGME49_288650	| organism=Toxoplasma_gondii_ME49 | product=dense granule protein GRA12 | location=TGME49_chrIX:2656853-2658646(-) | length=436 | sequence_SO=chromosome | SO=protein_coding	436	N	0.529	0.08							TMHMM:TMhelix:20-42
TGME49_290890	| organism=Toxoplasma_gondii_ME49 | product=carbonyl reductase 1, putative | location=TGME49_chrIX:3919217-3923066(+) | length=401 | sequence_SO=chromosome | SO=protein_coding	401	N	0.466	0.01							Pfam:PF00106:100-250;PANTHER:PTHR24322:48-401;PANTHER:PTHR24322:SF19:48-401;PRINTS:PR00080:181-192;PRINTS:PR00081:101-118;SUPERFAMILY:SSF51735:97-362;Gene3D:G3DSA:3.40.50.720:97-371	IPR002198:Short-chain dehydrogenase/reductase SDR;IPR002198:Short-chain dehydrogenase/reductase SDR;IPR002347:Glucose/ribitol dehydrogenase;IPR016040:NAD(P)-binding domain	GO:0008152:(metabolic process);GO:0016491:(oxidoreductase activity);GO:0000166:(nucleotide binding)
TGME49_290930	| organism=Toxoplasma_gondii_ME49 | product=Mnd1 family protein | location=TGME49_chrIX:3949322-3950267(+) | length=201 | sequence_SO=chromosome | SO=protein_coding	201	N	0.807	0.43							Pfam:PF03962:18-194;Coils:Coil:84-105;PIRSF:PIRSF026991:1-197	IPR005647:Meiotic nuclear division protein 1;IPR005647:Meiotic nuclear division protein 1
TGME49_289770	| organism=Toxoplasma_gondii_ME49 | product=mu1 adaptin | location=TGME49_chrIX:3436819-3438111(+) | length=430 | sequence_SO=chromosome | SO=protein_coding	430	N	0.456	0.04							Pfam:PF00928:159-428;Pfam:PF01217:6-131;PANTHER:PTHR11998:4-429;PANTHER:PTHR11998:SF11:4-429;PRINTS:PR00314:237-264;ProSitePatterns:PS00991:257-271;ProSitePatterns:PS00990:159-179;Gene3D:G3DSA:3.30.450.60:5-142;Gene3D:G3DSA:2.60.40.1170:159-322;PIRSF:PIRSF005992:3-429	IPR008968:Clathrin adaptor, mu subunit, C-terminal;IPR022775:AP complex, mu/sigma subunit;IPR001392:Clathrin adaptor, mu subunit;IPR018240:Clathrin adaptor, mu subunit, conserved site;IPR018240:Clathrin adaptor, mu subunit, conserved site;IPR001392:Clathrin adaptor, mu subunit	GO:0005515:(protein binding);GO:0006886:(intracellular protein transport);GO:0016192:(vesicle-mediated transport);GO:0030131:(clathrin adaptor complex)
TGME49_292000	| organism=Toxoplasma_gondii_ME49 | product=hypothetical protein | location=TGME49_chrIX:4465948-4469028(-) | length=1026 | sequence_SO=chromosome | SO=protein_coding	1026	N	0.53	0.92	R[RK]{3,}?[DE]K	RKRRRDK	11	7	eeeeeee	100	Pfam:PF02536:814-877;SMART:SM00733:851-883	IPR003690:Mitochodrial transcription termination factor-related;IPR003690:Mitochodrial transcription termination factor-related
						RKRRR	RKRRR	11	5	eeeee	100
TGME49_289880	| organism=Toxoplasma_gondii_ME49 | product=hypothetical protein | location=TGME49_chrIX:3492814-3504627(-) | length=1326 | sequence_SO=chromosome | SO=protein_coding	1326	N	0.585	0.76							Pfam:PF05990:1023-1198;TMHMM:TMhelix:333-355;SUPERFAMILY:SSF53474:1008-1116	IPR010297:Protein of unknown function DUF900, hydrolase-like
TGME49_289760	| organism=Toxoplasma_gondii_ME49 | product=hypothetical protein | location=TGME49_chrIX:3430987-3433695(-) | length=902 | sequence_SO=chromosome | SO=protein_coding	902	Y	0.456	0.72	GR[RK]{2,4}xx[RK][QL]	GRRRRTRRL	127	9	eeeeebeeb	77.8	SignalP_GRAM_NEGATIVE:SignalP-noTM:1-27;Pfam:PF03099:471-547;PANTHER:PTHR12835:426-546;SUPERFAMILY:SSF55681:604-618;SignalP_EUK:SignalP-noTM:1-22;SignalP_GRAM_POSITIVE:SignalP-TM:1-27;Gene3D:G3DSA:3.30.930.10:598-641;Gene3D:G3DSA:2.30.30.100:870-898	IPR004143:Biotin/lipoate A/B protein ligase;IPR004408:Biotin--acetyl-CoA-carboxylase ligase	GO:0003824:(catalytic activity);GO:0006464:(cellular protein modification process);GO:0004077:(biotin-[acetyl-CoA-carboxylase] ligase activity)
TGME49_288670	| organism=Toxoplasma_gondii_ME49 | product=hypothetical protein | location=TGME49_chrIX:2661033-2665365(-) | length=1274 | sequence_SO=chromosome | SO=protein_coding	1274	N	0.367	0.94	R[IVLP][IVLP]KRR	RPLKRR	567	6	eebeeb	66.7
						RKRRR	RKRRR	739	5	beeee	80
TGME49_288820	| organism=Toxoplasma_gondii_ME49 | product=hypothetical protein | location=TGME49_chrIX:2747003-2749258(-) | length=751 | sequence_SO=chromosome | SO=protein_coding	751	N	0.941	0.38							Pfam:PF05653:38-332;PANTHER:PTHR12570:75-328	IPR008521:Magnesium transporter NIPA;IPR008521:Magnesium transporter NIPA
TGME49_292170	| organism=Toxoplasma_gondii_ME49 | product=histone lysine methyltransferase, SET, putative | location=TGME49_chrIX:4586807-4592284(-) | length=1599 | sequence_SO=chromosome | SO=protein_coding	1599	N	0.123	0.73	G{2,4}[RK]x{1,3}G{3}	GGRSVGGG	999	8	ebeeeeee	87.5	Pfam:PF12796:1097-1213;PANTHER:PTHR23213:663-1581;PANTHER:PTHR23213:SF64:663-1581;PRINTS:PR01415:1200-1214;SMART:SM00248:950-979;Gene3D:G3DSA:1.25.40.10:168-254;Gene3D:G3DSA:1.25.40.20:950-995;ProSiteProfiles:PS50297:1096-1224;ProSiteProfiles:PS50088:1125-1158	IPR020683:Ankyrin repeat-containing domain;IPR002110:Ankyrin repeat;IPR002110:Ankyrin repeat;IPR011990:Tetratricopeptide-like helical;IPR020683:Ankyrin repeat-containing domain;IPR020683:Ankyrin repeat-containing domain;IPR002110:Ankyrin repeat	GO:0005515:(protein binding)
TGME49_289990	| organism=Toxoplasma_gondii_ME49 | product=hypothetical protein | location=TGME49_chrIX:3567507-3571831(-) | length=753 | sequence_SO=chromosome | SO=protein_coding	753	N	0.179	0.84
TGME49_291820	| organism=Toxoplasma_gondii_ME49 | product=RNA helicase (UPF2 interacting domain) protein | location=TGME49_chrIX:4367456-4374515(-) | length=1539 | sequence_SO=chromosome | SO=protein_coding	1539	N	0.309	0.36							Pfam:PF13086:692-918;Pfam:PF09416:286-442;Pfam:PF13087:926-1126;PANTHER:PTHR10887:280-1217;PANTHER:PTHR10887:SF26:280-1217;SUPERFAMILY:SSF52540:687-1133;Gene3D:G3DSA:3.40.50.300:689-815	IPR018999:RNA helicase UPF1, UPF2-interacting domain	GO:0005737:(cytoplasm);GO:0000184:(nuclear-transcribed mRNA catabolic process, nonsense-mediated decay);GO:0004386:(helicase activity);GO:0005524:(ATP binding);GO:0003677:(DNA binding);GO:0008270:(zinc ion binding)
TGME49_289940	| organism=Toxoplasma_gondii_ME49 | product=uroporphyrinogen decarboxylase | location=TGME49_chrIX:3532401-3539478(-) | length=665 | sequence_SO=chromosome | SO=protein_coding	665	N	0.503	0.46							Pfam:PF01208:281-646;PANTHER:PTHR21091:287-654;PANTHER:PTHR21091:SF2:287-654;ProSitePatterns:PS00906:288-297;Gene3D:G3DSA:3.20.20.210:583-649	IPR000257:Uroporphyrinogen decarboxylase (URO-D);IPR006361:Uroporphyrinogen decarboxylase HemE;IPR000257:Uroporphyrinogen decarboxylase (URO-D)	GO:0004853:(uroporphyrinogen decarboxylase activity);GO:0006779:(porphyrin-containing compound biosynthetic process)
TGME49_289300	| organism=Toxoplasma_gondii_ME49 | product=methionyl-tRNA synthetase | location=TGME49_chrIX:3158174-3162976(+) | length=976 | sequence_SO=chromosome | SO=protein_coding	976	N	0.452	0.25							PANTHER:PTHR11946:228-893;PANTHER:PTHR11946:SF1:228-893;Pfam:PF01588:788-876;Pfam:PF09334:278-632;PRINTS:PR01041:620-631;Gene3D:G3DSA:2.170.220.10:389-498;Gene3D:G3DSA:3.40.50.620:499-608;Gene3D:G3DSA:2.40.50.140:783-884;Gene3D:G3DSA:1.10.730.10:610-772;ProSiteProfiles:PS50886:782-905;TIGRFAM:TIGR00398:278-746	IPR002547:tRNA-binding domain;IPR015413:Methionyl/Leucyl tRNA synthetase;IPR014758:Methionyl-tRNA synthetase;IPR014729:Rossmann-like alpha/beta/alpha sandwich fold;IPR012340:Nucleic acid-binding, OB-fold;IPR002547:tRNA-binding domain;IPR014758:Methionyl-tRNA synthetase	GO:0004812:(aminoacyl-tRNA ligase activity);GO:0005737:(cytoplasm);GO:0006418:(tRNA aminoacylation for protein translation);GO:0000166:(nucleotide binding);GO:0005524:(ATP binding);GO:0000049:(tRNA binding);GO:0006431:(methionyl-tRNA aminoacylation);GO:0004825:(methionine-tRNA ligase activity)
TGME49_290330	| organism=Toxoplasma_gondii_ME49 | product=chloride transporter, chloride channel (ClC) family protein | location=TGME49_chrIX:3712904-3722186(+) | length=1604 | sequence_SO=chromosome | SO=protein_coding	1604	N	0.217	0.9							Pfam:PF00654:576-938;PANTHER:PTHR11689:SF30:528-975;PANTHER:PTHR11689:528-975;PRINTS:PR00762:619-638;SUPERFAMILY:SSF54631:1498-1547;SUPERFAMILY:SSF81340:513-959;TMHMM:TMhelix:826-843;Gene3D:G3DSA:1.10.3080.10:522-962;Coils:Coil:1310-1339	IPR001807:Chloride channel, voltage gated;IPR001807:Chloride channel, voltage gated;IPR001807:Chloride channel, voltage gated;IPR014743:Chloride channel, core;IPR014743:Chloride channel, core	GO:0016020:(membrane);GO:0005216:(ion channel activity);GO:0005247:(voltage-gated chloride channel activity);GO:0055085:(transmembrane transport);GO:0006821:(chloride transport)
TGME49_290300	| organism=Toxoplasma_gondii_ME49 | product=hypothetical protein | location=TGME49_chrIX:3692526-3693623(+) | length=365 | sequence_SO=chromosome | SO=protein_coding	365	N	0.642	0.32
TGME49_289670	| organism=Toxoplasma_gondii_ME49 | product=DNA repair metallo-beta-lactamase | location=TGME49_chrIX:3370369-3373163(+) | length=435 | sequence_SO=chromosome | SO=protein_coding	435	N	0.484	0.48	KR{3,}?[LVI]	KRRRI	218	5	ebbeb	40	PANTHER:PTHR23240:24-347;PANTHER:PTHR23240:SF1:24-347;Pfam:PF07522:237-344;Pfam:PF12706:38-177;SUPERFAMILY:SSF56281:306-354;SMART:SM00849:10-158;Gene3D:G3DSA:3.60.15.10:309-347	IPR011084:DNA repair metallo-beta-lactamase;IPR001279:Beta-lactamase-like	GO:0016787:(hydrolase activity)
TGME49_289040	| organism=Toxoplasma_gondii_ME49 | product=Armadillo/beta-catenin family repeat-containing protein | location=TGME49_chrIX:2932878-2934407(+) | length=509 | sequence_SO=chromosome | SO=protein_coding	509	N	0.591	0.33							SUPERFAMILY:SSF48371:5-186;Gene3D:G3DSA:1.25.10.10:238-386	IPR016024:Armadillo-type fold;IPR011989:Armadillo-like helical	GO:0005488:(binding)
TGME49_291340	| organism=Toxoplasma_gondii_ME49 | product=hypothetical protein | location=TGME49_chrIX:4254461-4262638(+) | length=1404 | sequence_SO=chromosome | SO=protein_coding	1404	N	0.135	0.96
TGME49_289490	| organism=Toxoplasma_gondii_ME49 | product=serine/threonine specific protein phosphatase | location=TGME49_chrIX:3255355-3259709(+) | length=1265 | sequence_SO=chromosome | SO=protein_coding	1265	N	0.174	0.82							PANTHER:PTHR12320:353-690;Pfam:PF07228:367-473;SUPERFAMILY:SSF81606:510-633;SMART:SM00331:341-682;SMART:SM00332:336-680;Gene3D:G3DSA:3.60.40.10:669-681	IPR001932:Protein phosphatase 2C-like;IPR001932:Protein phosphatase 2C-like;IPR001932:Protein phosphatase 2C-like;IPR001932:Protein phosphatase 2C-like;IPR001932:Protein phosphatase 2C-like	GO:0003824:(catalytic activity)
TGME49_288685	| organism=Toxoplasma_gondii_ME49 | product=Fe-S protein assembly co-chaperone HscB protein | location=TGME49_chrIX:2674845-2679111(+) | length=466 | sequence_SO=chromosome | SO=protein_coding	466	N	0.552	0.8							Pfam:PF07743:389-461;Pfam:PF00226:298-363;PANTHER:PTHR14021:297-461;PANTHER:PTHR14021:SF11:297-461;SUPERFAMILY:SSF47144:386-463;SUPERFAMILY:SSF46565:297-368;SignalP_GRAM_POSITIVE:SignalP-TM:1-40;Gene3D:G3DSA:1.20.1280.20:386-463;Gene3D:G3DSA:1.10.287.110:261-367;Coils:Coil:405-426;TIGRFAM:TIGR00714:308-463;ProSiteProfiles:PS50076:297-369	IPR009073:Heat shock cognate protein B, C-terminal oligomerisation;IPR001623:Heat shock protein DnaJ, N-terminal;IPR004640:Co-chaperone Hsc20;IPR009073:Heat shock cognate protein B, C-terminal oligomerisation;IPR001623:Heat shock protein DnaJ, N-terminal;IPR009073:Heat shock cognate protein B, C-terminal oligomerisation;IPR001623:Heat shock protein DnaJ, N-terminal;IPR004640:Co-chaperone Hsc20;IP…	GO:0031072:(heat shock protein binding);GO:0051087:(chaperone binding);GO:0006457:(protein folding)
TGME49_289710	| organism=Toxoplasma_gondii_ME49 | product=AP2 domain transcription factor AP2IX-5 | location=TGME49_chrIX:3389725-3396573(+) | length=2282 | sequence_SO=chromosome | SO=protein_coding	2282	N	0.203	0.8	K[KR][KR]RR[KR]	KKRRRR	1074	6	eeeeee	100
						RKRRR	RKRRR	1285	5	eeeee	100
TGME49_289700	| organism=Toxoplasma_gondii_ME49 | product=hypothetical protein | location=TGME49_chrIX:3383280-3385046(+) | length=588 | sequence_SO=chromosome | SO=protein_coding	588	N	0.625	0.5
TGME49_288860	| organism=Toxoplasma_gondii_ME49 | product=RuvB family 2 protein | location=TGME49_chrIX:2777345-2784866(-) | length=508 | sequence_SO=chromosome | SO=protein_coding	508	N	0.209	0.44							Pfam:PF06068:25-419;PANTHER:PTHR11093:SF2:12-470;PANTHER:PTHR11093:12-470;SMART:SM00382:73-369;Gene3D:G3DSA:3.40.50.300:272-365;Gene3D:G3DSA:1.10.8.60:366-440	IPR010339:TIP49, C-terminal;IPR003593:AAA+ ATPase domain	GO:0003678:(DNA helicase activity);GO:0017111:(nucleoside-triphosphatase activity);GO:0000166:(nucleotide binding);GO:0005524:(ATP binding)
TGME49_290640	| organism=Toxoplasma_gondii_ME49 | product=DNA mismatch repair protein MSH6-1, putative | location=TGME49_chrIX:3795191-3807082(-) | length=1551 | sequence_SO=chromosome | SO=protein_coding	1551	N	0.192	0.94	[KR]{2}x{0,1}[KR]{2,4}x{25,34}K{2,4}x{1,2}K	RKLKRLRRRLALSDDEEKMETPPSIRRRRQAEQTKKIEK	172	10	eebee-x29-eeebe	80	PANTHER:PTHR11361:SF31:219-1548;PANTHER:PTHR11361:219-1548;Pfam:PF00488:1232-1473;Pfam:PF01624:477-596;Pfam:PF05192:885-1219;Pfam:PF05190:1090-1177;SUPERFAMILY:SSF55271:471-594;SUPERFAMILY:SSF48334:884-1224;SUPERFAMILY:SSF52540:1233-1471;SMART:SM00533:900-1261;SMART:SM00534:1280-1469;ProSitePatterns:PS00486:1361-1377;Coils:Coil:1507-1540;Gene3D:G3DSA:3.40.50.300:1232-1472;Gene3D:G3DSA:1.10.1420.1…	IPR015536:DNA mismatch repair protein MutS-homologue MSH6;IPR000432:DNA mismatch repair protein MutS, C-terminal;IPR007695:DNA mismatch repair protein MutS-like, N-terminal;IPR007696:DNA mismatch repair protein MutS, core;IPR007861:DNA mismatch repair protein MutS, clamp;IPR016151:DNA mismatch repair protein MutS, N-terminal;IPR007696:DNA mismatch repair protein MutS, core;IPR007696:DNA mismatch …	GO:0030983:(mismatched DNA binding);GO:0005524:(ATP binding);GO:0006298:(mismatch repair)
						[PLV]K[RK]x[RK][RK][RK][PL]	LKRLRRRL	174	8	beebbebb	37.5
						R[PL]xx[KR]{2,}?xx[KR]V	RPAPKKEKRV	284	10	eebeeeeeee	90
						[RK]{3,}?x{8,16}[RK]{4,}?	RRRLALSDDEEKMETPPSIRRRR	178	7	beb-x16-ebbe	42.9
TGME49_292250	| organism=Toxoplasma_gondii_ME49 | product=SAG-related sequence SRS36A | location=TGME49_chrIX:4646363-4647052(+) | length=229 | sequence_SO=chromosome | SO=protein_coding	229	N	0.69	0.29							Pfam:PF04092:144-204;PRINTS:PR01801:168-183;Gene3D:G3DSA:2.60.40.1320:14-138	IPR007226:SAG;IPR007226:SAG;IPR007226:SAG	GO:0016020:(membrane)
TGME49_289720	| organism=Toxoplasma_gondii_ME49 | product=hypothetical protein | location=TGME49_chrIX:3397566-3397958(+) | length=85 | sequence_SO=chromosome | SO=protein_coding	85	N	0.925	0.11
TGME49_289820	| organism=Toxoplasma_gondii_ME49 | product=TBC domain-containing protein | location=TGME49_chrIX:3465336-3471084(+) | length=1047 | sequence_SO=chromosome | SO=protein_coding	1047	N	0.533	0.91							Pfam:PF00566:362-612;PANTHER:PTHR22957:361-605;SMART:SM00164:323-618;Gene3D:G3DSA:1.10.8.270:203-228;ProSiteProfiles:PS50086:345-595	IPR000195:Rab-GTPase-TBC domain;IPR000195:Rab-GTPase-TBC domain;IPR000195:Rab-GTPase-TBC domain	GO:0005097:(Rab GTPase activator activity);GO:0032313:(regulation of Rab GTPase activity);GO:0005622:(intracellular)
TGME49_292130	| organism=Toxoplasma_gondii_ME49 | product=ribosomal protein RPL13A | location=TGME49_chrIX:4567161-4569920(-) | length=286 | sequence_SO=chromosome | SO=protein_coding	286	N	0.868	0.71							Pfam:PF00572:90-203;PANTHER:PTHR11545:SF3:83-286;PANTHER:PTHR11545:83-286;Gene3D:G3DSA:3.90.1180.10:90-231;TIGRFAM:TIGR01077:90-231	IPR005822:Ribosomal protein L13;IPR005755:Ribosomal protein L13, eukaryotic/archaeal;IPR005822:Ribosomal protein L13;IPR023564:Ribosomal protein L13 domain;IPR005755:Ribosomal protein L13, eukaryotic/archaeal	GO:0015934:(large ribosomal subunit);GO:0006412:(translation);GO:0005840:(ribosome);GO:0003735:(structural constituent of ribosome)
TGME49_292270	| organism=Toxoplasma_gondii_ME49 | product=SAG-related sequence SRS36C | location=TGME49_chrIX:4652457-4653440(+) | length=327 | sequence_SO=chromosome | SO=protein_coding	327	Y	0.735	0.32							SignalP_GRAM_NEGATIVE:SignalP-noTM:1-26;Pfam:PF04092:49-188;PRINTS:PR01801:292-307;SUPERFAMILY:SSF74877:46-191;SignalP_EUK:SignalP-noTM:1-21;SignalP_GRAM_POSITIVE:SignalP-TM:1-36;Gene3D:G3DSA:2.60.40.1320:193-306	IPR007226:SAG;IPR007226:SAG;IPR007226:SAG;IPR007226:SAG	GO:0016020:(membrane)
TGME49_291160	| organism=Toxoplasma_gondii_ME49 | product=dynein light polypeptide 4, axonemal, putative | location=TGME49_chrIX:4187192-4187856(-) | length=87 | sequence_SO=chromosome | SO=protein_coding	87	N	0.62	0							Pfam:PF01221:15-85;PANTHER:PTHR11886:SF2:9-83;PANTHER:PTHR11886:9-83;SUPERFAMILY:SSF54648:9-86;Gene3D:G3DSA:3.30.740.10:15-85	IPR001372:Dynein light chain, type 1/2;IPR001372:Dynein light chain, type 1/2;IPR001372:Dynein light chain, type 1/2;IPR001372:Dynein light chain, type 1/2	GO:0005875:(microtubule associated complex);GO:0007017:(microtubule-based process)
TGME49_288960	| organism=Toxoplasma_gondii_ME49 | product=hypothetical protein | location=TGME49_chrIX:2876982-2887985(-) | length=3519 | sequence_SO=chromosome | SO=protein_coding	3519	N	0.363	0.94
TGME49_290682	| organism=Toxoplasma_gondii_ME49 | product=hypothetical protein | location=TGME49_chrIX:3846907-3848464(-) | length=188 | sequence_SO=chromosome | SO=protein_coding	188	N	0.712	0.79
TGME49_290600	| organism=Toxoplasma_gondii_ME49 | product=succinyl-CoA-synthetase alpha SCSA | location=TGME49_chrIX:3760535-3764070(+) | length=333 | sequence_SO=chromosome | SO=protein_coding	333	N	0.496	0.05							PANTHER:PTHR11117:13-329;Pfam:PF00549:188-309;Pfam:PF02629:36-135;PRINTS:PR01798:279-296;Gene3D:G3DSA:3.40.50.720:33-155;Gene3D:G3DSA:3.40.50.261:156-327;PIRSF:PIRSF001553:16-328;ProSitePatterns:PS00399:275-288;ProSitePatterns:PS01216:189-218;SMART:SM00881:34-136;TIGRFAM:TIGR01019:34-326	IPR005811:ATP-citrate lyase/succinyl-CoA ligase;IPR003781:CoA-binding;IPR005810:Succinyl-CoA ligase, alpha subunit;IPR016040:NAD(P)-binding domain;IPR016102:Succinyl-CoA synthetase-like;IPR005810:Succinyl-CoA ligase, alpha subunit;IPR017440:ATP-citrate lyase/succinyl-CoA ligase, active site;IPR005810:Succinyl-CoA ligase, alpha subunit;IPR003781:CoA-binding;IPR005810:Succinyl-CoA ligase, alpha sub…	GO:0004775:(succinate-CoA ligase (ADP-forming) activity);GO:0003878:(ATP citrate synthase activity);GO:0008152:(metabolic process);GO:0003824:(catalytic activity);GO:0000166:(nucleotide binding);GO:0048037:(cofactor binding)
TGME49_291005	| organism=Toxoplasma_gondii_ME49 | product=hypothetical protein | location=TGME49_chrIX:4036316-4037286(-) | length=100 | sequence_SO=chromosome | SO=protein_coding	100	N	0.74	0.24
TGME49_289580	| organism=Toxoplasma_gondii_ME49 | product=strictosidine synthase subfamily protein | location=TGME49_chrIX:3332822-3338264(-) | length=456 | sequence_SO=chromosome | SO=protein_coding	456	N	0.598	0.16							Pfam:PF03088:206-284;PANTHER:PTHR10426:65-316;Gene3D:G3DSA:2.120.10.30:67-337	IPR018119:Strictosidine synthase, conserved region;IPR011042:Six-bladed beta-propeller, TolB-like	GO:0009058:(biosynthetic process);GO:0016844:(strictosidine synthase activity)
TGME49_289650	| organism=Toxoplasma_gondii_ME49 | product=PEP-carboxykinase I | location=TGME49_chrIX:3365112-3368307(+) | length=677 | sequence_SO=chromosome | SO=protein_coding	677	N	0.428	0.14							Pfam:PF01293:161-630;Hamap:MF_00453:158-677;ProSitePatterns:PS00532:396-411;Gene3D:G3DSA:3.40.449.10:163-358;Gene3D:G3DSA:3.90.228.20:360-421;TIGRFAM:TIGR00224:149-676	IPR001272:Phosphoenolpyruvate carboxykinase, ATP-utilising;IPR001272:Phosphoenolpyruvate carboxykinase, ATP-utilising;IPR015994:Phosphoenolpyruvate carboxykinase (ATP), conserved site;IPR008210:Phosphoenolpyruvate carboxykinase, N-terminal;IPR013035:Phosphoenolpyruvate carboxykinase, C-terminal;IPR001272:Phosphoenolpyruvate carboxykinase, ATP-utilising	GO:0004612:(phosphoenolpyruvate carboxykinase (ATP) activity);GO:0017076:(purine nucleotide binding);GO:0004611:(phosphoenolpyruvate carboxykinase activity);GO:0005524:(ATP binding);GO:0006094:(gluconeogenesis)
TGME49_289330	| organism=Toxoplasma_gondii_ME49 | product=ubiquitin carboxyl-terminal hydrolase family 2 protein | location=TGME49_chrIX:3196200-3208299(+) | length=2297 | sequence_SO=chromosome | SO=protein_coding	2297	N	0.154	0.83							Pfam:PF00443:523-965;PANTHER:PTHR24006:SF159:523-1017;PANTHER:PTHR24006:523-1017;SUPERFAMILY:SSF54001:698-991;ProSitePatterns:PS00973:885-902;ProSitePatterns:PS00972:526-541;ProSiteProfiles:PS50235:525-969	IPR001394:Peptidase C19, ubiquitin carboxyl-terminal hydrolase 2;IPR018200:Peptidase C19, ubiquitin carboxyl-terminal hydrolase 2, conserved site;IPR018200:Peptidase C19, ubiquitin carboxyl-terminal hydrolase 2, conserved site;IPR001394:Peptidase C19, ubiquitin carboxyl-terminal hydrolase 2	GO:0004221:(ubiquitin thiolesterase activity);GO:0006511:(ubiquitin-dependent protein catabolic process)
TGME49_288950	| organism=Toxoplasma_gondii_ME49 | product=AP2 domain transcription factor AP2IX-4 | location=TGME49_chrIX:2871703-2874558(+) | length=951 | sequence_SO=chromosome | SO=protein_coding	951	N	0.319	0.97
TGME49_290645	| organism=Toxoplasma_gondii_ME49 | product=hypothetical protein | location=TGME49_chrIX:3810696-3811892(+) | length=216 | sequence_SO=chromosome | SO=protein_coding	216	N	0.463	0.88	[KR][DE][KR][DE]xx[KR]{4,}?	KEKERRRKRR	158	10	eeeeeeeeee	100
						[RK]{3,}?x{8,16}[RK]{4,}?	RRRKRRSERRRERRRK	162	7	eee-x9-eeee	100
						R[KR][RK]x{0,2}[RK]x{0,2}[RK]x{3,5}[RK]x{0,2}[RK][RK][RK][RK][PMQL]	RRRKRRSERRRERRRKM	162	17	eeeeeeeeeeeeeeeee	100
TGME49_289790	| organism=Toxoplasma_gondii_ME49 | product=hypothetical protein | location=TGME49_chrIX:3456531-3459714(-) | length=915 | sequence_SO=chromosome | SO=protein_coding	915	N	0.432	0.94	[RK]{3,}?x{8,16}[RK]{4,}?	KRRRSGHSESDGSRPKRRK	155	7	eee-x12-eeee	100
						RRRx{11}KRRK	RRRSGHSESDGSRPKRRK	156	7	eee-x11-eeee	100
TGME49_289250	| organism=Toxoplasma_gondii_ME49 | product=cyclophilin, putative | location=TGME49_chrIX:3114094-3116737(+) | length=165 | sequence_SO=chromosome | SO=protein_coding	165	N	0.47	0.15							Pfam:PF00160:3-152;PANTHER:PTHR11071:1-163;PRINTS:PR00153:86-101;Gene3D:G3DSA:2.40.100.10:1-162;ProSiteProfiles:PS50072:7-154;PIRSF:PIRSF001467:1-157	IPR002130:Cyclophilin-like peptidyl-prolyl cis-trans isomerase domain;IPR002130:Cyclophilin-like peptidyl-prolyl cis-trans isomerase domain;IPR002130:Cyclophilin-like peptidyl-prolyl cis-trans isomerase domain;IPR002130:Cyclophilin-like peptidyl-prolyl cis-trans isomerase domain;IPR024936:Cyclophilin-type peptidyl-prolyl cis-trans isomerase	GO:0003755:(peptidyl-prolyl cis-trans isomerase activity);GO:0006457:(protein folding)
TGME49_290710	| organism=Toxoplasma_gondii_ME49 | product=hypothetical protein | location=TGME49_chrIX:3856454-3856756(-) | length=100 | sequence_SO=chromosome | SO=protein_coding	100	N	0.693	0.66							Coils:Coil:75-96
TGME49_290200	| organism=Toxoplasma_gondii_ME49 | product=NAD/NADP octopine/nopaline dehydrogenase, alpha-helical domain-containing protein | location=TGME49_chrIX:3639638-3644275(-) | length=435 | sequence_SO=chromosome | SO=protein_coding	435	N	0.639	0.01							Pfam:PF02317:207-380;Gene3D:G3DSA:3.40.50.720:21-174;Gene3D:G3DSA:1.10.1040.10:219-392	IPR003421:Opine dehydrogenase;IPR016040:NAD(P)-binding domain;IPR013328:Dehydrogenase, multihelical	GO:0016616:(oxidoreductase activity, acting on the CH-OH group of donors, NAD or NADP as acceptor);GO:0055114:(oxidation-reduction process);GO:0016491:(oxidoreductase activity);GO:0000166:(nucleotide binding);GO:0050662:(coenzyme binding)
TGME49_289000	| organism=Toxoplasma_gondii_ME49 | product=hypothetical protein | location=TGME49_chrIX:2901705-2907616(-) | length=1146 | sequence_SO=chromosome | SO=protein_coding	1146	N	0.306	0.84	RR[TS]x[QK][KR][KNS]	RRSSQKS	460	7	eebeeee	85.7
TGME49_289600	| organism=Toxoplasma_gondii_ME49 | product=heat shock protein HSP29 | location=TGME49_chrIX:3340230-3341704(-) | length=272 | sequence_SO=chromosome | SO=protein_coding	272	N	0.656	0.15							Pfam:PF00011:171-272;PANTHER:PTHR11527:170-272;PANTHER:PTHR11527:SF69:170-272;Gene3D:G3DSA:2.60.40.790:156-272;ProSiteProfiles:PS01031:166-258	IPR002068:Heat shock protein Hsp20;IPR002068:Heat shock protein Hsp20
TGME49_291120	| organism=Toxoplasma_gondii_ME49 | product=trafficking protein mon1 subfamily protein | location=TGME49_chrIX:4130241-4141430(+) | length=1085 | sequence_SO=chromosome | SO=protein_coding	1085	N	0.362	0.68							Pfam:PF03164:821-1079;PANTHER:PTHR13027:SF7:532-1085;PANTHER:PTHR13027:532-1085;PRINTS:PR01546:865-881	IPR004353:Vacuolar fusion protein MON1;IPR004353:Vacuolar fusion protein MON1;IPR004353:Vacuolar fusion protein MON1
TGME49_289560	| organism=Toxoplasma_gondii_ME49 | product=RNA recognition motif-containing protein | location=TGME49_chrIX:3304023-3306292(+) | length=282 | sequence_SO=chromosome | SO=protein_coding	282	N	0.191	0.34							PANTHER:PTHR18847:14-147;Pfam:PF00076:36-106;SUPERFAMILY:SSF54928:21-134;SMART:SM00360:35-108;Gene3D:G3DSA:3.30.70.330:14-111;ProSiteProfiles:PS50102:34-112	IPR000504:RNA recognition motif domain;IPR000504:RNA recognition motif domain;IPR012677:Nucleotide-binding, alpha-beta plait;IPR000504:RNA recognition motif domain	GO:0000166:(nucleotide binding);GO:0003676:(nucleic acid binding)
TGME49_289520	| organism=Toxoplasma_gondii_ME49 | product=hypothetical protein | location=TGME49_chrIX:3270000-3284153(-) | length=3307 | sequence_SO=chromosome | SO=protein_coding	3307	N	0.231	0.88	[KR]KRKK	KKRKK	445	5	eeeee	100	Coils:Coil:1623-1650
TGME49_288620	| organism=Toxoplasma_gondii_ME49 | product=Erv1 / Alr family protein | location=TGME49_chrIX:2641621-2643218(-) | length=204 | sequence_SO=chromosome | SO=protein_coding	204	N	0.765	0.34							Pfam:PF04777:100-195;PANTHER:PTHR12645:SF0:76-203;PANTHER:PTHR12645:76-203;Gene3D:G3DSA:1.20.120.310:82-194;ProSiteProfiles:PS51324:91-194	IPR006863:Erv1/Alr;IPR006863:Erv1/Alr;IPR017905:ERV/ALR sulphydryl oxidase	GO:0055114:(oxidation-reduction process);GO:0016972:(thiol oxidase activity)
TGME49_289060	| organism=Toxoplasma_gondii_ME49 | product=hypothetical protein | location=TGME49_chrIX:2953217-2955835(-) | length=530 | sequence_SO=chromosome | SO=protein_coding	530	N	0.74	0.25
TGME49_289070	| organism=Toxoplasma_gondii_ME49 | product=E1-E2 ATPase subfamily protein | location=TGME49_chrIX:2957951-2971111(+) | length=2014 | sequence_SO=chromosome | SO=protein_coding	2014	N	0.593	0.62							Pfam:PF00122:514-665;Pfam:PF12710:1340-1699;PANTHER:PTHR24093:SF56:439-1918;PANTHER:PTHR24093:439-1918;PRINTS:PR00119:831-845;SUPERFAMILY:SSF81660:1142-1237;SUPERFAMILY:SSF81665:446-535;SUPERFAMILY:SSF81653:642-662;SUPERFAMILY:SSF56784:1343-1404;Gene3D:G3DSA:3.40.50.1000:1349-1405;Gene3D:G3DSA:3.40.1110.10:1050-1075;Gene3D:G3DSA:2.70.150.10:478-608;Coils:Coil:1417-1438;TMHMM:TMhelix:162-184;ProSi…	IPR008250:ATPase, P-type, ATPase-associated domain;IPR001757:ATPase, P-type, K/Mg/Cd/Cu/Zn/Na/Ca/Na/H-transporter;IPR023306:ATPase, cation-transporting, domain N;IPR023214:HAD-like domain;IPR023214:HAD-like domain;IPR023299:ATPase, P-type, cytoplasmic domain N;IPR023300:ATPase, P-type, cytoplasmic transduction domain A;IPR018303:ATPase, P-type phosphorylation site;IPR001757:ATPase, P-type, K/Mg/C…	GO:0015662:(ATPase activity, coupled to transmembrane movement of ions, phosphorylative mechanism);GO:0016020:(membrane);GO:0006812:(cation transport);GO:0005524:(ATP binding);GO:0000166:(nucleotide binding);GO:0046872:(metal ion binding);GO:0016820:(hydrolase activity, acting on acid anhydrides, catalyzing transmembrane movement of substances)
TGME49_288700	| organism=Toxoplasma_gondii_ME49 | product=RecF/RecN/SMC N terminal domain-containing protein | location=TGME49_chrIX:2683389-2697596(+) | length=1638 | sequence_SO=chromosome | SO=protein_coding	1638	N	0.199	0.92							Pfam:PF06470:774-907;Pfam:PF02463:233-1581;PANTHER:PTHR18937:SF12:214-1601;PANTHER:PTHR18937:214-1601;SMART:SM00968:774-907;Gene3D:G3DSA:3.40.50.300:234-419	IPR010935:SMCs flexible hinge;IPR003395:RecF/RecN/SMC;IPR010935:SMCs flexible hinge	GO:0005515:(protein binding);GO:0005524:(ATP binding);GO:0051276:(chromosome organization);GO:0005694:(chromosome)
TGME49_289800	| organism=Toxoplasma_gondii_ME49 | product=hypothetical protein | location=TGME49_chrIX:3461263-3461967(+) | length=234 | sequence_SO=chromosome | SO=protein_coding	234	Y	0.712	0.2							Pfam:PF01105:50-229;PANTHER:PTHR22811:SF14:1-234;PANTHER:PTHR22811:1-234	IPR009038:GOLD	GO:0016021:(integral to membrane);GO:0006810:(transport)
TGME49_290678	| organism=Toxoplasma_gondii_ME49 | product=hypothetical protein | location=TGME49_chrIX:3835668-3846513(-) | length=2592 | sequence_SO=chromosome | SO=protein_coding	2592	N	0.034	0.91							TMHMM:TMhelix:2257-2279;Coils:Coil:1964-1985
TGME49_289370	| organism=Toxoplasma_gondii_ME49 | product=hypothetical protein | location=TGME49_chrIX:3240158-3240469(+) | length=103 | sequence_SO=chromosome | SO=protein_coding	103	N	0.733	0.12
TGME49_291600	| organism=Toxoplasma_gondii_ME49 | product=gamma interferon inducible lysosomal thiol reductase (GILT) protein | location=TGME49_chrIX:4285441-4290489(-) | length=380 | sequence_SO=chromosome | SO=protein_coding	380	Y	0.784	0.26							Pfam:PF03227:35-138;SignalP_GRAM_NEGATIVE:SignalP-noTM:1-31;PANTHER:PTHR13234:35-117;TMHMM:TMhelix:7-29;SignalP_EUK:SignalP-noTM:1-31;SignalP_GRAM_POSITIVE:SignalP-TM:1-31	IPR004911:Gamma interferon inducible lysosomal thiol reductase GILT;IPR004911:Gamma interferon inducible lysosomal thiol reductase GILT
TGME49_289023	| organism=Toxoplasma_gondii_ME49 | product=hypothetical protein | location=TGME49_chrIX:2931472-2931876(+) | length=134 | sequence_SO=chromosome | SO=protein_coding	134	N	0.336	0.17
TGME49_292310	| organism=Toxoplasma_gondii_ME49 | product=RNA polymerase Rpb7, N-terminal domain-containing protein | location=TGME49_chrIX:4667057-4670245(-) | length=377 | sequence_SO=chromosome | SO=protein_coding	377	N	0.937	0.01							PANTHER:PTHR12709:179-377;PANTHER:PTHR12709:SF2:179-377;Pfam:PF08292:256-376;Pfam:PF03876:186-254;SUPERFAMILY:SSF88798:178-255;SUPERFAMILY:SSF50249:256-332;TMHMM:TMhelix:153-175;Gene3D:G3DSA:3.30.1490.120:178-258	IPR013238:RNA polymerase III, subunit Rpc25;IPR005576:RNA polymerase Rpb7, N-terminal;IPR005576:RNA polymerase Rpb7, N-terminal;IPR016027:Nucleic acid-binding, OB-fold-like;IPR005576:RNA polymerase Rpb7, N-terminal	GO:0006351:(transcription, DNA-dependent);GO:0003899:(DNA-directed RNA polymerase activity)
TGME49_290150	| organism=Toxoplasma_gondii_ME49 | product=hypothetical protein | location=TGME49_chrIX:3602059-3602517(-) | length=152 | sequence_SO=chromosome | SO=protein_coding	152	N	0.619	0.9	RKR{3,5}[ST]	RKRRRS	42	6	eeeeee	100
						KKKR[KR][VPL]	KKKRRL	109	6	eeeeeb	83.3
						K[KR][KR]RR[KR]	KRKRRR	41	6	eeeeee	100
						K{3,4}R{2,3}	KKKRR	109	5	eeeee	100
						RKRRR	RKRRR	42	5	eeeee	100
TGME49_289530	| organism=Toxoplasma_gondii_ME49 | product=ribosomal protein RPL19 | location=TGME49_chrIX:3287701-3290255(-) | length=187 | sequence_SO=chromosome | SO=protein_coding	187	N	0.438	0.81							Pfam:PF01280:1-147;PANTHER:PTHR10722:1-186;Gene3D:G3DSA:1.10.1200.60:89-147;Gene3D:G3DSA:1.10.1650.10:1-54	IPR000196:Ribosomal protein L19/L19e;IPR015974:Ribosomal protein L19/L19e, domain 3;IPR015972:Ribosomal protein L19/L19e, domain 1	GO:0006412:(translation);GO:0005840:(ribosome);GO:0003735:(structural constituent of ribosome);GO:0005622:(intracellular)
TGME49_289930	| organism=Toxoplasma_gondii_ME49 | product=phosphoenolpyruvate carboxykinase, putative | location=TGME49_chrIX:3524791-3530136(+) | length=614 | sequence_SO=chromosome | SO=protein_coding	614	N	0.401	0.21							PANTHER:PTHR11699:SF22:103-151;PANTHER:PTHR11699:103-151;Hamap:MF_00453:65-603;Pfam:PF01293:68-552;SUPERFAMILY:SSF53795:266-599;SUPERFAMILY:SSF68923:70-265;Gene3D:G3DSA:3.40.449.10:73-264;Gene3D:G3DSA:3.90.228.20:394-598;Gene3D:G3DSA:2.170.8.10:319-382;PIRSF:PIRSF006294:26-603	IPR001272:Phosphoenolpyruvate carboxykinase, ATP-utilising;IPR001272:Phosphoenolpyruvate carboxykinase, ATP-utilising;IPR008210:Phosphoenolpyruvate carboxykinase, N-terminal;IPR008210:Phosphoenolpyruvate carboxykinase, N-terminal;IPR013035:Phosphoenolpyruvate carboxykinase, C-terminal;IPR001272:Phosphoenolpyruvate carboxykinase, ATP-utilising	GO:0004612:(phosphoenolpyruvate carboxykinase (ATP) activity);GO:0017076:(purine nucleotide binding);GO:0004611:(phosphoenolpyruvate carboxykinase activity);GO:0005524:(ATP binding);GO:0006094:(gluconeogenesis)
TGME49_288680	| organism=Toxoplasma_gondii_ME49 | product=endonuclease IV APN | location=TGME49_chrIX:2668559-2673522(-) | length=667 | sequence_SO=chromosome | SO=protein_coding	667	Y	0.484	0.59							Pfam:PF01261:402-619;Hamap:MF_00152:381-665;PANTHER:PTHR21445:235-667;Gene3D:G3DSA:3.20.20.150:381-666;ProSitePatterns:PS00730:555-562;ProSitePatterns:PS00731:595-611;ProSitePatterns:PS00729:449-457;SMART:SM00518:382-665;ProSiteProfiles:PS51432:380-666;TIGRFAM:TIGR00587:382-662	IPR012307:Xylose isomerase, TIM barrel domain;IPR001719:Endodeoxyribonuclease IV;IPR001719:Endodeoxyribonuclease IV;IPR013022:Xylose isomerase-like, TIM barrel domain;IPR018246:AP endonuclease, family 2, zinc binding site;IPR018246:AP endonuclease, family 2, zinc binding site;IPR018246:AP endonuclease, family 2, zinc binding site;IPR001719:Endodeoxyribonuclease IV;IPR001719:Endodeoxyribonuclease …	GO:0006281:(DNA repair);GO:0008833:(deoxyribonuclease IV (phage-T4-induced) activity);GO:0004519:(endonuclease activity);GO:0003677:(DNA binding);GO:0008270:(zinc ion binding);GO:0005622:(intracellular)
TGME49_210490	| organism=Toxoplasma_gondii_ME49 | product=hypothetical protein | location=TGME49_chrIX:4739744-4743374(-) | length=924 | sequence_SO=chromosome | SO=protein_coding	924	N	0.41	0.94							SignalP_GRAM_POSITIVE:SignalP-TM:1-22
TGME49_289640	| organism=Toxoplasma_gondii_ME49 | product=hypothetical protein | location=TGME49_chrIX:3362337-3363669(-) | length=382 | sequence_SO=chromosome | SO=protein_coding	382	N	0.601	0.45							ProSiteProfiles:PS51257:1-20
TGME49_291850	| organism=Toxoplasma_gondii_ME49 | product=ribosomal protein RPS30 | location=TGME49_chrIX:4381850-4382437(-) | length=59 | sequence_SO=chromosome | SO=protein_coding	59	N	0.688	0.68							Pfam:PF04758:3-57;PANTHER:PTHR12650:1-57	IPR006846:Ribosomal protein S30;IPR006846:Ribosomal protein S30	GO:0006412:(translation);GO:0005840:(ribosome);GO:0003735:(structural constituent of ribosome);GO:0005622:(intracellular)
TGME49_291180	| organism=Toxoplasma_gondii_ME49 | product=hypothetical protein | location=TGME49_chrIX:4195614-4224975(-) | length=5354 | sequence_SO=chromosome | SO=protein_coding	5354	N	0.289	0.84							PANTHER:PTHR16166:SF58:2-599;PANTHER:PTHR16166:2-599;Pfam:PF12624:2-115;Pfam:PF06650:4404-4529;Coils:Coil:491-512	IPR009543:Vacuolar protein sorting-associated protein	GO:0008104:(protein localization)
TGME49_289340	| organism=Toxoplasma_gondii_ME49 | product=hypothetical protein | location=TGME49_chrIX:3209261-3212363(-) | length=355 | sequence_SO=chromosome | SO=protein_coding	355	N	0.864	0.86
TGME49_290670	| organism=Toxoplasma_gondii_ME49 | product=leucyl aminopeptidase LAP | location=TGME49_chrIX:3829311-3834438(+) | length=781 | sequence_SO=chromosome | SO=protein_coding	781	N	0.564	0.25							PANTHER:PTHR11963:434-781;PANTHER:PTHR11963:SF3:434-781;Pfam:PF00883:464-769;Pfam:PF02789:293-382;Hamap:MF_00181:250-776;PRINTS:PR00481:563-584;SUPERFAMILY:SSF52949:259-463;SUPERFAMILY:SSF53187:459-776;ProSitePatterns:PS00631:627-634;Gene3D:G3DSA:3.40.630.10:461-777;Gene3D:G3DSA:3.40.220.10:260-460	IPR011356:Peptidase M17;IPR000819:Peptidase M17, leucyl aminopeptidase, C-terminal;IPR008283:Peptidase M17, leucyl aminopeptidase, N-terminal;IPR023042:Peptidase, M17, probable cytosol aminopeptidase;IPR011356:Peptidase M17;IPR000819:Peptidase M17, leucyl aminopeptidase, C-terminal	GO:0006508:(proteolysis);GO:0005737:(cytoplasm);GO:0008235:(metalloexopeptidase activity);GO:0019538:(protein metabolic process);GO:0004177:(aminopeptidase activity);GO:0030145:(manganese ion binding);GO:0005622:(intracellular)
TGME49_289910	| organism=Toxoplasma_gondii_ME49 | product=hypothetical protein | location=TGME49_chrIX:3515085-3517723(-) | length=610 | sequence_SO=chromosome | SO=protein_coding	610	N	0.441	0.49
TGME49_292235	| organism=Toxoplasma_gondii_ME49 | product=hypothetical protein | location=TGME49_chrIX:4632536-4639706(-) | length=1463 | sequence_SO=chromosome | SO=protein_coding	1463	N	0.146	0.9							ProSiteProfiles:PS50089:133-174	IPR001841:Zinc finger, RING-type	GO:0005515:(protein binding);GO:0008270:(zinc ion binding)
TGME49_289180	| organism=Toxoplasma_gondii_ME49 | product=thioredoxin family redox-active protein, putative | location=TGME49_chrIX:3046266-3049349(-) | length=208 | sequence_SO=chromosome | SO=protein_coding	208	N	0.896	0.03							PANTHER:PTHR13871:SF10:75-177;PANTHER:PTHR13871:75-177;Pfam:PF13905:78-166;Gene3D:G3DSA:3.40.30.10:75-179;ProSiteProfiles:PS51352:44-195	IPR012336:Thioredoxin-like fold;IPR012336:Thioredoxin-like fold
TGME49_292390	| organism=Toxoplasma_gondii_ME49 | product=KRUF family protein | location=TGME49_chrIX:4723753-4728450(+) | length=890 | sequence_SO=chromosome | SO=protein_coding	890	Y	0.273	0.92	RRR[LP]xxR[PLQ]	RRRLRVRQ	572	8	eeebeebb	62.5	SignalP_EUK:SignalP-TM:1-18;Coils:Coil:575-603
TGME49_289218	| organism=Toxoplasma_gondii_ME49 | product=hypothetical protein | location=TGME49_chrIX:3090036-3092344(-) | length=109 | sequence_SO=chromosome | SO=protein_coding	109	Y	0.758	0.15							SignalP_EUK:SignalP-noTM:1-25
TGME49_289100	| organism=Toxoplasma_gondii_ME49 | product=hypothetical protein | location=TGME49_chrIX:2984785-2994223(+) | length=698 | sequence_SO=chromosome | SO=protein_coding	698	N	0.207	0.75							Pfam:PF05622:63-666	IPR008636:HOOK	GO:0005737:(cytoplasm);GO:0000226:(microtubule cytoskeleton organization);GO:0008017:(microtubule binding)
TGME49_289830	| organism=Toxoplasma_gondii_ME49 | product=eukaryotic initiation factor-3, delta subunit, putative | location=TGME49_chrIX:3473649-3478897(+) | length=335 | sequence_SO=chromosome | SO=protein_coding	335	N	0.571	0.05							PANTHER:PTHR19877:1-334;Pfam:PF00400:6-37;ProSitePatterns:PS00678:205-219;SMART:SM00320:41-80;Gene3D:G3DSA:2.130.10.10:7-324;ProSiteProfiles:PS50294:6-227;ProSiteProfiles:PS50082:291-322	IPR001680:WD40 repeat;IPR019775:WD40 repeat, conserved site;IPR001680:WD40 repeat;IPR015943:WD40/YVTN repeat-like-containing domain;IPR017986:WD40-repeat-containing domain;IPR001680:WD40 repeat	GO:0005515:(protein binding)
TGME49_292200	| organism=Toxoplasma_gondii_ME49 | product=RNA recognition motif-containing protein | location=TGME49_chrIX:4602724-4614729(-) | length=2071 | sequence_SO=chromosome | SO=protein_coding	2071	N	0.184	0.92							PANTHER:PTHR24012:815-2063;Pfam:PF14259:1848-1917;Pfam:PF00076:1621-1689;SUPERFAMILY:SSF54928:1619-1783;SMART:SM00360:1847-1920;Coils:Coil:46-67;Gene3D:G3DSA:3.30.70.330:1702-1784;ProSiteProfiles:PS50102:1846-1924	IPR000504:RNA recognition motif domain;IPR000504:RNA recognition motif domain;IPR012677:Nucleotide-binding, alpha-beta plait;IPR000504:RNA recognition motif domain	GO:0000166:(nucleotide binding);GO:0003676:(nucleic acid binding)
TGME49_291920	| organism=Toxoplasma_gondii_ME49 | product=hypothetical protein | location=TGME49_chrIX:4404708-4405205(+) | length=165 | sequence_SO=chromosome | SO=protein_coding	165	N	0.958	0.47
TGME49_288710	| organism=Toxoplasma_gondii_ME49 | product=hypothetical protein | location=TGME49_chrIX:2701029-2706647(-) | length=661 | sequence_SO=chromosome | SO=protein_coding	661	N	0.079	0.65
TGME49_292010	| organism=Toxoplasma_gondii_ME49 | product=transcription initiation factor IIB | location=TGME49_chrIX:4471597-4473864(-) | length=458 | sequence_SO=chromosome | SO=protein_coding	458	N	0.808	0.7							Pfam:PF00382:339-387;Pfam:PF08271:110-156;PANTHER:PTHR11618:101-435;PANTHER:PTHR11618:SF13:101-435;PRINTS:PR00685:337-355;SUPERFAMILY:SSF47954:232-323;SUPERFAMILY:SSF57783:105-159;SMART:SM00385:237-320;SignalP_GRAM_POSITIVE:SignalP-TM:1-24;Gene3D:G3DSA:1.10.472.10:332-428;Gene3D:G3DSA:2.20.25.10:104-159;ProSiteProfiles:PS51134:107-143	IPR013150:Transcription factor TFIIB, cyclin-related;IPR013137:Zinc finger, TFIIB-type;IPR000812:Transcription factor TFIIB;IPR000812:Transcription factor TFIIB;IPR013763:Cyclin-like;IPR013763:Cyclin-like;IPR013763:Cyclin-like;IPR013137:Zinc finger, TFIIB-type	GO:0003743:(translation initiation factor activity);GO:0006355:(regulation of transcription, DNA-dependent);GO:0006413:(translational initiation);GO:0006352:(transcription initiation, DNA-dependent);GO:0008270:(zinc ion binding)
TGME49_291980	| organism=Toxoplasma_gondii_ME49 | product=HECT-domain (ubiquitin-transferase) domain-containing protein | location=TGME49_chrIX:4440360-4461039(-) | length=4155 | sequence_SO=chromosome | SO=protein_coding	4155	N	0.205	0.92	[KR]{2}x{0,1}[KR]{2,4}x{25,34}K{2,4}x{1,2}K	RRRRALSRGTCPGRSGDVQKKERRPATEEKKEK	2291	8	eeee-x25-eeee	100	Pfam:PF00632:3764-4155;PANTHER:PTHR11254:SF20:1-4154;PANTHER:PTHR11254:1-4154;SUPERFAMILY:SSF48371:580-610;SUPERFAMILY:SSF56204:3468-3558;SMART:SM00119:3504-4155;Gene3D:G3DSA:1.25.10.10:18-76;Coils:Coil:3868-3898;ProSiteProfiles:PS50237:3916-4155	IPR000569:HECT;IPR016024:Armadillo-type fold;IPR000569:HECT;IPR000569:HECT;IPR011989:Armadillo-like helical;IPR000569:HECT	GO:0016881:(acid-amino acid ligase activity);GO:0005488:(binding);GO:0006464:(cellular protein modification process);GO:0005622:(intracellular)
						R[QMPL]RR[DE]R	RPRRER	2348	6	eeeeee	100
TGME49_291050	| organism=Toxoplasma_gondii_ME49 | product=histone kinase SNF1, putative | location=TGME49_chrIX:4086727-4096350(+) | length=1942 | sequence_SO=chromosome | SO=protein_coding	1942	N	0.162	0.8							Pfam:PF00069:699-950;PANTHER:PTHR24343:696-1869;SUPERFAMILY:SSF56112:696-952;SMART:SM00220:699-951;ProSitePatterns:PS00108:818-830;ProSitePatterns:PS00107:705-728;Gene3D:G3DSA:3.30.200.20:694-764;Gene3D:G3DSA:1.10.510.10:765-954;ProSiteProfiles:PS50011:699-951	IPR000719:Protein kinase, catalytic domain;IPR011009:Protein kinase-like domain;IPR002290:Serine/threonine- / dual-specificity protein kinase, catalytic domain;IPR008271:Serine/threonine-protein kinase, active site;IPR017441:Protein kinase, ATP binding site;IPR000719:Protein kinase, catalytic domain	GO:0004674:(protein serine/threonine kinase activity);GO:0016772:(transferase activity, transferring phosphorus-containing groups);GO:0004672:(protein kinase activity);GO:0005524:(ATP binding);GO:0006468:(protein phosphorylation)
TGME49_290570	| organism=Toxoplasma_gondii_ME49 | product=hypothetical protein | location=TGME49_chrIX:3732919-3733413(-) | length=164 | sequence_SO=chromosome | SO=protein_coding	164	N	0.274	0.48
TGME49_210440	| organism=Toxoplasma_gondii_ME49 | product=polynucleotide adenylyltransferase | location=TGME49_chrIX:4783203-4789020(+) | length=835 | sequence_SO=chromosome | SO=protein_coding	835	N	0.201	0.87	RKRRR	RKRRR	365	5	eeeee	100	Pfam:PF03828:513-569;PANTHER:PTHR23092:SF5:268-596;PANTHER:PTHR23092:268-596;SUPERFAMILY:SSF81631:457-597;SUPERFAMILY:SSF81301:389-448;Coils:Coil:669-690;Gene3D:G3DSA:3.30.460.10:295-333	IPR002058:PAP/25A-associated
TGME49_210345	| organism=Toxoplasma_gondii_ME49 | product=hypothetical protein | location=TGME49_chrIX:4855230-4866023(+) | length=3457 | sequence_SO=chromosome | SO=protein_coding	3457	N	0.271	0.9							Pfam:PF12695:459-554;PANTHER:PTHR12277:343-546;SUPERFAMILY:SSF53474:837-873;Gene3D:G3DSA:3.40.50.1820:458-550;Coils:Coil:251-272
TGME49_291170	| organism=Toxoplasma_gondii_ME49 | product=hypothetical protein | location=TGME49_chrIX:4189791-4195603(+) | length=533 | sequence_SO=chromosome | SO=protein_coding	533	N	0.418	0.69							PANTHER:PTHR12161:14-189;PANTHER:PTHR12161:SF5:14-189;Pfam:PF03398:33-190	IPR005061:Domain of unknown function DUF292, eukaryotic
TGME49_292035	| organism=Toxoplasma_gondii_ME49 | product=hypothetical protein | location=TGME49_chrIX:4507970-4522723(-) | length=2597 | sequence_SO=chromosome | SO=protein_coding	2597	N	0.274	0.87
TGME49_291690	| organism=Toxoplasma_gondii_ME49 | product=hypothetical protein | location=TGME49_chrIX:4341319-4344552(-) | length=797 | sequence_SO=chromosome | SO=protein_coding	797	N	0.55	0.89							Coils:Coil:389-410
TGME49_289140	| organism=Toxoplasma_gondii_ME49 | product=mitochondrial ribosomal protein l22/l43, putative | location=TGME49_chrIX:3022995-3024422(+) | length=203 | sequence_SO=chromosome | SO=protein_coding	203	N	0.911	0.81							PANTHER:PTHR21396:1-198;PANTHER:PTHR21396:SF2:1-198;SMART:SM00916:20-96;Gene3D:G3DSA:3.40.30.10:10-97	IPR007741:Ribosomal protein/NADH dehydrogenase domain;IPR012336:Thioredoxin-like fold
TGME49_288740	| organism=Toxoplasma_gondii_ME49 | product=L-asparaginase, putative | location=TGME49_chrIX:2719519-2722000(-) | length=673 | sequence_SO=chromosome | SO=protein_coding	673	N	0.533	0.22							Pfam:PF00710:273-585;PANTHER:PTHR11707:273-610;PANTHER:PTHR11707:SF3:273-610;PRINTS:PR00139:273-284;SUPERFAMILY:SSF53774:270-604;SMART:SM00870:272-592;ProSitePatterns:PS00917:351-361;Gene3D:G3DSA:3.40.50.40:505-596;Gene3D:G3DSA:3.40.50.1170:269-464	IPR006034:Asparaginase/glutaminase;IPR006034:Asparaginase/glutaminase;IPR006034:Asparaginase/glutaminase;IPR006034:Asparaginase/glutaminase;IPR006034:Asparaginase/glutaminase;IPR020827:Asparaginase/glutaminase, conserved site	GO:0006520:(cellular amino acid metabolic process)
TGME49_291300	| organism=Toxoplasma_gondii_ME49 | product=RER1 protein, putative | location=TGME49_chrIX:4230796-4231464(-) | length=222 | sequence_SO=chromosome | SO=protein_coding	222	N	0.779	0.06							Pfam:PF03248:21-179;PANTHER:PTHR10743:1-195;PIRSF:PIRSF016013:1-187	IPR004932:Retrieval of early ER protein Rer1;IPR004932:Retrieval of early ER protein Rer1;IPR004932:Retrieval of early ER protein Rer1	GO:0016021:(integral to membrane)
TGME49_289950	| organism=Toxoplasma_gondii_ME49 | product=hypothetical protein | location=TGME49_chrIX:3541422-3548537(+) | length=544 | sequence_SO=chromosome | SO=protein_coding	544	N	0.239	0.55
TGME49_288890	| organism=Toxoplasma_gondii_ME49 | product=hypothetical protein | location=TGME49_chrIX:2791562-2799718(-) | length=1975 | sequence_SO=chromosome | SO=protein_coding	1975	N	0.321	0.82							Pfam:PF04130:768-1669	IPR007259:Spc97/Spc98	GO:0000922:(spindle pole);GO:0000226:(microtubule cytoskeleton organization);GO:0005815:(microtubule organizing center)
TGME49_292330	| organism=Toxoplasma_gondii_ME49 | product=hypothetical protein | location=TGME49_chrIX:4686025-4691714(+) | length=1300 | sequence_SO=chromosome | SO=protein_coding	1300	N	0.39	0.34	[KR]{2,}?[PL]x{1,4}[KR]{2,}?x{1,5}K{3,}?	KRLMTCRREKKK	1099	12	ebbbbbbeeeee	50	PANTHER:PTHR24023:244-1280
TGME49_291010	| organism=Toxoplasma_gondii_ME49 | product=hypothetical protein | location=TGME49_chrIX:4042418-4043068(-) | length=216 | sequence_SO=chromosome | SO=protein_coding	216	N	0.737	0.37							PANTHER:PTHR20648:SF0:102-208;PANTHER:PTHR20648:102-208;Gene3D:G3DSA:3.30.710.10:110-207	IPR011333:BTB/POZ fold
TGME49_210408	| organism=Toxoplasma_gondii_ME49 | product=HMG (high mobility group) box domain-containing protein | location=TGME49_chrIX:4811855-4812139(+) | length=94 | sequence_SO=chromosome | SO=protein_coding	94	N	0.719	0.17							PANTHER:PTHR13711:4-94;Pfam:PF00505:20-90;PRINTS:PR00886:55-74;SMART:SM00398:19-91;Gene3D:G3DSA:1.10.30.10:19-89;ProSiteProfiles:PS50118:20-90	IPR009071:High mobility group, superfamily;IPR009071:High mobility group, superfamily;IPR009071:High mobility group, superfamily;IPR009071:High mobility group, superfamily	GO:0005515:(protein binding)
TGME49_289810	| organism=Toxoplasma_gondii_ME49 | product=hypothetical protein | location=TGME49_chrIX:3462096-3462962(+) | length=288 | sequence_SO=chromosome | SO=protein_coding	288	N	0.295	0.91
TGME49_290900	| organism=Toxoplasma_gondii_ME49 | product=hydrolase, NUDIX family protein | location=TGME49_chrIX:3926381-3928423(-) | length=300 | sequence_SO=chromosome | SO=protein_coding	300	N	0.879	0.06							Pfam:PF00293:152-279;Gene3D:G3DSA:3.90.79.10:117-293	IPR000086:NUDIX hydrolase domain;IPR000086:NUDIX hydrolase domain	GO:0016787:(hydrolase activity)
TGME49_291090	| organism=Toxoplasma_gondii_ME49 | product=SWI2/SNF2-containing protein | location=TGME49_chrIX:4113576-4127342(+) | length=2045 | sequence_SO=chromosome | SO=protein_coding	2045	N	0.174	0.94	[PLQ]K[RK]x{1,2}[RK]x{3,6}[RK][RK]x{1,2}[RK]x{1,2}[RK][RK]	QKKTEKTSGESNRRSDRERR	1188	20	eeeeeeeeeeeeeeeeeeee	100	PANTHER:PTHR10799:2-1491;Pfam:PF00271:519-614;Pfam:PF00176:72-445;SUPERFAMILY:SSF52949:966-1080;SUPERFAMILY:SSF52540:408-660;SMART:SM00490:514-614;SMART:SM00487:65-295;Coils:Coil:892-916;Gene3D:G3DSA:3.40.50.300:480-648;ProSiteProfiles:PS51194:488-665;ProSiteProfiles:PS51192:81-283	IPR001650:Helicase, C-terminal;IPR000330:SNF2-related;IPR001650:Helicase, C-terminal;IPR014001:Helicase, superfamily 1/2, ATP-binding domain;IPR001650:Helicase, C-terminal;IPR014001:Helicase, superfamily 1/2, ATP-binding domain	GO:0004386:(helicase activity);GO:0003676:(nucleic acid binding);GO:0005524:(ATP binding);GO:0003677:(DNA binding)
						[KR]{2}x{0,1}[KR]{2,4}x{25,34}K{2,4}x{1,2}K	RRPRKRREAEAAPETSDTAESLSYAITGGALPPRNPENVQKKTEK	1149	12	eeeeeee-x33-eeeee	100
						[RK]{3,}?x{8,16}[RK]{4,}?	RRRGRGEADEDRRPRKRR	1138	7	eee-x11-eeee	100
						R[RK]x[KR]x[RK]{2,}?[DE]	RRPRKRRE	1149	8	eeeeeeee	100
TGME49_289750	| organism=Toxoplasma_gondii_ME49 | product=ribosomal-ubiquitin protein RPL40 | location=TGME49_chrIX:3427848-3429057(+) | length=129 | sequence_SO=chromosome | SO=protein_coding	129	N	0.704	0.54							PANTHER:PTHR10666:1-126;Pfam:PF00240:6-74;Pfam:PF01020:78-128;PRINTS:PR00348:53-74;ProSitePatterns:PS00299:27-52;SMART:SM00213:1-72;Gene3D:G3DSA:3.10.20.90:1-80;ProSiteProfiles:PS50053:1-76	IPR000626:Ubiquitin;IPR001975:Ribosomal protein L40e;IPR019956:Ubiquitin subgroup;IPR019954:Ubiquitin conserved site;IPR000626:Ubiquitin;IPR019955:Ubiquitin supergroup	GO:0005515:(protein binding);GO:0006412:(translation);GO:0005840:(ribosome);GO:0003735:(structural constituent of ribosome)
TGME49_292275	| organism=Toxoplasma_gondii_ME49 | product=SAG-related sequence SRS36E | location=TGME49_chrIX:4654090-4654482(+) | length=130 | sequence_SO=chromosome | SO=protein_coding	130	N	0.616	0							Pfam:PF04092:4-98;PRINTS:PR01801:27-39;SUPERFAMILY:SSF74877:3-101;Gene3D:G3DSA:2.60.40.1320:3-101	IPR007226:SAG;IPR007226:SAG;IPR007226:SAG;IPR007226:SAG	GO:0016020:(membrane)
TGME49_291930	| organism=Toxoplasma_gondii_ME49 | product=RNA recognition motif-containing protein | location=TGME49_chrIX:4405615-4411375(+) | length=705 | sequence_SO=chromosome | SO=protein_coding	705	N	0.353	0.88	G{2,4}[RK]x{1,3}G{3}	GGGRGGFGGG	650	10	bbbbbbbbbb	0	PANTHER:PTHR24012:1-677;Pfam:PF00076:446-510;SMART:SM00360:559-631;Gene3D:G3DSA:3.30.70.330:443-531;ProSiteProfiles:PS50102:558-635	IPR000504:RNA recognition motif domain;IPR000504:RNA recognition motif domain;IPR012677:Nucleotide-binding, alpha-beta plait;IPR000504:RNA recognition motif domain	GO:0000166:(nucleotide binding);GO:0003676:(nucleic acid binding)
						G{2,4}[RK]x{1,3}G{3}	GGGRGGRGGG	665	10	bbbbbbbbbb	0
						R[GA]x{0,2}[GA]R[GA]x[GA]R[GA]	RGGGRGGGRG	660	10	bbbbbbbbbb	0
						[RK]{3,}?x{8,16}[RK]{4,}?	KKRKEAPADEDLQHTSKKRK	404	7	eee-x13-eeee	100
						[KR]G{2,}?xxG{3,}?[RK]	RGGGRGGGR	660	9	bbbbbbbbb	0
TGME49_291040	| organism=Toxoplasma_gondii_ME49 | product=lactate dehydrogenase LDH2 | location=TGME49_chrIX:4082079-4083647(+) | length=326 | sequence_SO=chromosome | SO=protein_coding	326	N	0.767	0.15							PANTHER:PTHR11540:7-325;PANTHER:PTHR11540:SF4:7-325;Hamap:MF_00487:9-323;Pfam:PF02866:157-315;Pfam:PF00056:10-151;PRINTS:PR00086:181-194;SUPERFAMILY:SSF56327:154-321;SUPERFAMILY:SSF51735:10-154;Gene3D:G3DSA:3.40.50.720:6-155;Gene3D:G3DSA:3.90.110.10:156-322;PIRSF:PIRSF000102:8-322	IPR011275:Malate dehydrogenase, type 3;IPR022383:Lactate/malate dehydrogenase, C-terminal;IPR001236:Lactate/malate dehydrogenase, N-terminal;IPR001557:L-lactate/malate dehydrogenase;IPR015955:Lactate dehydrogenase/glycoside hydrolase, family 4, C-terminal;IPR016040:NAD(P)-binding domain;IPR015955:Lactate dehydrogenase/glycoside hydrolase, family 4, C-terminal;IPR001557:L-lactate/malate dehydrogen…	GO:0030060:(L-malate dehydrogenase activity);GO:0003824:(catalytic activity);GO:0006108:(malate metabolic process);GO:0055114:(oxidation-reduction process);GO:0016491:(oxidoreductase activity);GO:0016616:(oxidoreductase activity, acting on the CH-OH group of donors, NAD or NADP as acceptor);GO:0044262:(cellular carbohydrate metabolic process);GO:0005975:(carbohydrate metabolic process);GO:0000166…
TGME49_289320	| organism=Toxoplasma_gondii_ME49 | product=casein kinase I, putative | location=TGME49_chrIX:3185448-3191756(+) | length=432 | sequence_SO=chromosome | SO=protein_coding	432	N	0.86	0.46							Pfam:PF00069:30-289;PANTHER:PTHR11909:15-316;PANTHER:PTHR11909:SF18:15-316;ProSitePatterns:PS00108:145-157;ProSitePatterns:PS00107:36-59;Gene3D:G3DSA:3.30.200.20:24-106;Gene3D:G3DSA:1.10.510.10:108-303;ProSiteProfiles:PS50011:30-300	IPR000719:Protein kinase, catalytic domain;IPR008271:Serine/threonine-protein kinase, active site;IPR017441:Protein kinase, ATP binding site;IPR000719:Protein kinase, catalytic domain	GO:0004674:(protein serine/threonine kinase activity);GO:0005524:(ATP binding);GO:0004672:(protein kinase activity);GO:0006468:(protein phosphorylation)
TGME49_289010	| organism=Toxoplasma_gondii_ME49 | product=RNA recognition motif-containing protein | location=TGME49_chrIX:2909845-2915066(+) | length=952 | sequence_SO=chromosome | SO=protein_coding	952	N	0.217	0.64	KR{3,}?[LVI]	KRRRL	279	5	eeeeb	80	PANTHER:PTHR12072:703-945;PANTHER:PTHR12072:SF3:703-945;Pfam:PF00076:600-666;Pfam:PF04677:702-820;SUPERFAMILY:SSF54928:585-679;SUPERFAMILY:SSF54197:704-789;SMART:SM00360:598-672;Coils:Coil:367-388;Gene3D:G3DSA:3.30.70.330:582-676;Gene3D:G3DSA:3.30.428.10:701-783;ProSiteProfiles:PS50102:597-676	IPR000504:RNA recognition motif domain;IPR006768:Cwf19-like, C-terminal domain-1;IPR011146:Histidine triad-like motif;IPR000504:RNA recognition motif domain;IPR012677:Nucleotide-binding, alpha-beta plait;IPR011151:Histidine triad motif;IPR000504:RNA recognition motif domain	GO:0003824:(catalytic activity);GO:0000166:(nucleotide binding);GO:0003676:(nucleic acid binding)
TGME49_291810	| organism=Toxoplasma_gondii_ME49 | product=thioredoxin domain-containing protein | location=TGME49_chrIX:4360922-4364134(+) | length=218 | sequence_SO=chromosome | SO=protein_coding	218	N	0.141	0.15							Pfam:PF00085:90-175;PANTHER:PTHR21148:SF14:9-218;PANTHER:PTHR21148:9-218;Gene3D:G3DSA:3.40.30.10:65-200	IPR013766:Thioredoxin domain;IPR012336:Thioredoxin-like fold	GO:0045454:(cell redox homeostasis)
TGME49_210450	| organism=Toxoplasma_gondii_ME49 | product=hypothetical protein | location=TGME49_chrIX:4778190-4779389(-) | length=399 | sequence_SO=chromosome | SO=protein_coding	399	N	0.727	0.5
TGME49_292375	| organism=Toxoplasma_gondii_ME49 | product=KRUF family protein | location=TGME49_chrIX:4716695-4721340(+) | length=942 | sequence_SO=chromosome | SO=protein_coding	942	Y	0.21	0.89							SignalP_EUK:SignalP-noTM:1-13;ProSiteProfiles:PS51257:1-15
TGME49_290030	| organism=Toxoplasma_gondii_ME49 | product=hypothetical protein | location=TGME49_chrIX:3594376-3597694(-) | length=229 | sequence_SO=chromosome | SO=protein_coding	229	N	0.953	0.26
TGME49_289690	| organism=Toxoplasma_gondii_ME49 | product=glyceraldehyde-3-phosphate dehydrogenase GAPDH1 | location=TGME49_chrIX:3381039-3383102(-) | length=489 | sequence_SO=chromosome | SO=protein_coding	489	N	0.515	0.01							PANTHER:PTHR10836:150-483;Pfam:PF02800:306-466;Pfam:PF00044:153-301;PRINTS:PR00078:295-313;SUPERFAMILY:SSF51735:153-317;SUPERFAMILY:SSF55347:300-466;Gene3D:G3DSA:3.40.50.720:152-309;Gene3D:G3DSA:3.30.360.10:310-468;SMART:SM00846:152-301;ProSitePatterns:PS00071:299-306;TIGRFAM:TIGR01534:153-477	IPR020831:Glyceraldehyde/Erythrose phosphate dehydrogenase family;IPR020829:Glyceraldehyde 3-phosphate dehydrogenase, catalytic domain;IPR020828:Glyceraldehyde 3-phosphate dehydrogenase, NAD(P) binding domain;IPR020831:Glyceraldehyde/Erythrose phosphate dehydrogenase family;IPR016040:NAD(P)-binding domain;IPR020828:Glyceraldehyde 3-phosphate dehydrogenase, NAD(P) binding domain;IPR020830:Glyceral…	GO:0055114:(oxidation-reduction process);GO:0050661:(NADP binding);GO:0016620:(oxidoreductase activity, acting on the aldehyde or oxo group of donors, NAD or NADP as acceptor);GO:0006006:(glucose metabolic process);GO:0000166:(nucleotide binding);GO:0051287:(NAD binding)
TGME49_290180	| organism=Toxoplasma_gondii_ME49 | product=AP2 domain transcription factor AP2IX-6 | location=TGME49_chrIX:3631033-3632331(-) | length=432 | sequence_SO=chromosome | SO=protein_coding	432	N	0.753	0.78							Pfam:PF00847:360-411	IPR001471:AP2/ERF domain	GO:0006355:(regulation of transcription, DNA-dependent);GO:0003700:(sequence-specific DNA binding transcription factor activity)
TGME49_291140	| organism=Toxoplasma_gondii_ME49 | product=CCR4-Not complex component, Not1 protein | location=TGME49_chrIX:4150030-4161209(+) | length=2562 | sequence_SO=chromosome | SO=protein_coding	2562	N	0.215	0.45							PANTHER:PTHR13162:162-2558;Pfam:PF12842:1104-1252;Pfam:PF04054:2187-2545	IPR024557:CCR4-Not complex, Not1 subunit, domain of unknown function DUF3819;IPR007196:CCR4-Not complex component, Not1, C-terminal
TGME49_289310	| organism=Toxoplasma_gondii_ME49 | product=cullin family protein | location=TGME49_chrIX:3166128-3175708(-) | length=916 | sequence_SO=chromosome | SO=protein_coding	916	N	0.296	0.8	GR[RK]{2,4}xx[RK][QL]	GRRKDGKL	84	8	eeeeeeee	100	PANTHER:PTHR11932:55-916;PANTHER:PTHR11932:SF21:55-916;Pfam:PF00888:93-808;Pfam:PF10557:844-910;SMART:SM00182:536-735;SMART:SM00884:844-910;Gene3D:G3DSA:1.20.1310.10:328-376;Gene3D:G3DSA:1.10.10.10:818-916;Gene3D:G3DSA:4.10.1030.10:673-738;ProSiteProfiles:PS50069:506-800	IPR001373:Cullin, N-terminal;IPR019559:Cullin protein, neddylation domain;IPR016158:Cullin homology;IPR019559:Cullin protein, neddylation domain;IPR011991:Winged helix-turn-helix transcription repressor DNA-binding;IPR016158:Cullin homology	GO:0031461:(cullin-RING ubiquitin ligase complex);GO:0006511:(ubiquitin-dependent protein catabolic process);GO:0031625:(ubiquitin protein ligase binding)
TGME49_289270	| organism=Toxoplasma_gondii_ME49 | product=hypothetical protein | location=TGME49_chrIX:3123584-3127164(-) | length=182 | sequence_SO=chromosome | SO=protein_coding	182	N	0.95	0.77
TGME49_292080	| organism=Toxoplasma_gondii_ME49 | product=leucyl-tRNA synthetase | location=TGME49_chrIX:4536660-4548159(+) | length=1259 | sequence_SO=chromosome | SO=protein_coding	1259	N	0.213	0.71							Pfam:PF00133:546-929;Pfam:PF08264:967-1085;PANTHER:PTHR11946:88-1258;PANTHER:PTHR11946:SF10:88-1258;SUPERFAMILY:SSF52374:114-208;SUPERFAMILY:SSF47323:947-1093;SUPERFAMILY:SSF50677:478-581;ProSitePatterns:PS00178:154-165;Coils:Coil:228-249;Gene3D:G3DSA:3.40.50.620:679-919;Gene3D:G3DSA:1.10.730.10:920-1067;Gene3D:G3DSA:3.90.740.10:479-573;TIGRFAM:TIGR00395:116-1256	IPR002300:Aminoacyl-tRNA synthetase, class Ia;IPR013155:Valyl/Leucyl/Isoleucyl-tRNA synthetase, class I, anticodon-binding;IPR009080:Aminoacyl-tRNA synthetase, class 1a, anticodon-binding;IPR009008:Valyl/Leucyl/Isoleucyl-tRNA synthetase, class Ia, editing domain;IPR001412:Aminoacyl-tRNA synthetase, class I, conserved site;IPR014729:Rossmann-like alpha/beta/alpha sandwich fold;IPR009008:Valyl/Leuc…	GO:0002161:(aminoacyl-tRNA editing activity);GO:0005737:(cytoplasm);GO:0005524:(ATP binding);GO:0006429:(leucyl-tRNA aminoacylation);GO:0004812:(aminoacyl-tRNA ligase activity);GO:0006418:(tRNA aminoacylation for protein translation);GO:0000166:(nucleotide binding);GO:0004823:(leucine-tRNA ligase activity)
TGME49_288850	| organism=Toxoplasma_gondii_ME49 | product=hypothetical protein | location=TGME49_chrIX:2770865-2772899(-) | length=99 | sequence_SO=chromosome | SO=protein_coding	99	N	0.898	0.02							TMHMM:TMhelix:42-64
TGME49_267400	| organism=Toxoplasma_gondii_ME49 | product=ribosomal protein RPL32 | location=TGME49_chrIX:674407-675385(-) | length=134 | sequence_SO=chromosome | SO=protein_coding	134	N	0.342	0.77							PANTHER:PTHR23413:SF1:7-134;PANTHER:PTHR23413:7-134;ProDom:PD003823:19-123;Pfam:PF01655:17-124;ProSitePatterns:PS00580:19-39	IPR001515:Ribosomal protein L32e;IPR001515:Ribosomal protein L32e;IPR018263:Ribosomal protein L32e, conserved site	GO:0006412:(translation);GO:0005840:(ribosome);GO:0003735:(structural constituent of ribosome);GO:0005622:(intracellular)
TGME49_265070	| organism=Toxoplasma_gondii_ME49 | product=hypothetical protein | location=TGME49_chrIX:1806617-1807894(+) | length=425 | sequence_SO=chromosome | SO=protein_coding	425	N	0.942	0.19							Pfam:PF12400:271-393	IPR022127:Protein of unknown function DUF3661, vaculolar transmembrane
TGME49_287960	| organism=Toxoplasma_gondii_ME49 | product=hypothetical protein | location=TGME49_chrIX:2263293-2265356(-) | length=566 | sequence_SO=chromosome | SO=protein_coding	566	Y	0.37	0.57	[DE]K[NIF]RR[DEK][STMNQ]	DKNRRES	364	7	eeeeeee	100	TMHMM:TMhelix:7-26;SignalP_EUK:SignalP-TM:1-27
TGME49_288420	| organism=Toxoplasma_gondii_ME49 | product=hypothetical protein | location=TGME49_chrIX:2510065-2520424(-) | length=2361 | sequence_SO=chromosome | SO=protein_coding	2361	N	0.097	0.98	KR{3,}?[LVI]	KRRRI	1930	5	eeeeb	80	Coils:Coil:1956-1977
TGME49_266120	| organism=Toxoplasma_gondii_ME49 | product=thioredoxin-dependent peroxidase TPX1/2 | location=TGME49_chrIX:1288690-1292379(-) | length=333 | sequence_SO=chromosome | SO=protein_coding	333	N	0.469	0.25							Pfam:PF00255:155-257;PANTHER:PTHR11592:SF0:133-316;PANTHER:PTHR11592:133-316;PRINTS:PR01011:169-186;Gene3D:G3DSA:3.40.30.10:150-316;ProSiteProfiles:PS51355:141-321	IPR000889:Glutathione peroxidase;IPR000889:Glutathione peroxidase;IPR000889:Glutathione peroxidase;IPR012336:Thioredoxin-like fold;IPR000889:Glutathione peroxidase	GO:0004602:(glutathione peroxidase activity);GO:0055114:(oxidation-reduction process);GO:0006979:(response to oxidative stress)
TGME49_264870	| organism=Toxoplasma_gondii_ME49 | product=Sodium:neurotransmitter symporter family protein | location=TGME49_chrIX:1943280-1946393(+) | length=1037 | sequence_SO=chromosome | SO=protein_coding	1037	N	0.339	0.19							Pfam:PF00209:409-721;PANTHER:PTHR11616:SF51:220-708;PANTHER:PTHR11616:220-708;PRINTS:PR00176:226-247;ProSiteProfiles:PS50267:217-708	IPR000175:Sodium:neurotransmitter symporter;IPR000175:Sodium:neurotransmitter symporter;IPR000175:Sodium:neurotransmitter symporter;IPR000175:Sodium:neurotransmitter symporter	GO:0006836:(neurotransmitter transport);GO:0005328:(neurotransmitter:sodium symporter activity);GO:0016021:(integral to membrane)
TGME49_264805	| organism=Toxoplasma_gondii_ME49 | product=hypothetical protein | location=TGME49_chrIX:2006654-2009461(-) | length=628 | sequence_SO=chromosome | SO=protein_coding	628	N	0.18	0.66							Coils:Coil:575-596
TGME49_266840	| organism=Toxoplasma_gondii_ME49 | product=hypothetical protein | location=TGME49_chrIX:930313-932467(-) | length=236 | sequence_SO=chromosome | SO=protein_coding	236	N	0.757	0.35
TGME49_267520	| organism=Toxoplasma_gondii_ME49 | product=anaphase promoting complex subunit 11, putative | location=TGME49_chrIX:602300-603366(+) | length=144 | sequence_SO=chromosome | SO=protein_coding	144	N	0.73	0.21							Pfam:PF12678:35-116;PANTHER:PTHR11210:35-134;PANTHER:PTHR11210:SF13:35-134;SMART:SM00184:58-115;Gene3D:G3DSA:3.30.40.10:44-123;ProSiteProfiles:PS50089:69-116	IPR024766:Zinc finger, RING-H2-type;IPR001841:Zinc finger, RING-type;IPR013083:Zinc finger, RING/FYVE/PHD-type;IPR001841:Zinc finger, RING-type	GO:0005515:(protein binding);GO:0008270:(zinc ion binding)
TGME49_264650	| organism=Toxoplasma_gondii_ME49 | product=phosphoacetylglucosamine mutase | location=TGME49_chrIX:2145865-2153183(+) | length=985 | sequence_SO=chromosome | SO=protein_coding	985	N	0.225	0.8							Pfam:PF02878:109-142;Pfam:PF00408:926-952;PANTHER:PTHR22573:43-979;PANTHER:PTHR22573:SF3:43-979;Gene3D:G3DSA:3.30.310.50:926-963;Gene3D:G3DSA:3.40.120.10:257-307	IPR005844:Alpha-D-phosphohexomutase, alpha/beta/alpha domain I;IPR005843:Alpha-D-phosphohexomutase, C-terminal;IPR016657:Phosphoacetylglucosamine mutase;IPR016055:Alpha-D-phosphohexomutase, alpha/beta/alpha I/II/III	GO:0004610:(phosphoacetylglucosamine mutase activity);GO:0005975:(carbohydrate metabolic process);GO:0016868:(intramolecular transferase activity, phosphotransferases)
TGME49_264440	| organism=Toxoplasma_gondii_ME49 | product=signal recognition particle receptor beta subunit protein | location=TGME49_chrIX:2238259-2242136(-) | length=347 | sequence_SO=chromosome | SO=protein_coding	347	N	0.624	0.29	G{2,4}[RK]x{1,3}G{3}	GGRRSGGGG	119	9	eeeeeeeee	100	PANTHER:PTHR19326:128-346;Pfam:PF09439:129-312;PRINTS:PR00449:128-149;SUPERFAMILY:SSF52540:129-283;TMHMM:TMhelix:85-107;Gene3D:G3DSA:3.40.50.300:129-341	IPR019009:Signal recognition particle receptor, beta subunit;IPR001806:Small GTPase superfamily	GO:0007264:(small GTPase mediated signal transduction);GO:0005525:(GTP binding)
TGME49_266785	| organism=Toxoplasma_gondii_ME49 | product=zinc finger (CCCH type) motif-containing protein | location=TGME49_chrIX:965954-971506(-) | length=1570 | sequence_SO=chromosome | SO=protein_coding	1570	N	0.235	0.82							Pfam:PF00069:602-907;SUPERFAMILY:SSF56112:827-917;SUPERFAMILY:SSF90229:12-42;SMART:SM00356:14-41;SMART:SM00220:602-909;Gene3D:G3DSA:4.10.1000.10:14-40;Gene3D:G3DSA:3.30.200.20:602-680;Gene3D:G3DSA:1.10.510.10:828-910;Coils:Coil:1319-1340;ProSiteProfiles:PS50103:52-90;ProSiteProfiles:PS50011:581-909	IPR000719:Protein kinase, catalytic domain;IPR011009:Protein kinase-like domain;IPR000571:Zinc finger, CCCH-type;IPR002290:Serine/threonine- / dual-specificity protein kinase, catalytic domain;IPR000571:Zinc finger, CCCH-type;IPR000719:Protein kinase, catalytic domain	GO:0016772:(transferase activity, transferring phosphorus-containing groups);GO:0004672:(protein kinase activity);GO:0003676:(nucleic acid binding);GO:0005524:(ATP binding);GO:0006468:(protein phosphorylation);GO:0008270:(zinc ion binding)
TGME49_266910	| organism=Toxoplasma_gondii_ME49 | product=cell-cycle-associated protein kinase GSK, putative | location=TGME49_chrIX:904870-906332(-) | length=333 | sequence_SO=chromosome | SO=protein_coding	333	N	0.324	0.24							Pfam:PF00069:11-331;PANTHER:PTHR24056:SF114:9-321;PANTHER:PTHR24056:9-321;SUPERFAMILY:SSF56112:6-329;SMART:SM00220:10-332;ProSitePatterns:PS00108:136-148;ProSitePatterns:PS00107:16-39;Gene3D:G3DSA:3.30.200.20:7-124;Gene3D:G3DSA:1.10.510.10:125-261;ProSiteProfiles:PS50011:10-332	IPR000719:Protein kinase, catalytic domain;IPR011009:Protein kinase-like domain;IPR002290:Serine/threonine- / dual-specificity protein kinase, catalytic domain;IPR008271:Serine/threonine-protein kinase, active site;IPR017441:Protein kinase, ATP binding site;IPR000719:Protein kinase, catalytic domain	GO:0004674:(protein serine/threonine kinase activity);GO:0016772:(transferase activity, transferring phosphorus-containing groups);GO:0004672:(protein kinase activity);GO:0005524:(ATP binding);GO:0006468:(protein phosphorylation)
TGME49_264850	| organism=Toxoplasma_gondii_ME49 | product=hypothetical protein | location=TGME49_chrIX:1961769-1962425(+) | length=218 | sequence_SO=chromosome | SO=protein_coding	218	N	0.351	0.88	[ED]R{4,}?[ED]	DRRRRE	4	6	eeeeee	100
						R[RK]x[KR]x[RK]{2,}?[DE]	RKDRRRRE	2	8	eeeeeeee	100
TGME49_288030	| organism=Toxoplasma_gondii_ME49 | product=hypothetical protein | location=TGME49_chrIX:2309017-2310231(+) | length=404 | sequence_SO=chromosome | SO=protein_coding	404	N	0.904	0.38
TGME49_266830	| organism=Toxoplasma_gondii_ME49 | product=Sec7 domain-containing protein | location=TGME49_chrIX:933659-949742(-) | length=3987 | sequence_SO=chromosome | SO=protein_coding	3987	N	0.274	0.86	RRxxKRK	RRLMKRK	99	7	eebbeee	71.4	Pfam:PF01369:493-674;Pfam:PF00566:3793-3933;PANTHER:PTHR10663:SF42:244-675;PANTHER:PTHR10663:244-675;SUPERFAMILY:SSF47923:3792-3874;SUPERFAMILY:SSF48425:492-675;SMART:SM00164:2902-3939;SMART:SM00222:487-674;Gene3D:G3DSA:1.10.8.270:3787-3834;Gene3D:G3DSA:1.10.1000.11:563-677;Gene3D:G3DSA:1.10.220.20:482-561;ProSiteProfiles:PS50086:3686-3914;ProSiteProfiles:PS50190:483-672	IPR000904:SEC7-like;IPR000195:Rab-GTPase-TBC domain;IPR000195:Rab-GTPase-TBC domain;IPR000904:SEC7-like;IPR000195:Rab-GTPase-TBC domain;IPR000904:SEC7-like;IPR023394:SEC7-like, alpha orthogonal bundle;IPR000195:Rab-GTPase-TBC domain;IPR000904:SEC7-like	GO:0005086:(ARF guanyl-nucleotide exchange factor activity);GO:0032012:(regulation of ARF protein signal transduction);GO:0005097:(Rab GTPase activator activity);GO:0032313:(regulation of Rab GTPase activity);GO:0005622:(intracellular)
TGME49_265290	| organism=Toxoplasma_gondii_ME49 | product=hypothetical protein | location=TGME49_chrIX:1630162-1631280(+) | length=372 | sequence_SO=chromosome | SO=protein_coding	372	N	0.892	0.91
TGME49_264485	| organism=Toxoplasma_gondii_ME49 | product=AP2 domain transcription factor AP2IX-3 | location=TGME49_chrIX:2185135-2197390(-) | length=3095 | sequence_SO=chromosome | SO=protein_coding	3095	N	0.072	0.86							Pfam:PF00847:711-763;Coils:Coil:2310-2331;SignalP_GRAM_POSITIVE:SignalP-TM:1-15	IPR001471:AP2/ERF domain	GO:0003700:(sequence-specific DNA binding transcription factor activity);GO:0006355:(regulation of transcription, DNA-dependent)
TGME49_288190	| organism=Toxoplasma_gondii_ME49 | product=hypothetical protein | location=TGME49_chrIX:2363380-2379419(-) | length=5015 | sequence_SO=chromosome | SO=protein_coding	5015	N	0.173	0.91							Coils:Coil:4902-4930
TGME49_267430	| organism=Toxoplasma_gondii_ME49 | product=DnaJ domain-containing protein | location=TGME49_chrIX:656532-662192(+) | length=425 | sequence_SO=chromosome | SO=protein_coding	425	N	0.061	0.52							Pfam:PF00226:61-139;PANTHER:PTHR24078:56-143;PRINTS:PR00625:134-153;SMART:SM00271:60-134;Gene3D:G3DSA:1.10.287.110:58-142;ProSiteProfiles:PS50076:61-142	IPR001623:Heat shock protein DnaJ, N-terminal;IPR003095:Heat shock protein DnaJ;IPR001623:Heat shock protein DnaJ, N-terminal;IPR001623:Heat shock protein DnaJ, N-terminal;IPR001623:Heat shock protein DnaJ, N-terminal	GO:0031072:(heat shock protein binding);GO:0051082:(unfolded protein binding);GO:0006457:(protein folding)
TGME49_265780	| organism=Toxoplasma_gondii_ME49 | product=flagellar/basal body protein | location=TGME49_chrIX:1454007-1466393(+) | length=2803 | sequence_SO=chromosome | SO=protein_coding	2803	N	0.148	0.93	KRxxKKxK[DE]	KRETKKAKE	2552	9	eeeeeeeee	100	Pfam:PF00246:1411-1600;PANTHER:PTHR12756:1411-1601;SUPERFAMILY:SSF53187:1412-1601;Gene3D:G3DSA:3.40.630.10:1381-1599;Coils:Coil:2548-2569;ProSiteProfiles:PS51257:1-20	IPR000834:Peptidase M14, carboxypeptidase A	GO:0006508:(proteolysis);GO:0004181:(metallocarboxypeptidase activity);GO:0008270:(zinc ion binding)
TGME49_267560	| organism=Toxoplasma_gondii_ME49 | product=folate-binding protein YgfZ protein | location=TGME49_chrIX:569234-575231(+) | length=1428 | sequence_SO=chromosome | SO=protein_coding	1428	N	0.177	0.88							SUPERFAMILY:SSF103025:852-917;Coils:Coil:1196-1217
TGME49_266740	| organism=Toxoplasma_gondii_ME49 | product=RNA recognition motif-containing protein | location=TGME49_chrIX:989017-991912(-) | length=683 | sequence_SO=chromosome | SO=protein_coding	683	N	0.351	0.47							PANTHER:PTHR24012:35-404;PANTHER:PTHR24012:SF268:35-404;Pfam:PF00076:340-398;SUPERFAMILY:SSF54928:335-407;SMART:SM00360:65-142;Gene3D:G3DSA:3.30.70.330:193-283;ProSiteProfiles:PS50102:64-148	IPR000504:RNA recognition motif domain;IPR000504:RNA recognition motif domain;IPR012677:Nucleotide-binding, alpha-beta plait;IPR000504:RNA recognition motif domain	GO:0000166:(nucleotide binding);GO:0003676:(nucleic acid binding)
TGME49_265450	| organism=Toxoplasma_gondii_ME49 | product=hexokinase | location=TGME49_chrIX:1543911-1547614(-) | length=468 | sequence_SO=chromosome | SO=protein_coding	468	N	0.291	0.02							PANTHER:PTHR19443:1-465;Pfam:PF03727:245-467;Pfam:PF00349:14-238;PRINTS:PR00475:305-327;ProSitePatterns:PS00378:164-189;Gene3D:G3DSA:3.30.420.40:77-226;Gene3D:G3DSA:3.40.367.20:227-467	IPR001312:Hexokinase;IPR022673:Hexokinase, C-terminal;IPR022672:Hexokinase, N-terminal;IPR001312:Hexokinase;IPR019807:Hexokinase, conserved site	GO:0004396:(hexokinase activity);GO:0016773:(phosphotransferase activity, alcohol group as acceptor);GO:0006096:(glycolysis);GO:0005975:(carbohydrate metabolic process);GO:0005524:(ATP binding)
TGME49_267150	| organism=Toxoplasma_gondii_ME49 | product=SAG-related sequence SRS38C | location=TGME49_chrIX:761313-762467(+) | length=384 | sequence_SO=chromosome | SO=protein_coding	384	N	0.679	0.25							Pfam:PF04092:217-351;PRINTS:PR01801:242-257;SUPERFAMILY:SSF74877:77-212;Gene3D:G3DSA:2.60.40.1320:215-352	IPR007226:SAG;IPR007226:SAG;IPR007226:SAG;IPR007226:SAG	GO:0016020:(membrane)
TGME49_288510	| organism=Toxoplasma_gondii_ME49 | product=ubiquitin carboxyl-terminal hydrolase | location=TGME49_chrIX:2587673-2592921(-) | length=1328 | sequence_SO=chromosome | SO=protein_coding	1328	N	0.306	0.8							Pfam:PF00443:189-1116;SUPERFAMILY:SSF54001:517-552;ProSitePatterns:PS00973:1093-1111;Coils:Coil:530-551;ProSiteProfiles:PS50235:187-1324	IPR001394:Peptidase C19, ubiquitin carboxyl-terminal hydrolase 2;IPR018200:Peptidase C19, ubiquitin carboxyl-terminal hydrolase 2, conserved site;IPR001394:Peptidase C19, ubiquitin carboxyl-terminal hydrolase 2	GO:0004221:(ubiquitin thiolesterase activity);GO:0006511:(ubiquitin-dependent protein catabolic process)
TGME49_265120	| organism=Toxoplasma_gondii_ME49 | product=rhoptry neck protein, putative | location=TGME49_chrIX:1753383-1759261(+) | length=1167 | sequence_SO=chromosome | SO=protein_coding	1167	N	0.529	0.89	KR[MNSQ]R[MNSQ]R	KRSRSR	971	6	ebeeeb	66.7	Pfam:PF03805:794-955;TMHMM:TMhelix:932-954	IPR005553:Cytoadherence-linked asexual protein
TGME49_267510	| organism=Toxoplasma_gondii_ME49 | product=hypothetical protein | location=TGME49_chrIX:605160-609030(-) | length=346 | sequence_SO=chromosome | SO=protein_coding	346	N	0.841	0.58							Pfam:PF11712:234-325	IPR021013:ATPase, vacuolar ER assembly factor, Vma12
TGME49_267380	| organism=Toxoplasma_gondii_ME49 | product=UDP-galactose transporter subfamily protein | location=TGME49_chrIX:680257-681441(-) | length=394 | sequence_SO=chromosome | SO=protein_coding	394	N	0.389	0.02							Pfam:PF04142:90-325;PANTHER:PTHR10231:SF15:20-390;PANTHER:PTHR10231:20-390;PIRSF:PIRSF005799:1-354;TIGRFAM:TIGR00803:107-332	IPR007271:Nucleotide-sugar transporter;IPR007271:Nucleotide-sugar transporter;IPR021189:UDP/CMP-sugar transporter;IPR004689:UDP-galactose transporter	GO:0015780:(nucleotide-sugar transport);GO:0000139:(Golgi membrane);GO:0005351:(sugar:hydrogen symporter activity);GO:0016021:(integral to membrane);GO:0005338:(nucleotide-sugar transmembrane transporter activity);GO:0008643:(carbohydrate transport)
TGME49_265810	| organism=Toxoplasma_gondii_ME49 | product=hypothetical protein | location=TGME49_chrIX:1443406-1446049(+) | length=599 | sequence_SO=chromosome | SO=protein_coding	599	N	0.37	0.54							SUPERFAMILY:SSF53335:198-236;Gene3D:G3DSA:3.40.50.150:197-233
TGME49_265538	| organism=Toxoplasma_gondii_ME49 | product=hypothetical protein | location=TGME49_chrIX:1492281-1494150(+) | length=252 | sequence_SO=chromosome | SO=protein_coding	252	N	0.664	0.18							SUPERFAMILY:SSF47336:177-239;Gene3D:G3DSA:1.10.1200.10:176-240;ProSiteProfiles:PS50075:198-236	IPR009081:Acyl carrier protein-like;IPR009081:Acyl carrier protein-like;IPR009081:Acyl carrier protein-like
TGME49_266760	| organism=Toxoplasma_gondii_ME49 | product=isocitrate dehydrogenase | location=TGME49_chrIX:975799-978874(-) | length=594 | sequence_SO=chromosome | SO=protein_coding	594	Y	0.533	0.07							PANTHER:PTHR11822:138-590;Pfam:PF00180:186-575;ProSitePatterns:PS00470:448-467;Gene3D:G3DSA:3.40.718.10:181-579;TIGRFAM:TIGR00127:180-584	IPR004790:Isocitrate dehydrogenase NADP-dependent, eukaryotic-type;IPR024084:Isopropylmalate dehydrogenase-like domain;IPR019818:Isocitrate/isopropylmalate dehydrogenase, conserved site;IPR024084:Isopropylmalate dehydrogenase-like domain;IPR004790:Isocitrate dehydrogenase NADP-dependent, eukaryotic-type	GO:0016616:(oxidoreductase activity, acting on the CH-OH group of donors, NAD or NADP as acceptor);GO:0006102:(isocitrate metabolic process);GO:0055114:(oxidation-reduction process);GO:0000287:(magnesium ion binding);GO:0051287:(NAD binding);GO:0004450:(isocitrate dehydrogenase (NADP+) activity)
TGME49_264720	| organism=Toxoplasma_gondii_ME49 | product=hypothetical protein | location=TGME49_chrIX:2089820-2095104(-) | length=899 | sequence_SO=chromosome | SO=protein_coding	899	N	0.417	0.97							Coils:Coil:523-544
TGME49_266368	| organism=Toxoplasma_gondii_ME49 | product=hypothetical protein | location=TGME49_chrIX:1194374-1195352(-) | length=121 | sequence_SO=chromosome | SO=protein_coding	121	N	0.708	0.73	R[IVLP][IVLP]KRR	RLPKRR	78	6	ebeeee	83.3
TGME49_267490	| organism=Toxoplasma_gondii_ME49 | product=preprocathepsin c precursor, putative | location=TGME49_chrIX:613048-615855(+) | length=603 | sequence_SO=chromosome | SO=protein_coding	603	N	0.527	0.29							Pfam:PF00112:330-580;Pfam:PF08773:118-172;PANTHER:PTHR12411:SF108:312-588;PANTHER:PTHR12411:312-588;PRINTS:PR00705:546-552;SUPERFAMILY:SSF54001:308-583;SUPERFAMILY:SSF75001:20-68;SMART:SM00645:322-582;ProSitePatterns:PS00640:546-565;ProSitePatterns:PS00639:522-532;ProSitePatterns:PS00139:336-347;Gene3D:G3DSA:3.90.70.10:301-585;Gene3D:G3DSA:2.40.128.80:110-204	IPR000668:Peptidase C1A, papain C-terminal;IPR014882:Cathepsin C exclusion;IPR013128:Peptidase C1A, papain;IPR000668:Peptidase C1A, papain C-terminal;IPR000668:Peptidase C1A, papain C-terminal;IPR025661:Cysteine peptidase, asparagine active site;IPR025660:Cysteine peptidase, histidine active site;IPR000169:Cysteine peptidase, cysteine active site	GO:0006508:(proteolysis);GO:0008234:(cysteine-type peptidase activity)
TGME49_266260	| organism=Toxoplasma_gondii_ME49 | product=hypothetical protein | location=TGME49_chrIX:1263377-1266047(+) | length=293 | sequence_SO=chromosome | SO=protein_coding	293	N	0.674	0.67
TGME49_266035	| organism=Toxoplasma_gondii_ME49 | product=hypothetical protein | location=TGME49_chrIX:1340497-1344898(+) | length=305 | sequence_SO=chromosome | SO=protein_coding	305	N	0.491	0.89							Coils:Coil:56-77
TGME49_288560	| organism=Toxoplasma_gondii_ME49 | product=hypothetical protein | location=TGME49_chrIX:2615415-2619499(+) | length=758 | sequence_SO=chromosome | SO=protein_coding	758	N	0.38	0.54
TGME49_267410	| organism=Toxoplasma_gondii_ME49 | product=scavenger receptor protein SR1 precursor | location=TGME49_chrIX:667965-673293(-) | length=1245 | sequence_SO=chromosome | SO=protein_coding	1245	Y	0.588	0.33							Pfam:PF00530:541-639;Pfam:PF03815:286-363;Pfam:PF13385:837-980;Pfam:PF01477:169-266;PANTHER:PTHR10335:SF0:34-1237;PANTHER:PTHR10335:34-1237;SUPERFAMILY:SSF69848:1136-1237;SUPERFAMILY:SSF49899:836-991;SUPERFAMILY:SSF49723:168-263;SUPERFAMILY:SSF56487:525-640;SignalP_EUK:SignalP-noTM:1-33;Gene3D:G3DSA:2.60.120.200:844-989;Gene3D:G3DSA:2.170.130.20:1138-1238;Gene3D:G3DSA:3.10.250.10:525-638;Gene3D:G…	IPR001190:Speract/scavenger receptor;IPR004043:LCCL;IPR001024:Lipoxygenase, LH2;IPR000692:Fibrillarin;IPR004043:LCCL;IPR008985:Concanavalin A-like lectin/glucanase;IPR008976:Lipase/lipooxygenase, PLAT/LH2;IPR017448:Speract/scavenger receptor-related;IPR013320:Concanavalin A-like lectin/glucanase, subgroup;IPR004043:LCCL;IPR001024:Lipoxygenase, LH2;IPR017229:Multidomain scavenger receptor-like pro…	GO:0008033:(tRNA processing);GO:0005515:(protein binding);GO:0005044:(scavenger receptor activity);GO:0016020:(membrane);GO:0008168:(methyltransferase activity);GO:0003723:(RNA binding);GO:0006364:(rRNA processing)
TGME49_288010	| organism=Toxoplasma_gondii_ME49 | product=hypothetical protein | location=TGME49_chrIX:2303066-2304286(+) | length=142 | sequence_SO=chromosome | SO=protein_coding	142	N	0.92	0.42							SignalP_EUK:SignalP-noTM:1-4
TGME49_266040	| organism=Toxoplasma_gondii_ME49 | product=regulator of chromosome condensation (RCC1) repeat-containing protein | location=TGME49_chrIX:1335847-1338810(+) | length=319 | sequence_SO=chromosome | SO=protein_coding	319	N	0.827	0.32							Pfam:PF00415:68-115;PANTHER:PTHR22870:20-304;PRINTS:PR00633:121-135;SUPERFAMILY:SSF50985:254-302;ProSitePatterns:PS00626:55-65;Gene3D:G3DSA:2.130.10.30:18-139;ProSiteProfiles:PS50012:282-319	IPR000408:Regulator of chromosome condensation, RCC1;IPR000408:Regulator of chromosome condensation, RCC1;IPR009091:Regulator of chromosome condensation/beta-lactamase-inhibitor protein II;IPR000408:Regulator of chromosome condensation, RCC1;IPR009091:Regulator of chromosome condensation/beta-lactamase-inhibitor protein II;IPR000408:Regulator of chromosome condensation, RCC1
TGME49_265205	| organism=Toxoplasma_gondii_ME49 | product=WD domain, G-beta repeat-containing protein | location=TGME49_chrIX:1695191-1704879(-) | length=1439 | sequence_SO=chromosome | SO=protein_coding	1439	N	0.311	0.92							PANTHER:PTHR13720:65-1421;Pfam:PF00400:394-423;SUPERFAMILY:SSF50978:73-423;Gene3D:G3DSA:2.130.10.10:357-689;Coils:Coil:1043-1071;SMART:SM00320:638-677;ProSitePatterns:PS00678:410-424;ProSiteProfiles:PS50294:514-555;ProSiteProfiles:PS50082:391-423	IPR001680:WD40 repeat;IPR017986:WD40-repeat-containing domain;IPR015943:WD40/YVTN repeat-like-containing domain;IPR001680:WD40 repeat;IPR019775:WD40 repeat, conserved site;IPR017986:WD40-repeat-containing domain;IPR001680:WD40 repeat	GO:0005515:(protein binding)
TGME49_266800	| organism=Toxoplasma_gondii_ME49 | product=integral membrane protein, putative | location=TGME49_chrIX:959519-963985(+) | length=302 | sequence_SO=chromosome | SO=protein_coding	302	N	0.35	0.02							Pfam:PF01988:68-290	IPR008217:Domain of unknown function DUF125, transmembrane
TGME49_264780	| organism=Toxoplasma_gondii_ME49 | product=UTP-glucose-1-phosphate uridylyltransferase subfamily protein | location=TGME49_chrIX:2030725-2034697(-) | length=900 | sequence_SO=chromosome | SO=protein_coding	900	N	0.548	0.61							Pfam:PF01704:425-563;PANTHER:PTHR11952:309-891;PANTHER:PTHR11952:SF2:309-891;Gene3D:G3DSA:3.90.550.10:608-627	IPR002618:UTP--glucose-1-phosphate uridylyltransferase;IPR002618:UTP--glucose-1-phosphate uridylyltransferase	GO:0016779:(nucleotidyltransferase activity);GO:0008152:(metabolic process)
TGME49_267040	| organism=Toxoplasma_gondii_ME49 | product=hypothetical protein | location=TGME49_chrIX:809373-816550(-) | length=475 | sequence_SO=chromosome | SO=protein_coding	475	N	0.287	0.68	RRxKRxK[PLV]	RRLKRIKV	13	8	eebeebeb	62.5
TGME49_288390	| organism=Toxoplasma_gondii_ME49 | product=B3GNTL1 protein | location=TGME49_chrIX:2489478-2493133(-) | length=766 | sequence_SO=chromosome | SO=protein_coding	766	N	0.421	0.65							Pfam:PF00535:449-554;PANTHER:PTHR22916:459-694;SUPERFAMILY:SSF53448:456-630;Gene3D:G3DSA:3.90.550.10:444-654	IPR001173:Glycosyl transferase, family 2
TGME49_264880	| organism=Toxoplasma_gondii_ME49 | product=NEDD8-activating enzyme E1 catalytic subunit | location=TGME49_chrIX:1929729-1937080(-) | length=584 | sequence_SO=chromosome | SO=protein_coding	584	N	0.373	0.59							PANTHER:PTHR10953:31-569;PANTHER:PTHR10953:SF6:31-569;Pfam:PF08825:494-578;Pfam:PF00899:58-203;Pfam:PF02134:259-323;Pfam:PF10585:210-255;SUPERFAMILY:SSF69572:49-327;ProSitePatterns:PS00865:228-236;Gene3D:G3DSA:3.10.20.260:481-534;Gene3D:G3DSA:3.40.50.720:456-480;Gene3D:G3DSA:1.10.10.520:232-299	IPR014929:E2 binding;IPR000594:UBA/THIF-type NAD/FAD binding fold;IPR000127:Ubiquitin-activating enzyme repeat;IPR019572:Ubiquitin-activating enzyme;IPR009036:Molybdenum cofactor biosynthesis, MoeB;IPR018074:Ubiquitin-activating enzyme, E1, active site;IPR014929:E2 binding;IPR016040:NAD(P)-binding domain;IPR023318:Ubiquitin activating enzyme, alpha domain	GO:0016881:(acid-amino acid ligase activity);GO:0003824:(catalytic activity);GO:0006464:(cellular protein modification process);GO:0008641:(small protein activating enzyme activity);GO:0000166:(nucleotide binding);GO:0005524:(ATP binding);GO:0045116:(protein neddylation)
TGME49_265340	| organism=Toxoplasma_gondii_ME49 | product=hypothetical protein | location=TGME49_chrIX:1610444-1611705(+) | length=225 | sequence_SO=chromosome | SO=protein_coding	225	N	0.424	0
TGME49_267120	| organism=Toxoplasma_gondii_ME49 | product=hypothetical protein | location=TGME49_chrIX:770069-772062(-) | length=195 | sequence_SO=chromosome | SO=protein_coding	195	N	0.81	0.52							SignalP_GRAM_POSITIVE:SignalP-TM:1-21
TGME49_264875	| organism=Toxoplasma_gondii_ME49 | product=hypothetical protein | location=TGME49_chrIX:1940882-1941820(-) | length=105 | sequence_SO=chromosome | SO=protein_coding	105	N	0.67	0.86	R[RK]x[KR]x[RK]{2,}?[DE]	RKQRVKRD	17	8	eeeebeee	87.5
TGME49_264430	| organism=Toxoplasma_gondii_ME49 | product=hypothetical protein | location=TGME49_chrIX:2246458-2255058(+) | length=2866 | sequence_SO=chromosome | SO=protein_coding	2866	N	0.027	0.41							Coils:Coil:503-542
TGME49_266880	| organism=Toxoplasma_gondii_ME49 | product=dihydrouridine synthase, putative | location=TGME49_chrIX:915352-918231(+) | length=394 | sequence_SO=chromosome | SO=protein_coding	394	N	0.582	0.1							Pfam:PF01207:17-228;PANTHER:PTHR11082:SF18:13-370;PANTHER:PTHR11082:13-370;ProSitePatterns:PS01136:98-117;Gene3D:G3DSA:3.20.20.70:12-282;PIRSF:PIRSF006621:1-369	IPR001269:tRNA-dihydrouridine synthase;IPR001269:tRNA-dihydrouridine synthase;IPR018517:tRNA-dihydrouridine synthase, conserved site;IPR013785:Aldolase-type TIM barrel;IPR001269:tRNA-dihydrouridine synthase	GO:0008033:(tRNA processing);GO:0003824:(catalytic activity);GO:0055114:(oxidation-reduction process);GO:0017150:(tRNA dihydrouridine synthase activity);GO:0050660:(flavin adenine dinucleotide binding)
TGME49_266620	| organism=Toxoplasma_gondii_ME49 | product=thioredoxin domain-containing protein | location=TGME49_chrIX:1071036-1073186(-) | length=207 | sequence_SO=chromosome | SO=protein_coding	207	Y	0.705	0.06							PANTHER:PTHR10438:100-185;Pfam:PF00085:99-162;Gene3D:G3DSA:3.40.30.10:93-185	IPR005746:Thioredoxin;IPR013766:Thioredoxin domain;IPR012336:Thioredoxin-like fold	GO:0009055:(electron carrier activity);GO:0045454:(cell redox homeostasis);GO:0015035:(protein disulfide oxidoreductase activity);GO:0006662:(glycerol ether metabolic process)
TGME49_287990	| organism=Toxoplasma_gondii_ME49 | product=hypothetical protein | location=TGME49_chrIX:2286558-2287238(+) | length=226 | sequence_SO=chromosome | SO=protein_coding	226	N	0.393	0.93	R[RK]x[KR]x[RK]{2,}?[DE]	RKKKEKKD	198	8	eeeeeeee	100
						R[RK]{3,}?[DE]K	RKKKEK	198	6	eeeeee	100
						GR[RK]{2,4}xx[RK][QL]	GRRRRRLWRL	110	10	eeeeebbbeb	60
TGME49_267270	| organism=Toxoplasma_gondii_ME49 | product=divalent metal transporter, putative | location=TGME49_chrIX:748744-754813(+) | length=1227 | sequence_SO=chromosome | SO=protein_coding	1227	N	0.067	0.58							Pfam:PF01566:714-1057;PANTHER:PTHR11706:661-1076;PRINTS:PR00447:790-809;TMHMM:TMhelix:948-970;TIGRFAM:TIGR01197:667-1053	IPR001046:Natural resistance-associated macrophage protein;IPR001046:Natural resistance-associated macrophage protein;IPR001046:Natural resistance-associated macrophage protein;IPR001046:Natural resistance-associated macrophage protein	GO:0005215:(transporter activity);GO:0016020:(membrane);GO:0006810:(transport)
TGME49_265180	| organism=Toxoplasma_gondii_ME49 | product=hypothetical protein | location=TGME49_chrIX:1727763-1729491(-) | length=452 | sequence_SO=chromosome | SO=protein_coding	452	N	0.44	0.79
TGME49_288300	| organism=Toxoplasma_gondii_ME49 | product=hypothetical protein | location=TGME49_chrIX:2442135-2442494(+) | length=119 | sequence_SO=chromosome | SO=protein_coding	119	N	0.899	0.21
TGME49_264790	| organism=Toxoplasma_gondii_ME49 | product=hypothetical protein | location=TGME49_chrIX:2011382-2028040(+) | length=4474 | sequence_SO=chromosome | SO=protein_coding	4474	N	0.22	0.94	[KR]KRKK	KKRKK	684	5	eeeee	100	Pfam:PF12463:3501-3571	IPR022162:Protein of unknown function DUF3689
						[RK]{2,4}x{1,2}[RK]x{0,2}[RK]x{3,5}[RK]x{0,2}[RK][RK]{2,4}[PL]	KREERAARERRRERRRL	1894	17	eeeeeebeeeeeeeeee	94.1
						[KR][KR]x[KR][KR][KR]x[KR][KR]	RRAKRRAKR	3595	9	eeeeeeeee	100
						[GA]Rx[RK]x[RK][RK]x[QM]	ARRRGKKEQ	2745	9	beeeeeeee	88.9
						[RK]{2,4}x{2,4}[QLM][RK]x{2,3}[RK]KR	RRYILRLERRKR	2468	12	bbbbbbbeeeee	41.7
						[DE][RK]{3,}?x[KR]{2,}?[PL]	ERRRERRRL	1902	9	eeeeeeeee	100
						RxRRx{4,6}RKK	RGRRREQKKRKK	677	12	eeeeeeeeeeee	100
						RRRRRxRR	RRRRRPRR	2008	8	bbeebeee	62.5
						[RK]x[RK]x[KR]x{4,6}RKK	RGRRREQKKRKK	677	12	eeeeeeeeeeee	100
TGME49_267045	| organism=Toxoplasma_gondii_ME49 | product=Ras family protein | location=TGME49_chrIX:806207-807878(+) | length=194 | sequence_SO=chromosome | SO=protein_coding	194	N	0.232	0.34							Pfam:PF00071:24-186;PANTHER:PTHR24073:SF269:22-189;PANTHER:PTHR24073:22-189;PRINTS:PR00449:167-189;Gene3D:G3DSA:3.40.50.300:19-186;ProSiteProfiles:PS51419:17-194;TIGRFAM:TIGR00231:20-183	IPR001806:Small GTPase superfamily;IPR001806:Small GTPase superfamily;IPR005225:Small GTP-binding protein domain	GO:0007264:(small GTPase mediated signal transduction);GO:0005525:(GTP binding)
TGME49_266150	| organism=Toxoplasma_gondii_ME49 | product=hypothetical protein | location=TGME49_chrIX:1266854-1269529(-) | length=891 | sequence_SO=chromosome | SO=protein_coding	891	Y	0.348	0.67							SignalP_EUK:SignalP-noTM:1-25
TGME49_266850	| organism=Toxoplasma_gondii_ME49 | product=3-demethylubiquinone-9 3-O-methyltransferase | location=TGME49_chrIX:926595-929183(+) | length=495 | sequence_SO=chromosome | SO=protein_coding	495	N	0.593	0.65							PANTHER:PTHR23134:162-474;Pfam:PF13489:286-465;SUPERFAMILY:SSF53335:278-486;SignalP_GRAM_POSITIVE:SignalP-TM:1-8;Gene3D:G3DSA:3.40.50.150:187-210;TIGRFAM:TIGR01983:176-478	IPR010233:Ubiquinone biosynthesis O-methyltransferase;IPR010233:Ubiquinone biosynthesis O-methyltransferase	GO:0006744:(ubiquinone biosynthetic process);GO:0008425:(2-polyprenyl-6-methoxy-1,4-benzoquinone methyltransferase activity)
TGME49_288520	| organism=Toxoplasma_gondii_ME49 | product=ATPase, AAA family protein | location=TGME49_chrIX:2595418-2597362(-) | length=502 | sequence_SO=chromosome | SO=protein_coding	502	N	0.718	0.32							PANTHER:PTHR23077:SF10:124-447;PANTHER:PTHR23077:124-447;Pfam:PF00004:219-364;PRINTS:PR00300:333-347;SMART:SM00382:215-367;Gene3D:G3DSA:3.40.50.300:177-381	IPR003959:ATPase, AAA-type, core;IPR001270:Chaperonin ClpA/B;IPR003593:AAA+ ATPase domain	GO:0017111:(nucleoside-triphosphatase activity);GO:0000166:(nucleotide binding);GO:0005524:(ATP binding)
TGME49_266030	| organism=Toxoplasma_gondii_ME49 | product=pre-mRNA splicing factor, putative | location=TGME49_chrIX:1346999-1348573(-) | length=524 | sequence_SO=chromosome | SO=protein_coding	524	N	0.465	0.85	RRRRRR	RRRRRR	391	6	eeeeee	100	Pfam:PF03371:10-175;PANTHER:PTHR23142:1-506;ProSiteProfiles:PS50045:1-179	IPR005037:Pre-mRNA-splicing factor 38;IPR005037:Pre-mRNA-splicing factor 38;IPR002078:RNA polymerase sigma factor 54 interaction domain	GO:0008134:(transcription factor binding);GO:0006355:(regulation of transcription, DNA-dependent);GO:0005524:(ATP binding)
						RxRxRxRxRxR	RDRDRDRERER	308	11	eeeeeeeeeee	100
						RxRxRxRxRxR	RERDRDRDRDR	296	11	eeeeeeeeeee	100
						RxRxRxRxRxR	RDRERDRDRDR	284	11	eeeeeeeeeee	100
						[ED]R{4,}?[ED]	ERRRRD	416	6	eeeeee	100
						[ED]R{4,}?[ED]	ERRRRRRE	390	8	eeeeeeee	100
						[RK]{3,}?x{8,16}[RK]{4,}?	RRRERRRWEDDERERRRR	403	7	eee-x11-eeee	100
						R[RK]x[KR]x[RK]{2,}?[DE]	RRRRDRRE	417	8	eeeeeeee	100
						[RK]{3,}?x[RK]x[RK]x{4,9}[RK]{3,}?	RRRERRRWEDDERERRRR	403	18	eeeeeeeeeeeeeeeeee	100
						D[KR]x{0,1}[QL][RK]{2,3}R	DRRLRRR	331	7	eeeeeee	100
TGME49_266870	| organism=Toxoplasma_gondii_ME49 | product=transporter, major facilitator family protein | location=TGME49_chrIX:918426-920697(+) | length=418 | sequence_SO=chromosome | SO=protein_coding	418	N	0.571	0.05							PANTHER:PTHR24000:15-379;Pfam:PF07690:39-360;PRINTS:PR01035:96-120;Gene3D:G3DSA:1.20.1250.20:223-398	IPR011701:Major facilitator superfamily;IPR001958:Tetracycline resistance protein, TetA/multidrug resistance protein MdtG	GO:0005215:(transporter activity);GO:0005886:(plasma membrane);GO:0016021:(integral to membrane);GO:0055085:(transmembrane transport)
TGME49_266460	| organism=Toxoplasma_gondii_ME49 | product=small ubiquitin family modifier, putative | location=TGME49_chrIX:1113557-1114435(-) | length=91 | sequence_SO=chromosome | SO=protein_coding	91	N	0.496	0.13							Pfam:PF11976:15-85;PANTHER:PTHR10562:1-90;SMART:SM00213:15-86;Gene3D:G3DSA:3.10.20.90:6-90;ProSiteProfiles:PS50053:15-90	IPR022617:Small ubiquitin-related modifier, SUMO;IPR000626:Ubiquitin;IPR019955:Ubiquitin supergroup	GO:0005515:(protein binding)
TGME49_288320	| organism=Toxoplasma_gondii_ME49 | product=adenylate kinase | location=TGME49_chrIX:2444947-2445660(-) | length=237 | sequence_SO=chromosome | SO=protein_coding	237	N	0.702	0.21							PANTHER:PTHR23359:2-209;Pfam:PF00406:16-205;Hamap:MF_00235:11-231;PRINTS:PR00094:42-56;ProSitePatterns:PS00113:91-102;Gene3D:G3DSA:3.40.50.300:8-217;TIGRFAM:TIGR01351:12-217	IPR000850:Adenylate kinase;IPR000850:Adenylate kinase;IPR000850:Adenylate kinase;IPR000850:Adenylate kinase;IPR000850:Adenylate kinase;IPR006259:Adenylate kinase, subfamily	GO:0019201:(nucleotide kinase activity);GO:0005524:(ATP binding);GO:0046939:(nucleotide phosphorylation);GO:0019205:(nucleobase-containing compound kinase activity);GO:0006139:(nucleobase-containing compound metabolic process);GO:0016776:(phosphotransferase activity, phosphate group as acceptor)
TGME49_265010	| organism=Toxoplasma_gondii_ME49 | product=glutamate 5-kinase domain-containing protein | location=TGME49_chrIX:1840639-1847419(-) | length=930 | sequence_SO=chromosome | SO=protein_coding	930	N	0.547	0.74	R[GA]x{0,2}[GA]R[GA]x[GA]R[GA]	RAGGRGDGRA	522	10	eeeeeeebeb	80	Pfam:PF00696:145-375;Pfam:PF01472:688-730;Hamap:MF_00456:143-414;PANTHER:PTHR11063:146-729;PANTHER:PTHR11063:SF6:146-729;PRINTS:PR00474:184-198;SUPERFAMILY:SSF53633:146-389;SUPERFAMILY:SSF88697:688-731;Coils:Coil:488-509;Gene3D:G3DSA:3.40.1160.10:145-390;Gene3D:G3DSA:2.30.130.10:687-728;ProSitePatterns:PS00902:349-366;ProSiteProfiles:PS50890:687-877;TIGRFAM:TIGR01027:146-391	IPR001048:Aspartate/glutamate/uridylate kinase;IPR002478:Pseudouridine synthase/archaeosine transglycosylase;IPR005715:Glutamate 5-kinase/delta-1-pyrroline-5-carboxylate synthase;IPR001057:Glutamate/acetylglutamate kinase;IPR001048:Aspartate/glutamate/uridylate kinase;IPR015947:PUA-like domain;IPR001048:Aspartate/glutamate/uridylate kinase;IPR019797:Glutamate 5-kinase, conserved site;IPR002478:Ps…	GO:0005737:(cytoplasm);GO:0004349:(glutamate 5-kinase activity);GO:0006561:(proline biosynthetic process);GO:0003723:(RNA binding);GO:0008652:(cellular amino acid biosynthetic process)
TGME49_288040	| organism=Toxoplasma_gondii_ME49 | product=hypothetical protein | location=TGME49_chrIX:2312107-2323164(-) | length=1290 | sequence_SO=chromosome | SO=protein_coding	1290	N	0.105	0.89							Coils:Coil:225-250
TGME49_264950	| organism=Toxoplasma_gondii_ME49 | product=hypothetical protein | location=TGME49_chrIX:1887688-1893288(+) | length=415 | sequence_SO=chromosome | SO=protein_coding	415	N	0.458	0.83	[KR]{2}x{0,1}[KR]{2,4}x{25,34}K{2,4}x{1,2}K	RRRKFQAATLSRLEDQLIQERDRSTQSKRFAFRRKKVEK	80	9	ebee-x30-eeeee	88.9	PANTHER:PTHR15139:81-349;Pfam:PF07986:196-284;ProSiteProfiles:PS51329:152-336	IPR012945:Tubulin binding cofactor C;IPR017901:C-CAP/cofactor C-like domain
						[RK]{3,}?x{8,16}[RK]{4,}?	RRRTFSGGEGEDRRRK	68	7	bee-x9-ebee	71.4
						[DE][KR]RR[KR][FYW]	DRRRKF	79	6	eebeeb	66.7
TGME49_266970	| organism=Toxoplasma_gondii_ME49 | product=hypothetical protein | location=TGME49_chrIX:864770-866762(+) | length=306 | sequence_SO=chromosome | SO=protein_coding	306	N	0.454	0.29							Pfam:PF00240:15-61;Gene3D:G3DSA:3.10.20.90:9-59;ProSiteProfiles:PS50053:1-62	IPR000626:Ubiquitin;IPR019955:Ubiquitin supergroup	GO:0005515:(protein binding)
TGME49_266700	| organism=Toxoplasma_gondii_ME49 | product=hypothetical protein | location=TGME49_chrIX:1007441-1008130(+) | length=229 | sequence_SO=chromosome | SO=protein_coding	229	Y	0.567	0.19							ProSiteProfiles:PS51257:1-22
TGME49_267050	| organism=Toxoplasma_gondii_ME49 | product=hydrolase, alpha/beta fold family protein | location=TGME49_chrIX:801864-804492(+) | length=308 | sequence_SO=chromosome | SO=protein_coding	308	N	0.58	0.05							Pfam:PF12695:60-279;PANTHER:PTHR10992:SF234:67-302;PANTHER:PTHR10992:67-302;Gene3D:G3DSA:3.40.50.1820:18-301
TGME49_267080	| organism=Toxoplasma_gondii_ME49 | product=26S protease regulatory subunit 4, putative | location=TGME49_chrIX:788659-794078(+) | length=441 | sequence_SO=chromosome | SO=protein_coding	441	N	0.45	0.62	[DE][RK]{3,}?x[KR]{2,}?[PL]	DKKKERKRL	18	9	eeeeeeeee	100	Pfam:PF00004:223-355;PANTHER:PTHR23073:1-441;PANTHER:PTHR23073:SF9:1-441;SMART:SM00382:219-358;ProSitePatterns:PS00674:326-344;Gene3D:G3DSA:3.40.50.300:177-365;Gene3D:G3DSA:1.10.8.60:366-426;TIGRFAM:TIGR01242:73-427	IPR003959:ATPase, AAA-type, core;IPR003593:AAA+ ATPase domain;IPR003960:ATPase, AAA-type, conserved site;IPR005937:26S proteasome subunit P45	GO:0005737:(cytoplasm);GO:0017111:(nucleoside-triphosphatase activity);GO:0000166:(nucleotide binding);GO:0005524:(ATP binding);GO:0016787:(hydrolase activity);GO:0030163:(protein catabolic process)
						[RK]{3,}?x{8,16}[RK]{4,}?	KKKERKRLEAAPPTHIGKRKKK	19	7	eee-x15-eeee	100
TGME49_264960	| organism=Toxoplasma_gondii_ME49 | product=hypothetical protein | location=TGME49_chrIX:1883886-1885996(-) | length=356 | sequence_SO=chromosome | SO=protein_coding	356	N	0.496	0.81
TGME49_264760	| organism=Toxoplasma_gondii_ME49 | product=Oxysterol-binding protein | location=TGME49_chrIX:2043206-2055258(+) | length=1302 | sequence_SO=chromosome | SO=protein_coding	1302	N	0.18	0.67							PANTHER:PTHR10972:885-1302;Pfam:PF00169:290-380;Pfam:PF01237:888-1288;SUPERFAMILY:SSF144000:1173-1302;SUPERFAMILY:SSF50729:284-391;SMART:SM00233:290-383;Gene3D:G3DSA:2.30.29.30:288-382;Coils:Coil:683-704;ProSiteProfiles:PS50003:289-381	IPR000648:Oxysterol-binding protein;IPR001849:Pleckstrin homology domain;IPR000648:Oxysterol-binding protein;IPR001849:Pleckstrin homology domain;IPR011993:Pleckstrin homology-like domain;IPR001849:Pleckstrin homology domain	GO:0005515:(protein binding);GO:0005543:(phospholipid binding)
TGME49_266670	| organism=Toxoplasma_gondii_ME49 | product=hypothetical protein | location=TGME49_chrIX:1026114-1033817(-) | length=2062 | sequence_SO=chromosome | SO=protein_coding	2062	N	0.204	0.99	[GA]Rx[RK]x[RK][RK]x[QM]	ARGRPRKGQ	1095	9	beeeeeeee	88.9
TGME49_288465	| organism=Toxoplasma_gondii_ME49 | product=hypothetical protein | location=TGME49_chrIX:2572513-2572825(-) | length=84 | sequence_SO=chromosome | SO=protein_coding	84	N	0.776	0.37
TGME49_288460	| organism=Toxoplasma_gondii_ME49 | product=hypothetical protein | location=TGME49_chrIX:2556865-2570918(+) | length=1816 | sequence_SO=chromosome | SO=protein_coding	1816	N	0.346	0.84							SUPERFAMILY:SSF48371:253-371;Gene3D:G3DSA:1.25.10.10:95-138;Coils:Coil:968-989	IPR016024:Armadillo-type fold;IPR011989:Armadillo-like helical	GO:0005488:(binding)
TGME49_266770	| organism=Toxoplasma_gondii_ME49 | product=cpw-wpc domain-containing protein | location=TGME49_chrIX:972978-974954(+) | length=504 | sequence_SO=chromosome | SO=protein_coding	504	N	0.541	0.52							Pfam:PF09717:148-206;SMART:SM01099:272-333;TIGRFAM:TIGR01492:340-395	IPR006387:CPW-WPC domain;IPR006387:CPW-WPC domain;IPR006387:CPW-WPC domain
TGME49_288250	| organism=Toxoplasma_gondii_ME49 | product=hypothetical protein | location=TGME49_chrIX:2414127-2420013(+) | length=1843 | sequence_SO=chromosome | SO=protein_coding	1843	N	0.201	0.86	R[GA]x{0,2}[GA]R[GA]x[GA]R[GA]	RGRGRGRGRG	1025	10	ebebebebbb	40
TGME49_265280	| organism=Toxoplasma_gondii_ME49 | product=hypothetical protein | location=TGME49_chrIX:1631549-1635250(-) | length=1233 | sequence_SO=chromosome | SO=protein_coding	1233	N	0.229	0.87	[DE][RK]{3,}?x[KR]{2,}?[PL]	ERKRLKKL	1036	8	eeeebeeb	75
TGME49_265410	| organism=Toxoplasma_gondii_ME49 | product=G-protein beta WD-40 repeat containing protein | location=TGME49_chrIX:1573290-1575113(+) | length=607 | sequence_SO=chromosome | SO=protein_coding	607	N	0.305	0.5	[PLQMNKR]K[KR][KR]RxK[PLQMNKR]	QKRRRLKN	194	8	eeeeeeee	100	Pfam:PF00400:311-347;PANTHER:PTHR19852:272-607;PANTHER:PTHR19852:SF6:272-607;PRINTS:PR00320:594-607;SMART:SM00320:567-607;ProSitePatterns:PS00678:334-348;Gene3D:G3DSA:2.130.10.10:299-607;ProSiteProfiles:PS50294:314-607;ProSiteProfiles:PS50082:574-607	IPR001680:WD40 repeat;IPR020472:G-protein beta WD-40 repeat;IPR001680:WD40 repeat;IPR019775:WD40 repeat, conserved site;IPR015943:WD40/YVTN repeat-like-containing domain;IPR017986:WD40-repeat-containing domain;IPR001680:WD40 repeat	GO:0005515:(protein binding)
						KR{3,}?[LVI]	KRRRL	195	5	eeeee	100
TGME49_266860	| organism=Toxoplasma_gondii_ME49 | product=BTB/POZ domain-containing protein | location=TGME49_chrIX:920949-922639(-) | length=357 | sequence_SO=chromosome | SO=protein_coding	357	N	0.463	0.54							PANTHER:PTHR24413:178-312;Pfam:PF00651:173-288;SMART:SM00225:177-289;Gene3D:G3DSA:3.30.710.10:161-288;ProSiteProfiles:PS50097:177-244	IPR013069:BTB/POZ;IPR000210:BTB/POZ-like;IPR011333:BTB/POZ fold;IPR000210:BTB/POZ-like	GO:0005515:(protein binding)
TGME49_288240	| organism=Toxoplasma_gondii_ME49 | product=hypothetical protein | location=TGME49_chrIX:2406112-2409033(+) | length=921 | sequence_SO=chromosome | SO=protein_coding	921	N	0.14	0.71							Pfam:PF01465:850-894;SMART:SM00755:847-897;Gene3D:G3DSA:1.10.220.60:851-897;Coils:Coil:178-220;ProSiteProfiles:PS50913:844-897	IPR000237:GRIP;IPR000237:GRIP;IPR000237:GRIP;IPR000237:GRIP	GO:0005515:(protein binding);GO:0000042:(protein targeting to Golgi)
TGME49_264468	| organism=Toxoplasma_gondii_ME49 | product=hypothetical protein | location=TGME49_chrIX:2206820-2207807(+) | length=162 | sequence_SO=chromosome | SO=protein_coding	162	N	0.447	0.81							TMHMM:TMhelix:33-55
TGME49_265455	| organism=Toxoplasma_gondii_ME49 | product=hypothetical protein | location=TGME49_chrIX:1542213-1544445(+) | length=594 | sequence_SO=chromosome | SO=protein_coding	594	N	0.193	0.96							Coils:Coil:46-67
TGME49_288020	| organism=Toxoplasma_gondii_ME49 | product=hypothetical protein | location=TGME49_chrIX:2306471-2307040(+) | length=189 | sequence_SO=chromosome | SO=protein_coding	189	N	0.835	0.39
TGME49_266090	| organism=Toxoplasma_gondii_ME49 | product=hypothetical protein | location=TGME49_chrIX:1308223-1311306(-) | length=451 | sequence_SO=chromosome | SO=protein_coding	451	N	0.265	0.14							Pfam:PF07787:163-355;TMHMM:TMhelix:304-326	IPR012430:Protein of unknown function DUF1625, TMEM43
TGME49_288600	| organism=Toxoplasma_gondii_ME49 | product=WD domain, G-beta repeat-containing protein | location=TGME49_chrIX:2630068-2632413(-) | length=656 | sequence_SO=chromosome | SO=protein_coding	656	N	0.687	0.44							Pfam:PF00400:352-382;PANTHER:PTHR11227:SF18:160-629;PANTHER:PTHR11227:160-629;SUPERFAMILY:SSF50978:188-433;SMART:SM00320:347-387;Gene3D:G3DSA:2.130.10.10:229-438	IPR001680:WD40 repeat;IPR017986:WD40-repeat-containing domain;IPR001680:WD40 repeat;IPR015943:WD40/YVTN repeat-like-containing domain	GO:0005515:(protein binding)
TGME49_267350	| organism=Toxoplasma_gondii_ME49 | product=LSM domain-containing protein | location=TGME49_chrIX:705399-706467(-) | length=121 | sequence_SO=chromosome | SO=protein_coding	121	N	0.27	0.16							PANTHER:PTHR23338:1-120;PANTHER:PTHR23338:SF18:1-120;Pfam:PF01423:6-70;SMART:SM00651:5-70;Gene3D:G3DSA:2.30.30.100:1-80	IPR001163:Ribonucleoprotein LSM domain;IPR006649:Ribonucleoprotein LSM domain, eukaryotic/archaea-type
TGME49_264990	| organism=Toxoplasma_gondii_ME49 | product=hypothetical protein | location=TGME49_chrIX:1862051-1863741(+) | length=259 | sequence_SO=chromosome | SO=protein_coding	259	N	0.717	0.5
TGME49_265542	| organism=Toxoplasma_gondii_ME49 | product=protein phosphatase 2C domain-containing protein | location=TGME49_chrIX:1489009-1490808(+) | length=599 | sequence_SO=chromosome | SO=protein_coding	599	N	0.327	0.24							Pfam:PF00481:281-411;PANTHER:PTHR13832:49-520;SUPERFAMILY:SSF81606:285-358;SMART:SM00332:35-516;ProSitePatterns:PS01032:76-84;Coils:Coil:109-130;Gene3D:G3DSA:3.60.40.10:46-140	IPR001932:Protein phosphatase 2C-like;IPR015655:Protein phosphatase 2C;IPR001932:Protein phosphatase 2C-like;IPR001932:Protein phosphatase 2C-like;IPR000222:Protein phosphatase 2C, manganese/magnesium aspartate binding site;IPR001932:Protein phosphatase 2C-like	GO:0003824:(catalytic activity);GO:0006470:(protein dephosphorylation);GO:0004722:(protein serine/threonine phosphatase activity);GO:0008287:(protein serine/threonine phosphatase complex)
TGME49_267280	| organism=Toxoplasma_gondii_ME49 | product=hypothetical protein | location=TGME49_chrIX:740132-744565(-) | length=1020 | sequence_SO=chromosome | SO=protein_coding	1020	N	0.342	0.93
TGME49_265460	| organism=Toxoplasma_gondii_ME49 | product=hypothetical protein | location=TGME49_chrIX:1536950-1539884(-) | length=521 | sequence_SO=chromosome | SO=protein_coding	521	N	0.464	0.62
TGME49_265260	| organism=Toxoplasma_gondii_ME49 | product=hypothetical protein | location=TGME49_chrIX:1646063-1649167(+) | length=459 | sequence_SO=chromosome | SO=protein_coding	459	N	0.58	0.63
TGME49_266820	| organism=Toxoplasma_gondii_ME49 | product=hypothetical protein | location=TGME49_chrIX:951908-952354(-) | length=148 | sequence_SO=chromosome | SO=protein_coding	148	N	0.411	0.01
TGME49_288060	| organism=Toxoplasma_gondii_ME49 | product=hypothetical protein | location=TGME49_chrIX:2356186-2361869(+) | length=634 | sequence_SO=chromosome | SO=protein_coding	634	Y	0.683	0.89	[STQM]RRRK[STQM]	QRRRKS	211	6	eeeeee	100	SignalP_EUK:SignalP-noTM:1-37
TGME49_264630	| organism=Toxoplasma_gondii_ME49 | product=hypothetical protein | location=TGME49_chrIX:2163317-2163975(-) | length=110 | sequence_SO=chromosome | SO=protein_coding	110	N	0.844	0.05
TGME49_267420	| organism=Toxoplasma_gondii_ME49 | product=mago nashi family protein 2, putative | location=TGME49_chrIX:664148-666551(-) | length=202 | sequence_SO=chromosome | SO=protein_coding	202	N	0.561	0.06							Pfam:PF02792:60-202;PANTHER:PTHR12638:58-202;SUPERFAMILY:SSF89817:59-201;TMHMM:TMhelix:177-199;Gene3D:G3DSA:3.30.1560.10:58-202	IPR004023:Mago nashi protein;IPR004023:Mago nashi protein;IPR004023:Mago nashi protein;IPR004023:Mago nashi protein	GO:0005634:(nucleus)
TGME49_288350	| organism=Toxoplasma_gondii_ME49 | product=hypothetical protein | location=TGME49_chrIX:2463520-2469444(-) | length=1068 | sequence_SO=chromosome | SO=protein_coding	1068	N	0.499	0.95	KKRRK	KKRRK	829	5	eeeee	100	PANTHER:PTHR13087:3-1063;Pfam:PF06047:948-1051;Coils:Coil:1031-1062	IPR009269:Protein of unknown function DUF926;IPR009269:Protein of unknown function DUF926
						[KR]{2}x{0,1}[KR]{2,4}x{25,34}K{2,4}x{1,2}K	KKGKKKRRKQDSSDSDSDSDSSDSSDSGSSRAKKRGK	825	12	eeeeeee-x25-eeeee	100
						K[RK]{3,5}x{11,18}[RK]Kx{2,3}K	KRRRKLMKETKELEELELEEAWKKAGPK	712	11	eeeee-x17-eeeeee	100
						K[KR][KR]RR[KR]	KKKRRK	828	6	eeeeee	100
						[KR][KR]x[KR][KR][KR]x[KR][KR]	KKSKKKSKK	805	9	eeeeeeeee	100
						[KR][KR]x[KR][KR][KR]x[KR][KR]	KKGKKKRRK	825	9	eeeeeeeee	100
						K{3,4}R{2,3}	KKKRR	828	5	eeeee	100
						RKRRR	RKRRR	863	5	eeeee	100
						KR{3,}?[LVI]	KRRRV	864	5	eeeee	100
TGME49_288210	| organism=Toxoplasma_gondii_ME49 | product=PUL domain-containing protein | location=TGME49_chrIX:2383345-2394145(+) | length=899 | sequence_SO=chromosome | SO=protein_coding	899	N	0.263	0.51							PANTHER:PTHR19849:81-899;PANTHER:PTHR19849:SF0:81-899;Pfam:PF08324:616-857;Pfam:PF00400:204-240;Pfam:PF09070:475-583;PRINTS:PR00320:227-241;SMART:SM00320:388-425;ProSitePatterns:PS00678:227-241;Gene3D:G3DSA:2.130.10.10:319-429;Gene3D:G3DSA:1.25.10.10:732-850;ProSiteProfiles:PS51394:493-592;ProSiteProfiles:PS50294:111-434;ProSiteProfiles:PS50082:345-387;ProSiteProfiles:PS51396:616-897	IPR013535:PUL;IPR001680:WD40 repeat;IPR015155:PLAA family ubiquitin binding, PFU;IPR020472:G-protein beta WD-40 repeat;IPR001680:WD40 repeat;IPR019775:WD40 repeat, conserved site;IPR015943:WD40/YVTN repeat-like-containing domain;IPR011989:Armadillo-like helical;IPR015155:PLAA family ubiquitin binding, PFU;IPR017986:WD40-repeat-containing domain;IPR001680:WD40 repeat;IPR013535:PUL	GO:0005515:(protein binding)
TGME49_267300	| organism=Toxoplasma_gondii_ME49 | product=hypothetical protein | location=TGME49_chrIX:732865-736951(-) | length=265 | sequence_SO=chromosome | SO=protein_coding	265	N	0.456	0.04							Pfam:PF08507:104-226;TMHMM:TMhelix:136-153	IPR013714:Golgi apparatus membrane protein TVP15
TGME49_266366	| organism=Toxoplasma_gondii_ME49 | product=BT1 family protein | location=TGME49_chrIX:1197015-1199999(+) | length=994 | sequence_SO=chromosome | SO=protein_coding	994	N	0.784	0.31							Pfam:PF03092:213-681;TMHMM:TMhelix:338-360;SUPERFAMILY:SSF103473:203-552;SignalP_GRAM_POSITIVE:SignalP-TM:1-16;TIGRFAM:TIGR00788:212-677	IPR004324:Biopterin transport-related protein BT1;IPR016196:Major facilitator superfamily domain, general substrate transporter;IPR004324:Biopterin transport-related protein BT1
TGME49_265090	| organism=Toxoplasma_gondii_ME49 | product=hypothetical protein | location=TGME49_chrIX:1777392-1790174(-) | length=2476 | sequence_SO=chromosome | SO=protein_coding	2476	N	0.113	0.9
TGME49_264860	| organism=Toxoplasma_gondii_ME49 | product=zinc finger, C3HC4 type (RING finger) domain-containing protein | location=TGME49_chrIX:1948390-1961567(-) | length=3871 | sequence_SO=chromosome | SO=protein_coding	3871	N	0.303	0.79							PANTHER:PTHR12389:3640-3871;SMART:SM00184:3821-3867;Gene3D:G3DSA:3.30.40.10:3819-3871;ProSiteProfiles:PS50089:3821-3868	IPR001841:Zinc finger, RING-type;IPR013083:Zinc finger, RING/FYVE/PHD-type;IPR001841:Zinc finger, RING-type	GO:0005515:(protein binding);GO:0008270:(zinc ion binding)
TGME49_265370	| organism=Toxoplasma_gondii_ME49 | product=hypothetical protein | location=TGME49_chrIX:1603702-1604587(+) | length=142 | sequence_SO=chromosome | SO=protein_coding	142	N	0.88	0.09
TGME49_265150	| organism=Toxoplasma_gondii_ME49 | product=hypothetical protein | location=TGME49_chrIX:1739289-1745845(-) | length=477 | sequence_SO=chromosome | SO=protein_coding	477	N	0.18	0.36							SMART:SM00248:370-404;Gene3D:G3DSA:1.25.40.20:341-417;ProSiteProfiles:PS50297:364-414;ProSiteProfiles:PS50088:370-407	IPR002110:Ankyrin repeat;IPR020683:Ankyrin repeat-containing domain;IPR020683:Ankyrin repeat-containing domain;IPR002110:Ankyrin repeat	GO:0005515:(protein binding)
TGME49_267020	| organism=Toxoplasma_gondii_ME49 | product=hypothetical protein | location=TGME49_chrIX:843170-847756(+) | length=767 | sequence_SO=chromosome | SO=protein_coding	767	N	0.392	0.75							TMHMM:TMhelix:26-48;SUPERFAMILY:SSF48452:466-567;SUPERFAMILY:SSF50156:609-666;Gene3D:G3DSA:1.25.40.10:466-567;Gene3D:G3DSA:2.30.42.10:611-666;ProSiteProfiles:PS50293:502-569	IPR001478:PDZ domain;IPR011990:Tetratricopeptide-like helical;IPR013026:Tetratricopeptide repeat-containing domain	GO:0005515:(protein binding)
TGME49_266500	| organism=Toxoplasma_gondii_ME49 | product=hypothetical protein | location=TGME49_chrIX:1091303-1093451(-) | length=287 | sequence_SO=chromosome | SO=protein_coding	287	N	0.57	0.02							Pfam:PF02338:140-239	IPR003323:Ovarian tumour, otubain
TGME49_266675	| organism=Toxoplasma_gondii_ME49 | product=hypothetical protein | location=TGME49_chrIX:1025174-1025855(+) | length=100 | sequence_SO=chromosome | SO=protein_coding	100	N	0.854	0.33
TGME49_288380	| organism=Toxoplasma_gondii_ME49 | product=heat shock protein HSP90 | location=TGME49_chrIX:2483404-2487798(+) | length=708 | sequence_SO=chromosome | SO=protein_coding	708	N	0.098	0.54							PANTHER:PTHR11528:3-708;Pfam:PF13589:26-146;Pfam:PF00183:185-708;Hamap:MF_00505:2-670;PRINTS:PR00775:93-110;SMART:SM00387:27-183;ProSitePatterns:PS00298:25-34;Gene3D:G3DSA:3.30.565.10:4-213;PIRSF:PIRSF002583:3-699	IPR001404:Heat shock protein Hsp90;IPR001404:Heat shock protein Hsp90;IPR001404:Heat shock protein Hsp90;IPR020575:Heat shock protein Hsp90, N-terminal;IPR003594:ATPase-like, ATP-binding domain;IPR019805:Heat shock protein Hsp90, conserved site;IPR003594:ATPase-like, ATP-binding domain;IPR001404:Heat shock protein Hsp90	GO:0005524:(ATP binding);GO:0051082:(unfolded protein binding);GO:0006457:(protein folding);GO:0006950:(response to stress)
TGME49_265110	| organism=Toxoplasma_gondii_ME49 | product=ribosome biogenesis protein, putative | location=TGME49_chrIX:1760831-1768355(+) | length=1060 | sequence_SO=chromosome | SO=protein_coding	1060	N	0.427	0.83							PANTHER:PTHR12858:SF1:191-1041;PANTHER:PTHR12858:191-1041;Pfam:PF08142:391-485;Pfam:PF04950:685-734;SMART:SM00785:359-487	IPR012948:AARP2CN;IPR007034:Ribosome biogenesis protein BMS1/TSR1, C-terminal;IPR012948:AARP2CN	GO:0005634:(nucleus);GO:0042254:(ribosome biogenesis)
TGME49_267090	| organism=Toxoplasma_gondii_ME49 | product=hypothetical protein | location=TGME49_chrIX:784608-786293(+) | length=561 | sequence_SO=chromosome | SO=protein_coding	561	N	0.263	0.59
TGME49_266720	| organism=Toxoplasma_gondii_ME49 | product=hypothetical protein | location=TGME49_chrIX:1000812-1001414(-) | length=200 | sequence_SO=chromosome | SO=protein_coding	200	N	0.518	0.21
TGME49_266680	| organism=Toxoplasma_gondii_ME49 | product=hypothetical protein | location=TGME49_chrIX:1020501-1024429(+) | length=615 | sequence_SO=chromosome | SO=protein_coding	615	N	0.69	0.72							Pfam:PF05132:399-602	IPR007811:RNA polymerase III Rpc4	GO:0005666:(DNA-directed RNA polymerase III complex);GO:0003899:(DNA-directed RNA polymerase activity);GO:0006383:(transcription from RNA polymerase III promoter);GO:0003677:(DNA binding)
TGME49_265430	| organism=Toxoplasma_gondii_ME49 | product=hypothetical protein | location=TGME49_chrIX:1559657-1562267(+) | length=555 | sequence_SO=chromosome | SO=protein_coding	555	N	0.474	0.83							TMHMM:TMhelix:500-522
TGME49_288290	| organism=Toxoplasma_gondii_ME49 | product=hypothetical protein | location=TGME49_chrIX:2439660-2441546(-) | length=505 | sequence_SO=chromosome | SO=protein_coding	505	N	0.572	0.74							SUPERFAMILY:SSF75217:271-309;SignalP_GRAM_POSITIVE:SignalP-TM:1-1
TGME49_288580	| organism=Toxoplasma_gondii_ME49 | product=RNA methylase, putative | location=TGME49_chrIX:2626169-2627471(+) | length=213 | sequence_SO=chromosome | SO=protein_coding	213	N	0.864	0.08							Pfam:PF12847:71-151;PANTHER:PTHR13610:64-179;SUPERFAMILY:SSF53335:49-176;Gene3D:G3DSA:3.40.50.150:48-133
TGME49_264660	| organism=Toxoplasma_gondii_ME49 | product=SAG-related sequence SRS44 | location=TGME49_chrIX:2135955-2143297(+) | length=2354 | sequence_SO=chromosome | SO=protein_coding	2354	N	0.21	0.29							Pfam:PF04092:753-860;SUPERFAMILY:SSF74877:587-703;Gene3D:G3DSA:2.60.40.1320:1329-1459	IPR007226:SAG;IPR007226:SAG;IPR007226:SAG	GO:0016020:(membrane)
TGME49_264840	| organism=Toxoplasma_gondii_ME49 | product=ATP-dependent DNA helicase, RecQ family protein | location=TGME49_chrIX:1963726-1976344(+) | length=1759 | sequence_SO=chromosome | SO=protein_coding	1759	N	0.451	0.93							PANTHER:PTHR13710:4-1150;Pfam:PF00270:748-915;Pfam:PF00271:987-1062;SUPERFAMILY:SSF52540:785-1082;Gene3D:G3DSA:3.40.50.300:739-924;Coils:Coil:541-587;SMART:SM00490:980-1062;SMART:SM00487:742-945;TIGRFAM:TIGR00614:737-1173;ProSiteProfiles:PS50967:1461-1545;ProSiteProfiles:PS51194:952-1102;ProSiteProfiles:PS51192:754-929	IPR004589:DNA helicase, ATP-dependent, RecQ type;IPR011545:DNA/RNA helicase, DEAD/DEAH box type, N-terminal;IPR001650:Helicase, C-terminal;IPR001650:Helicase, C-terminal;IPR014001:Helicase, superfamily 1/2, ATP-binding domain;IPR004589:DNA helicase, ATP-dependent, RecQ type;IPR002121:Helicase/RNase D C-terminal, HRDC domain;IPR001650:Helicase, C-terminal;IPR014001:Helicase, superfamily 1/2, ATP-b…	GO:0006310:(DNA recombination);GO:0004386:(helicase activity);GO:0003676:(nucleic acid binding);GO:0005524:(ATP binding);GO:0008026:(ATP-dependent helicase activity);GO:0005622:(intracellular)
TGME49_265040	| organism=Toxoplasma_gondii_ME49 | product=hypothetical protein | location=TGME49_chrIX:1822991-1823860(-) | length=289 | sequence_SO=chromosome | SO=protein_coding	289	N	0.25	0.04							ProSitePatterns:PS00022:149-160;ProSitePatterns:PS01186:96-107;SMART:SM00181:127-161;Gene3D:G3DSA:2.10.25.10:163-200;ProSiteProfiles:PS50026:124-161	IPR013032:EGF-like region, conserved site;IPR013032:EGF-like region, conserved site;IPR006210:Epidermal growth factor-like;IPR000742:Epidermal growth factor-like domain	GO:0005515:(protein binding)
TGME49_288610	| organism=Toxoplasma_gondii_ME49 | product=50S ribosomal protein L21, putative | location=TGME49_chrIX:2636201-2639397(+) | length=662 | sequence_SO=chromosome | SO=protein_coding	662	N	0.518	0.9							Pfam:PF00829:466-558;Hamap:MF_01363:463-565;SUPERFAMILY:SSF141091:464-564;TIGRFAM:TIGR00061:466-563	IPR001787:Ribosomal protein L21;IPR001787:Ribosomal protein L21;IPR001787:Ribosomal protein L21	GO:0006412:(translation);GO:0003723:(RNA binding);GO:0005840:(ribosome);GO:0003735:(structural constituent of ribosome);GO:0005622:(intracellular)
TGME49_265310	| organism=Toxoplasma_gondii_ME49 | product=heat shock protein 40, putative | location=TGME49_chrIX:1622549-1628560(+) | length=336 | sequence_SO=chromosome | SO=protein_coding	336	N	0.275	0.24							PANTHER:PTHR24077:1-334;Pfam:PF01556:248-327;Pfam:PF00226:4-69;PRINTS:PR00625:44-64;ProSitePatterns:PS00636:49-68;SMART:SM00271:3-64;Gene3D:G3DSA:1.10.287.110:2-87;Gene3D:G3DSA:2.60.260.20:160-238;ProSiteProfiles:PS50076:4-72	IPR002939:Chaperone DnaJ, C-terminal;IPR001623:Heat shock protein DnaJ, N-terminal;IPR003095:Heat shock protein DnaJ;IPR018253:Heat shock protein DnaJ, conserved site;IPR001623:Heat shock protein DnaJ, N-terminal;IPR001623:Heat shock protein DnaJ, N-terminal;IPR001623:Heat shock protein DnaJ, N-terminal	GO:0031072:(heat shock protein binding);GO:0051082:(unfolded protein binding);GO:0006457:(protein folding)
TGME49_288000	| organism=Toxoplasma_gondii_ME49 | product=hypothetical protein | location=TGME49_chrIX:2291617-2302605(+) | length=2983 | sequence_SO=chromosome | SO=protein_coding	2983	N	0.44	0.71
TGME49_265140	| organism=Toxoplasma_gondii_ME49 | product=hypothetical protein | location=TGME49_chrIX:1748756-1750832(-) | length=234 | sequence_SO=chromosome | SO=protein_coding	234	N	0.706	0.24
TGME49_267470	| organism=Toxoplasma_gondii_ME49 | product=cold-shock DNA-binding domain-containing protein | location=TGME49_chrIX:624788-625838(+) | length=189 | sequence_SO=chromosome | SO=protein_coding	189	N	0.331	0.12	G{2,4}[RK]x{1,3}G{3}	GGRGYGGG	166	8	bbbbbbbb	0	Pfam:PF00313:73-126;PANTHER:PTHR11544:SF12:74-178;PANTHER:PTHR11544:74-178;PRINTS:PR00050:84-93;SUPERFAMILY:SSF50249:69-130;ProSitePatterns:PS00352:75-93;SMART:SM00357:69-127;Gene3D:G3DSA:2.40.50.140:73-125	IPR002059:Cold-shock protein, DNA-binding;IPR002059:Cold-shock protein, DNA-binding;IPR016027:Nucleic acid-binding, OB-fold-like;IPR019844:Cold-shock conserved site;IPR011129:Cold shock protein;IPR012340:Nucleic acid-binding, OB-fold	GO:0006355:(regulation of transcription, DNA-dependent);GO:0003676:(nucleic acid binding);GO:0003677:(DNA binding)
TGME49_265400	| organism=Toxoplasma_gondii_ME49 | product=hypothetical protein | location=TGME49_chrIX:1577391-1579859(-) | length=822 | sequence_SO=chromosome | SO=protein_coding	822	N	0.357	0.95	GR[RK]{2,4}xx[RK][QL]	GRRRRQQKL	355	9	eeeeeeeeb	88.9
						K{3,4}R{2,3}	KKKRR	770	5	eeeee	100
TGME49_267030	| organism=Toxoplasma_gondii_ME49 | product=ribonuclease type III Dicer | location=TGME49_chrIX:818578-840006(+) | length=4447 | sequence_SO=chromosome | SO=protein_coding	4447	N	0.167	0.91	RRRRRR	RRRRRR	2403	6	eeeeee	100	Pfam:PF00270:555-621;Pfam:PF00636:3314-3335;Pfam:PF00271:1831-1870;SUPERFAMILY:SSF69065:3418-3494;SUPERFAMILY:SSF52540:534-646;SMART:SM00535:4035-4420;SMART:SM00490:1742-1873;SMART:SM00487:547-887;ProSitePatterns:PS00517:4056-4064;Gene3D:G3DSA:3.40.50.300:546-632;Gene3D:G3DSA:1.10.1520.10:3286-3337;Coils:Coil:3108-3129;ProSiteProfiles:PS51194:1750-1937;ProSiteProfiles:PS51192:558-877;ProSiteProfi…	IPR011545:DNA/RNA helicase, DEAD/DEAH box type, N-terminal;IPR000999:Ribonuclease III domain;IPR001650:Helicase, C-terminal;IPR000999:Ribonuclease III domain;IPR000999:Ribonuclease III domain;IPR001650:Helicase, C-terminal;IPR014001:Helicase, superfamily 1/2, ATP-binding domain;IPR000999:Ribonuclease III domain;IPR000999:Ribonuclease III domain;IPR001650:Helicase, C-terminal;IPR014001:Helicase, s…	GO:0004386:(helicase activity);GO:0004525:(ribonuclease III activity);GO:0003723:(RNA binding);GO:0006396:(RNA processing);GO:0003676:(nucleic acid binding);GO:0005524:(ATP binding);GO:0008026:(ATP-dependent helicase activity)
						Q[RK][HRK][RK]xRR	QRRRRRR	2402	7	beeeeee	85.7
						[ED]R{4,}?[ED]	ERRRRE	2228	6	eeeeee	100
TGME49_266890	| organism=Toxoplasma_gondii_ME49 | product=hypothetical protein | location=TGME49_chrIX:911496-914516(+) | length=1006 | sequence_SO=chromosome | SO=protein_coding	1006	N	0.203	0.91							Pfam:PF08719:885-1003	IPR012816:Conserved hypothetical protein CHP02464
TGME49_265175	| organism=Toxoplasma_gondii_ME49 | product=hypothetical protein | location=TGME49_chrIX:1734300-1735211(-) | length=216 | sequence_SO=chromosome | SO=protein_coding	216	N	0.68	0.7
TGME49_266730	| organism=Toxoplasma_gondii_ME49 | product=leucyl-tRNA synthetase (LeuRS2) | location=TGME49_chrIX:993559-998974(-) | length=1591 | sequence_SO=chromosome | SO=protein_coding	1591	N	0.402	0.6							Pfam:PF00133:467-537;Pfam:PF08264:1389-1520;Pfam:PF13603:636-770;PANTHER:PTHR11946:172-1572;PANTHER:PTHR11946:SF36:172-1572;PRINTS:PR00985:580-599;TMHMM:TMhelix:7-26;SUPERFAMILY:SSF52374:894-922;SUPERFAMILY:SSF47323:1322-1348;ProSitePatterns:PS00178:283-293;Gene3D:G3DSA:3.40.50.620:265-309;Gene3D:G3DSA:1.10.730.10:1378-1480;Gene3D:G3DSA:3.90.740.10:863-938	IPR002300:Aminoacyl-tRNA synthetase, class Ia;IPR013155:Valyl/Leucyl/Isoleucyl-tRNA synthetase, class I, anticodon-binding;IPR025709:Leucyl-tRNA synthetase, editing domain;IPR002302:Leucyl-tRNA synthetase, class Ia, bacterial/mitochondrial;IPR009080:Aminoacyl-tRNA synthetase, class 1a, anticodon-binding;IPR001412:Aminoacyl-tRNA synthetase, class I, conserved site;IPR014729:Rossmann-like alpha/bet…	GO:0002161:(aminoacyl-tRNA editing activity);GO:0005737:(cytoplasm);GO:0005524:(ATP binding);GO:0004812:(aminoacyl-tRNA ligase activity);GO:0006429:(leucyl-tRNA aminoacylation);GO:0006418:(tRNA aminoacylation for protein translation);GO:0000166:(nucleotide binding);GO:0004823:(leucine-tRNA ligase activity)
TGME49_265230	| organism=Toxoplasma_gondii_ME49 | product=electron transfer flavoprotein-ubiquinone oxidoreductase | location=TGME49_chrIX:1682656-1688833(-) | length=1036 | sequence_SO=chromosome | SO=protein_coding	1036	N	0.271	0.63							Pfam:PF13450:164-209;Pfam:PF05187:847-957;PANTHER:PTHR10617:SF1:155-1036;PANTHER:PTHR10617:155-1036;SignalP_GRAM_NEGATIVE:SignalP-noTM:1-30;SUPERFAMILY:SSF54862:900-958;SUPERFAMILY:SSF54373:620-717;SUPERFAMILY:SSF51905:527-590;SignalP_GRAM_POSITIVE:SignalP-TM:1-19;Gene3D:G3DSA:3.50.50.60:158-274;Gene3D:G3DSA:3.30.9.10:686-770	IPR007859:Electron transfer flavoprotein-ubiquinone oxidoreductase	GO:0055114:(oxidation-reduction process);GO:0004174:(electron-transferring-flavoprotein dehydrogenase activity)
TGME49_265000	| organism=Toxoplasma_gondii_ME49 | product=phosphotransferase enzyme family protein | location=TGME49_chrIX:1852082-1858178(+) | length=827 | sequence_SO=chromosome | SO=protein_coding	827	N	0.389	0.79							Pfam:PF01633:266-365;PANTHER:PTHR22603:78-820;PANTHER:PTHR22603:SF7:78-820;SUPERFAMILY:SSF56112:743-803;Coils:Coil:229-250;Gene3D:G3DSA:3.10.450.110:88-132;Gene3D:G3DSA:3.90.1200.10:736-804	IPR002573:Choline/ethanolamine kinase;IPR011009:Protein kinase-like domain	GO:0016772:(transferase activity, transferring phosphorus-containing groups);GO:0016773:(phosphotransferase activity, alcohol group as acceptor)
TGME49_265190	| organism=Toxoplasma_gondii_ME49 | product=Ulp1 protease family, C-terminal catalytic domain-containing protein | location=TGME49_chrIX:1711745-1725039(+) | length=3027 | sequence_SO=chromosome | SO=protein_coding	3027	N	0.166	0.95	[RK]{4,}?[QMNPL][RK]x{3,4}[RK]{2}	RKRKNKRTARR	765	11	eeeeeeebbbe	72.7	Pfam:PF02902:2833-3020;PANTHER:PTHR12606:SF0:2809-3023;PANTHER:PTHR12606:2809-3023;ProSiteProfiles:PS50600:2817-2996	IPR003653:Peptidase C48, SUMO/Sentrin/Ubl1;IPR003653:Peptidase C48, SUMO/Sentrin/Ubl1	GO:0006508:(proteolysis);GO:0008234:(cysteine-type peptidase activity)
TGME49_267480	| organism=Toxoplasma_gondii_ME49 | product=tRNA (guanine(26)-N(2))-dimethyltransferase, putative | location=TGME49_chrIX:616520-623183(-) | length=697 | sequence_SO=chromosome | SO=protein_coding	697	N	0.41	0.68							PANTHER:PTHR10631:33-697;PANTHER:PTHR10631:SF0:33-697;Pfam:PF02005:44-170;Gene3D:G3DSA:3.40.50.150:100-169;ProSiteProfiles:PS51626:34-666	IPR002905:tRNA (guanine(26)-N(2))-dimethyltransferase;IPR002905:tRNA (guanine(26)-N(2))-dimethyltransferase;IPR002905:tRNA (guanine(26)-N(2))-dimethyltransferase	GO:0008033:(tRNA processing);GO:0003723:(RNA binding);GO:0004809:(tRNA (guanine-N2-)-methyltransferase activity)
TGME49_264472	| organism=Toxoplasma_gondii_ME49 | product=hypothetical protein | location=TGME49_chrIX:2201995-2206183(-) | length=643 | sequence_SO=chromosome | SO=protein_coding	643	N	0.33	0.87	KKxRx{3,5}R[PVL]K	KKTRRATRRVK	606	11	eeeeeeeeebe	90.9
						[RK]{2,4}x{1,2}[RK]x{0,2}[RK]x{3,5}[RK]x{0,2}[RK][RK]{2,4}[PL]	KKTRRATRRVKRRERRRL	606	18	eeeeeeeeebeeeeeeeb	88.9
						[KR][KR]x[KR][KR][KR]x[KR][KR]	RRVKRRERR	613	9	eebeeeeee	88.9
TGME49_264770	| organism=Toxoplasma_gondii_ME49 | product=hypothetical protein | location=TGME49_chrIX:2036991-2039320(+) | length=377 | sequence_SO=chromosome | SO=protein_coding	377	N	0.337	0.13							Gene3D:G3DSA:2.40.50.140:77-163	IPR012340:Nucleic acid-binding, OB-fold
TGME49_267540	| organism=Toxoplasma_gondii_ME49 | product=AGC kinase | location=TGME49_chrIX:589230-594926(-) | length=951 | sequence_SO=chromosome | SO=protein_coding	951	N	0.227	0.7							Pfam:PF00433:737-935;Pfam:PF00069:459-716;PANTHER:PTHR24351:438-758;SMART:SM00133:717-775;SMART:SM00220:459-716;ProSitePatterns:PS00108:578-590;ProSitePatterns:PS00107:465-488;Gene3D:G3DSA:3.30.200.20:447-524;Gene3D:G3DSA:1.10.510.10:525-728;ProSiteProfiles:PS51285:717-779;ProSiteProfiles:PS50011:459-716	IPR017892:Protein kinase, C-terminal;IPR000719:Protein kinase, catalytic domain;IPR000961:AGC-kinase, C-terminal;IPR002290:Serine/threonine- / dual-specificity protein kinase, catalytic domain;IPR008271:Serine/threonine-protein kinase, active site;IPR017441:Protein kinase, ATP binding site;IPR000961:AGC-kinase, C-terminal;IPR000719:Protein kinase, catalytic domain	GO:0004674:(protein serine/threonine kinase activity);GO:0005524:(ATP binding);GO:0004672:(protein kinase activity);GO:0006468:(protein phosphorylation)
TGME49_265100	| organism=Toxoplasma_gondii_ME49 | product=hypothetical protein | location=TGME49_chrIX:1772486-1772884(-) | length=132 | sequence_SO=chromosome | SO=protein_coding	132	N	0.806	0.5
TGME49_267140	| organism=Toxoplasma_gondii_ME49 | product=SAG-related sequence SRS38B | location=TGME49_chrIX:765315-766487(+) | length=390 | sequence_SO=chromosome | SO=protein_coding	390	N	0.706	0.08							Pfam:PF04092:82-211;PRINTS:PR01801:98-113;Gene3D:G3DSA:2.60.40.1320:77-214	IPR007226:SAG;IPR007226:SAG;IPR007226:SAG	GO:0016020:(membrane)
TGME49_288220	| organism=Toxoplasma_gondii_ME49 | product=hypothetical protein | location=TGME49_chrIX:2396348-2399984(+) | length=358 | sequence_SO=chromosome | SO=protein_coding	358	N	0.327	0.46							SUPERFAMILY:SSF55797:190-313;SMART:SM00198:168-309;Coils:Coil:89-110;Gene3D:G3DSA:3.40.33.10:165-314	IPR014044:CAP domain;IPR001283:Allergen V5/Tpx-1-related;IPR014044:CAP domain
TGME49_266400	| organism=Toxoplasma_gondii_ME49 | product=hypothetical protein | location=TGME49_chrIX:1155997-1168118(+) | length=960 | sequence_SO=chromosome | SO=protein_coding	960	N	0.158	0.88	[KR]{2}x{0,1}[KR]{2,4}x{25,34}K{2,4}x{1,2}K	KRRRTKTEQTELADQDADGASAADSSSGTSKKRK	874	8	eeee-x26-eeee	100	PANTHER:PTHR13102:115-856;PANTHER:PTHR13102:SF0:115-856;Gene3D:G3DSA:1.25.10.10:433-494	IPR011989:Armadillo-like helical
						[KR]{2,3}xxKR[KR][QLM]	RRKPRKRRQ	298	9	eeeeeeeee	100
						KxKxKxxxxxRKK	KKKSKKTVEKRKK	821	13	eeeeeeeeeeeee	100
						[RK]x[RK]x[KR]x{4,6}RKK	KKKSKKTVEKRKK	821	13	eeeeeeeeeeeee	100
TGME49_267010	| organism=Toxoplasma_gondii_ME49 | product=hypothetical protein | location=TGME49_chrIX:848135-848992(+) | length=285 | sequence_SO=chromosome | SO=protein_coding	285	N	0.855	0.69
TGME49_266650	| organism=Toxoplasma_gondii_ME49 | product=hypothetical protein | location=TGME49_chrIX:1045901-1047304(+) | length=467 | sequence_SO=chromosome | SO=protein_coding	467	N	0.713	0.15
TGME49_265360	| organism=Toxoplasma_gondii_ME49 | product=hypothetical protein | location=TGME49_chrIX:1607707-1610076(+) | length=516 | sequence_SO=chromosome | SO=protein_coding	516	N	0.763	0.61							PANTHER:PTHR12655:168-504;SUPERFAMILY:SSF54637:182-300;Gene3D:G3DSA:3.10.129.10:354-469
TGME49_264610	| organism=Toxoplasma_gondii_ME49 | product=RNA recognition motif-containing protein | location=TGME49_chrIX:2170960-2177062(-) | length=430 | sequence_SO=chromosome | SO=protein_coding	430	N	0.077	0.24							Pfam:PF00076:218-275;PANTHER:PTHR24012:4-422;SMART:SM00360:217-287;Gene3D:G3DSA:3.30.70.330:211-304;ProSiteProfiles:PS50102:123-205	IPR000504:RNA recognition motif domain;IPR000504:RNA recognition motif domain;IPR012677:Nucleotide-binding, alpha-beta plait;IPR000504:RNA recognition motif domain	GO:0000166:(nucleotide binding);GO:0003676:(nucleic acid binding)
TGME49_264745	| organism=Toxoplasma_gondii_ME49 | product=hypothetical protein | location=TGME49_chrIX:2070711-2071523(+) | length=113 | sequence_SO=chromosome | SO=protein_coding	113	N	0.712	0.28
TGME49_267570	| organism=Toxoplasma_gondii_ME49 | product=hypothetical protein | location=TGME49_chrIX:560280-567921(-) | length=1390 | sequence_SO=chromosome | SO=protein_coding	1390	N	0.233	0.94							Coils:Coil:43-64;ProSiteProfiles:PS51257:1-23
TGME49_267460	| organism=Toxoplasma_gondii_ME49 | product=AP2 domain transcription factor AP2IX-1 | location=TGME49_chrIX:628518-632109(+) | length=1009 | sequence_SO=chromosome | SO=protein_coding	1009	N	0.436	0.9							Pfam:PF00847:710-757;Coils:Coil:759-787	IPR001471:AP2/ERF domain	GO:0006355:(regulation of transcription, DNA-dependent);GO:0003700:(sequence-specific DNA binding transcription factor activity)
TGME49_265005	| organism=Toxoplasma_gondii_ME49 | product=hypothetical protein | location=TGME49_chrIX:1847524-1848942(-) | length=115 | sequence_SO=chromosome | SO=protein_coding	115	N	0.417	0.91	RKKRRxR	RKKRRGR	103	7	eeeeeee	100
						[KR][KR]x[KR][KR][KR]x[KR][KR]	KRKKRRGRK	102	9	eeeeeeeee	100
TGME49_266940	| organism=Toxoplasma_gondii_ME49 | product=DHHC zinc finger domain-containing protein | location=TGME49_chrIX:884745-888276(-) | length=1044 | sequence_SO=chromosome | SO=protein_coding	1044	N	0.105	0.68							PANTHER:PTHR22883:268-1031;Pfam:PF01529:548-891;TMHMM:TMhelix:149-171;ProSiteProfiles:PS50216:547-597	IPR001594:Zinc finger, DHHC-type, palmitoyltransferase;IPR001594:Zinc finger, DHHC-type, palmitoyltransferase	GO:0008270:(zinc ion binding)
TGME49_266080	| organism=Toxoplasma_gondii_ME49 | product=hypothetical protein | location=TGME49_chrIX:1315534-1317720(+) | length=728 | sequence_SO=chromosome | SO=protein_coding	728	N	0.691	0.72							Coils:Coil:474-530
TGME49_265500	| organism=Toxoplasma_gondii_ME49 | product=chloride transporter, chloride channel (ClC) family protein | location=TGME49_chrIX:1520272-1530142(-) | length=2098 | sequence_SO=chromosome | SO=protein_coding	2098	N	0.076	0.84							Pfam:PF00654:1461-1696;PRINTS:PR00762:1126-1145;SUPERFAMILY:SSF54631:2010-2088;SUPERFAMILY:SSF81340:1066-1168;TMHMM:TMhelix:1680-1702;Gene3D:G3DSA:1.10.3080.10:1460-1509;Gene3D:G3DSA:3.10.580.10:2029-2087;ProSiteProfiles:PS51371:2036-2098	IPR001807:Chloride channel, voltage gated;IPR001807:Chloride channel, voltage gated;IPR014743:Chloride channel, core;IPR014743:Chloride channel, core;IPR000644:Cystathionine beta-synthase, core	GO:0055085:(transmembrane transport);GO:0006821:(chloride transport);GO:0005515:(protein binding);GO:0016020:(membrane);GO:0005216:(ion channel activity);GO:0005247:(voltage-gated chloride channel activity)
TGME49_265050	| organism=Toxoplasma_gondii_ME49 | product=hypothetical protein | location=TGME49_chrIX:1818065-1821709(+) | length=1214 | sequence_SO=chromosome | SO=protein_coding	1214	N	0.164	0.99	RKRRR	RKRRR	1027	5	eeebe	80	ProSitePatterns:PS00018:37-49;Coils:Coil:175-199	IPR018247:EF-Hand 1, calcium-binding site
						KR{3,}?[LVI]	KRRRRL	1028	6	eebeeb	66.7
TGME49_267360	| organism=Toxoplasma_gondii_ME49 | product=histone deacetylase SIR2-like | location=TGME49_chrIX:696929-704009(+) | length=1715 | sequence_SO=chromosome | SO=protein_coding	1715	N	0.129	0.94	[PL]KxxKRR	PKAGKRR	682	7	eeeeeee	100	PANTHER:PTHR11085:189-745;Pfam:PF02146:361-469;Gene3D:G3DSA:3.40.50.1220:348-393;ProSiteProfiles:PS50305:176-522	IPR003000:NAD-dependent deacetylase, sirtuin family;IPR003000:NAD-dependent deacetylase, sirtuin family;IPR003000:NAD-dependent deacetylase, sirtuin family	GO:0070403:(NAD+ binding);GO:0008270:(zinc ion binding);GO:0006476:(protein deacetylation)
						KRPRP	KRPRP	1247	5	eeeee	100
TGME49_265510	| organism=Toxoplasma_gondii_ME49 | product=hypothetical protein | location=TGME49_chrIX:1516330-1518710(+) | length=272 | sequence_SO=chromosome | SO=protein_coding	272	N	0.623	0.04							Gene3D:G3DSA:3.40.30.10:77-181	IPR012336:Thioredoxin-like fold
TGME49_265270	| organism=Toxoplasma_gondii_ME49 | product=hypothetical protein | location=TGME49_chrIX:1638728-1641005(-) | length=354 | sequence_SO=chromosome | SO=protein_coding	354	N	0.813	0.91
TGME49_265820	| organism=Toxoplasma_gondii_ME49 | product=Las1 family protein | location=TGME49_chrIX:1436382-1441574(-) | length=1730 | sequence_SO=chromosome | SO=protein_coding	1730	N	0.126	0.9	K[KR][KR]RR[KR]	KKKRRR	1656	6	eeeeee	100	Pfam:PF04031:125-331;PANTHER:PTHR15002:189-337	IPR007174:Las1-like;IPR007174:Las1-like
						K{3,4}R{2,3}	KKKRRR	1656	6	eeeeee	100
						[KR][KR][KR][KR][KR][KR][KR]	KKKRRRR	1656	7	eeeeeee	100
TGME49_288265	| organism=Toxoplasma_gondii_ME49 | product=hypothetical protein | location=TGME49_chrIX:2428482-2429266(-) | length=137 | sequence_SO=chromosome | SO=protein_coding	137	N	0.359	0							TMHMM:TMhelix:64-86
TGME49_265860	| organism=Toxoplasma_gondii_ME49 | product=hydrolase, carbon-nitrogen family protein | location=TGME49_chrIX:1400807-1403327(-) | length=450 | sequence_SO=chromosome | SO=protein_coding	450	N	0.746	0.51							Pfam:PF00795:133-331;PANTHER:PTHR23088:SF0:133-426;PANTHER:PTHR23088:133-426;Gene3D:G3DSA:3.60.110.10:133-434;ProSiteProfiles:PS50263:102-431	IPR003010:Carbon-nitrogen hydrolase;IPR003010:Carbon-nitrogen hydrolase;IPR003010:Carbon-nitrogen hydrolase	GO:0006807:(nitrogen compound metabolic process);GO:0016810:(hydrolase activity, acting on carbon-nitrogen (but not peptide) bonds)
TGME49_266990	| organism=Toxoplasma_gondii_ME49 | product=beta-COP | location=TGME49_chrIX:851634-862137(+) | length=1103 | sequence_SO=chromosome | SO=protein_coding	1103	N	0.237	0.46							PANTHER:PTHR10635:1-1103;Pfam:PF01602:20-479;Pfam:PF07718:812-986;Gene3D:G3DSA:1.25.10.10:561-603;PIRSF:PIRSF005727:1-1103	IPR016460:Coatomer beta subunit;IPR002553:Clathrin/coatomer adaptor, adaptin-like, N-terminal;IPR011710:Coatomer, beta subunit, C-terminal;IPR011989:Armadillo-like helical;IPR016460:Coatomer beta subunit	GO:0030117:(membrane coat);GO:0005737:(cytoplasm);GO:0030126:(COPI vesicle coat);GO:0006886:(intracellular protein transport);GO:0005198:(structural molecule activity);GO:0016192:(vesicle-mediated transport)
TGME49_288440	| organism=Toxoplasma_gondii_ME49 | product=NEK kinase | location=TGME49_chrIX:2523200-2544938(-) | length=4907 | sequence_SO=chromosome | SO=protein_coding	4907	N	0.282	0.93	R[RK]x[KR]x[RK]{2,}?[DE]	RKRKQRRD	4779	8	eeeeeeee	100	PANTHER:PTHR24362:SF98:1375-2617;PANTHER:PTHR24362:1375-2617;Pfam:PF00072:442-520;Pfam:PF00069:1377-1741;SUPERFAMILY:SSF52172:444-527;SUPERFAMILY:SSF56112:1377-1603;Coils:Coil:4425-4446;Gene3D:G3DSA:3.30.200.20:1342-1490;Gene3D:G3DSA:1.10.510.10:1709-1743;Gene3D:G3DSA:3.40.50.2300:444-531;SMART:SM00220:1377-1742;ProSitePatterns:PS00108:1500-1512;ProSiteProfiles:PS50110:411-530;ProSiteProfiles:PS5…	IPR001789:Signal transduction response regulator, receiver domain;IPR000719:Protein kinase, catalytic domain;IPR011006:CheY-like superfamily;IPR011009:Protein kinase-like domain;IPR002290:Serine/threonine- / dual-specificity protein kinase, catalytic domain;IPR008271:Serine/threonine-protein kinase, active site;IPR001789:Signal transduction response regulator, receiver domain;IPR000719:Protein ki…	GO:0004674:(protein serine/threonine kinase activity);GO:0006355:(regulation of transcription, DNA-dependent);GO:0016772:(transferase activity, transferring phosphorus-containing groups);GO:0005524:(ATP binding);GO:0000160:(two-component signal transduction system (phosphorelay));GO:0004672:(protein kinase activity);GO:0006468:(protein phosphorylation);GO:0000156:(two-component response regulator…
						[QMN]R[RK]xKx[RK][RK]	QRKRKQRR	4778	8	eeeeeeee	100
						[STQM]RKRK[STQM]	QRKRKQ	4778	6	eeeeee	100
TGME49_267450	| organism=Toxoplasma_gondii_ME49 | product=alpha-tubulin suppressor protein | location=TGME49_chrIX:636510-648607(+) | length=989 | sequence_SO=chromosome | SO=protein_coding	989	N	0.826	0.35							SUPERFAMILY:SSF50985:765-845;TMHMM:TMhelix:169-188;Gene3D:G3DSA:2.130.10.30:537-757;ProSiteProfiles:PS50092:889-945	IPR009091:Regulator of chromosome condensation/beta-lactamase-inhibitor protein II;IPR009091:Regulator of chromosome condensation/beta-lactamase-inhibitor protein II;IPR000884:Thrombospondin, type 1 repeat
TGME49_265080	| organism=Toxoplasma_gondii_ME49 | product=Tubulin-tyrosine ligase family protein | location=TGME49_chrIX:1795556-1804989(-) | length=1876 | sequence_SO=chromosome | SO=protein_coding	1876	N	0.276	0.91							Pfam:PF03133:1591-1814;PANTHER:PTHR12241:SF5:1242-1836;PANTHER:PTHR12241:1242-1836;ProSiteProfiles:PS51221:1460-1825	IPR004344:Tubulin-tyrosine ligase;IPR004344:Tubulin-tyrosine ligase;IPR004344:Tubulin-tyrosine ligase	GO:0006464:(cellular protein modification process);GO:0004835:(tubulin-tyrosine ligase activity)
TGME49_265650	| organism=Toxoplasma_gondii_ME49 | product=protein phosphatase 2C domain-containing protein | location=TGME49_chrIX:1483804-1485726(+) | length=640 | sequence_SO=chromosome | SO=protein_coding	640	N	0.312	0.26							PANTHER:PTHR13832:49-520;Pfam:PF00481:281-411;SUPERFAMILY:SSF81606:285-358;ProSitePatterns:PS01032:76-84;SMART:SM00332:35-516;Coils:Coil:109-130;Gene3D:G3DSA:3.60.40.10:281-358	IPR015655:Protein phosphatase 2C;IPR001932:Protein phosphatase 2C-like;IPR001932:Protein phosphatase 2C-like;IPR000222:Protein phosphatase 2C, manganese/magnesium aspartate binding site;IPR001932:Protein phosphatase 2C-like;IPR001932:Protein phosphatase 2C-like	GO:0003824:(catalytic activity);GO:0006470:(protein dephosphorylation);GO:0004722:(protein serine/threonine phosphatase activity);GO:0008287:(protein serine/threonine phosphatase complex)
TGME49_288360	| organism=Toxoplasma_gondii_ME49 | product=tryptophanyl-tRNA synthetase (TrpRS2) | location=TGME49_chrIX:2473710-2478137(+) | length=689 | sequence_SO=chromosome | SO=protein_coding	689	N	0.527	0.34							Pfam:PF00579:374-656;PANTHER:PTHR10055:SF1:100-679;PANTHER:PTHR10055:100-679;PRINTS:PR01039:440-459;ProSitePatterns:PS00178:382-392;Gene3D:G3DSA:1.10.240.10:572-678;Gene3D:G3DSA:3.40.50.620:283-569;TIGRFAM:TIGR00233:374-679	IPR002305:Aminoacyl-tRNA synthetase, class Ic;IPR002306:Tryptophanyl-tRNA synthetase;IPR002306:Tryptophanyl-tRNA synthetase;IPR001412:Aminoacyl-tRNA synthetase, class I, conserved site;IPR014729:Rossmann-like alpha/beta/alpha sandwich fold;IPR002306:Tryptophanyl-tRNA synthetase	GO:0005737:(cytoplasm);GO:0006436:(tryptophanyl-tRNA aminoacylation);GO:0005524:(ATP binding);GO:0004812:(aminoacyl-tRNA ligase activity);GO:0006418:(tRNA aminoacylation for protein translation);GO:0000166:(nucleotide binding);GO:0004830:(tryptophan-tRNA ligase activity)
TGME49_266372	| organism=Toxoplasma_gondii_ME49 | product=hypothetical protein | location=TGME49_chrIX:1185378-1192899(+) | length=918 | sequence_SO=chromosome | SO=protein_coding	918	N	0.377	0.97	R[QMPL]RR[DE]R	RQRRER	29	6	eeebee	83.3
TGME49_288260	| organism=Toxoplasma_gondii_ME49 | product=hypothetical protein | location=TGME49_chrIX:2423061-2426377(+) | length=548 | sequence_SO=chromosome | SO=protein_coding	548	N	0.413	0.43							Pfam:PF00025:255-388;PANTHER:PTHR11711:128-388;PANTHER:PTHR11711:SF30:128-388;SUPERFAMILY:SSF52540:238-388;SMART:SM00177:217-394;Gene3D:G3DSA:3.40.50.300:120-166;ProSiteProfiles:PS51417:121-390	IPR006689:Small GTPase superfamily, ARF/SAR type;IPR006689:Small GTPase superfamily, ARF/SAR type;IPR024156:Small GTPase superfamily, ARF type;IPR024156:Small GTPase superfamily, ARF type	GO:0007264:(small GTPase mediated signal transduction);GO:0005525:(GTP binding);GO:0005622:(intracellular)
TGME49_265250	| organism=Toxoplasma_gondii_ME49 | product=RNA recognition motif-containing protein | location=TGME49_chrIX:1660047-1669732(+) | length=1564 | sequence_SO=chromosome | SO=protein_coding	1564	N	0.084	0.74							Pfam:PF14259:241-307;SMART:SM00360:240-319;Gene3D:G3DSA:3.30.70.330:240-309;ProSiteProfiles:PS50102:239-350	IPR000504:RNA recognition motif domain;IPR012677:Nucleotide-binding, alpha-beta plait;IPR000504:RNA recognition motif domain	GO:0000166:(nucleotide binding);GO:0003676:(nucleic acid binding)
TGME49_288455	| organism=Toxoplasma_gondii_ME49 | product=hypothetical protein | location=TGME49_chrIX:2553933-2555769(+) | length=158 | sequence_SO=chromosome | SO=protein_coding	158	N	0.772	0.66
TGME49_266130	| organism=Toxoplasma_gondii_ME49 | product=peroxiredoxin PRX2 | location=TGME49_chrIX:1281168-1283879(-) | length=278 | sequence_SO=chromosome | SO=protein_coding	278	N	0.483	0.06							Pfam:PF00255:92-196;PANTHER:PTHR11592:SF0:95-248;PANTHER:PTHR11592:95-248;PRINTS:PR01011:143-159;Gene3D:G3DSA:3.40.30.10:90-248;ProSiteProfiles:PS51355:79-253	IPR000889:Glutathione peroxidase;IPR000889:Glutathione peroxidase;IPR000889:Glutathione peroxidase;IPR012336:Thioredoxin-like fold;IPR000889:Glutathione peroxidase	GO:0004602:(glutathione peroxidase activity);GO:0055114:(oxidation-reduction process);GO:0006979:(response to oxidative stress)
TGME49_266360	| organism=Toxoplasma_gondii_ME49 | product=hypothetical protein | location=TGME49_chrIX:1203450-1204325(+) | length=291 | sequence_SO=chromosome | SO=protein_coding	291	N	0.571	0.93
TGME49_266450	| organism=Toxoplasma_gondii_ME49 | product=lysine decarboxylase family protein | location=TGME49_chrIX:1118655-1120963(+) | length=361 | sequence_SO=chromosome | SO=protein_coding	361	N	0.459	0.34							Pfam:PF03641:203-334;SUPERFAMILY:SSF102405:181-336;Gene3D:G3DSA:3.40.50.450:151-152	IPR005269:Cytokinin riboside 5'-monophosphate phosphoribohydrolase LOG
TGME49_267000	| organism=Toxoplasma_gondii_ME49 | product=hypothetical protein | location=TGME49_chrIX:850603-851555(-) | length=200 | sequence_SO=chromosome | SO=protein_coding	200	N	0.801	0.8	[KR]KRKK	KKRKK	102	5	eeeee	100
						R[RK]x[KR]x[RK]{2,}?[DE]	RKKRKKRE	104	8	eeeeeeee	100
						R[RK]{3,}?[DE]K	RKKRKKREK	104	9	eeeeeeeee	100
						[KR][KR]x[KR][KR][KR]x[KR][KR]	KKRKKRKKR	102	9	eeeeeeeee	100
						[KR][KR][KR][KR][KR][KR][KR]	KKRKKRK	102	7	eeeeeee	100
TGME49_264748	| organism=Toxoplasma_gondii_ME49 | product=hypothetical protein | location=TGME49_chrIX:2070287-2070535(+) | length=82 | sequence_SO=chromosome | SO=protein_coding	82	N	0.847	0.14
TGME49_266470	| organism=Toxoplasma_gondii_ME49 | product=hypothetical protein | location=TGME49_chrIX:1110141-1111424(+) | length=120 | sequence_SO=chromosome | SO=protein_coding	120	N	0.643	0.29
TGME49_264940	| organism=Toxoplasma_gondii_ME49 | product=kelch repeat-containing protein | location=TGME49_chrIX:1896391-1906662(+) | length=2034 | sequence_SO=chromosome | SO=protein_coding	2034	N	0.064	0.77							Pfam:PF13418:1906-1950;Pfam:PF13415:1494-1552;PANTHER:PTHR23244:1062-1977;SUPERFAMILY:SSF117281:1876-1985;Gene3D:G3DSA:2.120.10.80:1492-1526	IPR015915:Kelch-type beta propeller	GO:0005515:(protein binding)
TGME49_267530	| organism=Toxoplasma_gondii_ME49 | product=hypothetical protein | location=TGME49_chrIX:596613-600714(-) | length=529 | sequence_SO=chromosome | SO=protein_coding	529	N	0.473	0.9							Coils:Coil:145-173
TGME49_266660	| organism=Toxoplasma_gondii_ME49 | product=mediator complex subunit MED9 | location=TGME49_chrIX:1036611-1037024(+) | length=137 | sequence_SO=chromosome | SO=protein_coding	137	N	0.733	0.18
TGME49_266690	| organism=Toxoplasma_gondii_ME49 | product=hypothetical protein | location=TGME49_chrIX:1010811-1017511(-) | length=1676 | sequence_SO=chromosome | SO=protein_coding	1676	N	0.338	0.86							Coils:Coil:1076-1179
TGME49_288450	| organism=Toxoplasma_gondii_ME49 | product=mitochondrial P5CDH, putative | location=TGME49_chrIX:2548040-2553778(+) | length=637 | sequence_SO=chromosome | SO=protein_coding	637	N	0.504	0.16							PANTHER:PTHR11699:99-583;PANTHER:PTHR11699:SF8:99-583;Pfam:PF00171:140-579;SUPERFAMILY:SSF53720:128-595;ProSitePatterns:PS00070:407-418;Gene3D:G3DSA:3.40.605.10:120-403;Gene3D:G3DSA:3.40.309.10:404-578	IPR015590:Aldehyde dehydrogenase domain;IPR016161:Aldehyde/histidinol dehydrogenase;IPR016160:Aldehyde dehydrogenase, conserved site;IPR016162:Aldehyde dehydrogenase, N-terminal;IPR016163:Aldehyde dehydrogenase, C-terminal	GO:0055114:(oxidation-reduction process);GO:0016491:(oxidoreductase activity);GO:0016620:(oxidoreductase activity, acting on the aldehyde or oxo group of donors, NAD or NADP as acceptor);GO:0008152:(metabolic process)
TGME49_266630	| organism=Toxoplasma_gondii_ME49 | product=hypothetical protein | location=TGME49_chrIX:1064123-1068969(+) | length=582 | sequence_SO=chromosome | SO=protein_coding	582	N	0.2	0.69							Gene3D:G3DSA:1.25.40.20:48-92;ProSiteProfiles:PS50297:48-91	IPR020683:Ankyrin repeat-containing domain;IPR020683:Ankyrin repeat-containing domain
TGME49_267060	| organism=Toxoplasma_gondii_ME49 | product=ribosomal protein RPL14 | location=TGME49_chrIX:798309-800212(+) | length=157 | sequence_SO=chromosome | SO=protein_coding	157	N	0.881	0.47							Pfam:PF01929:71-146;PANTHER:PTHR11127:1-157;PANTHER:PTHR11127:SF0:1-157;Gene3D:G3DSA:2.30.30.30:6-112	IPR002784:Ribosomal protein L14;IPR014722:Translation protein SH3-like, subgroup	GO:0006412:(translation);GO:0005840:(ribosome);GO:0003735:(structural constituent of ribosome);GO:0005622:(intracellular)
TGME49_266335	| organism=Toxoplasma_gondii_ME49 | product=Toxoplasma gondii family A protein | location=TGME49_chrIX:1213718-1214205(+) | length=162 | sequence_SO=chromosome | SO=protein_coding	162	Y	0.859	0.05							SignalP_GRAM_NEGATIVE:SignalP-noTM:1-21;SignalP_EUK:SignalP-noTM:1-23;SignalP_GRAM_POSITIVE:SignalP-TM:1-21
TGME49_264420	| organism=Toxoplasma_gondii_ME49 | product=lipoprotein, putative | location=TGME49_chrIX:2255381-2261164(+) | length=1918 | sequence_SO=chromosome | SO=protein_coding	1918	N	0.205	0.13
TGME49_265065	| organism=Toxoplasma_gondii_ME49 | product=hypothetical protein | location=TGME49_chrIX:1808437-1808937(-) | length=111 | sequence_SO=chromosome | SO=protein_coding	111	N	0.9	0.53
TGME49_265850	| organism=Toxoplasma_gondii_ME49 | product=hypothetical protein | location=TGME49_chrIX:1405802-1414268(+) | length=1977 | sequence_SO=chromosome | SO=protein_coding	1977	N	0.184	0.93	R[RK]x[KR]x[RK]{2,}?[DE]	RRVKAKKRD	1003	9	eebeeeeee	88.9	PANTHER:PTHR12876:1802-1963;PANTHER:PTHR12876:SF2:1802-1963;Pfam:PF11977:1802-1963;Pfam:PF10373:597-789	IPR021869:Ribonuclease Zc3h12a-like;IPR018834:DNA/RNA-binding domain, Est1-type
TGME49_265160	| organism=Toxoplasma_gondii_ME49 | product=hypothetical protein | location=TGME49_chrIX:1738195-1738686(-) | length=163 | sequence_SO=chromosome | SO=protein_coding	163	N	0.827	0.13
TGME49_264700	| organism=Toxoplasma_gondii_ME49 | product=hypothetical protein | location=TGME49_chrIX:2103786-2104801(+) | length=110 | sequence_SO=chromosome | SO=protein_coding	110	N	0.862	0.07							SUPERFAMILY:SSF47473:48-87;Gene3D:G3DSA:1.10.238.10:49-88	IPR011992:EF-hand-like domain	GO:0005509:(calcium ion binding)
TGME49_266290	| organism=Toxoplasma_gondii_ME49 | product=hypothetical protein | location=TGME49_chrIX:1238471-1238941(-) | length=156 | sequence_SO=chromosome | SO=protein_coding	156	N	0.529	0.82
TGME49_264710	| organism=Toxoplasma_gondii_ME49 | product=bucentaur or craniofacial development domain-containing protein | location=TGME49_chrIX:2096713-2101880(+) | length=451 | sequence_SO=chromosome | SO=protein_coding	451	N	0.31	0.94							Pfam:PF07572:371-439;ProSiteProfiles:PS51279:365-441	IPR011421:Craniofacial development protein 1/Bucentaur;IPR011421:Craniofacial development protein 1/Bucentaur
TGME49_266980	| organism=Toxoplasma_gondii_ME49 | product=hypothetical protein | location=TGME49_chrIX:862242-864169(-) | length=273 | sequence_SO=chromosome | SO=protein_coding	273	N	0.239	0.7
TGME49_264980	| organism=Toxoplasma_gondii_ME49 | product=hypothetical protein | location=TGME49_chrIX:1867206-1871117(+) | length=1303 | sequence_SO=chromosome | SO=protein_coding	1303	N	0.322	0.95	RRxxKRK	RRREKRK	37	7	eeeeeee	100
						[KR][DE][KR][DE]xx[KR]{4,}?	REKERKRRKK	746	10	eeeeeeeeee	100
						[KR][KR][KR][KR][KR][KR][KR]	RKRRKKR	750	7	eeeeeee	100
TGME49_266410	| organism=Toxoplasma_gondii_ME49 | product=hypothetical protein | location=TGME49_chrIX:1151937-1153697(-) | length=586 | sequence_SO=chromosome | SO=protein_coding	586	N	0.861	0.59
TGME49_266320	| organism=Toxoplasma_gondii_ME49 | product=hypothetical protein | location=TGME49_chrIX:1219962-1224097(-) | length=1090 | sequence_SO=chromosome | SO=protein_coding	1090	Y	0.566	0.83	K[RK]{2,4}[ST]H	KKKSH	824	5	eeeeb	80	Pfam:PF04488:728-763;SUPERFAMILY:SSF53448:732-778;TMHMM:TMhelix:10-32;SignalP_GRAM_POSITIVE:SignalP-TM:1-31;SignalP_EUK:SignalP-noTM:1-23	IPR007577:Glycosyltransferase, DXD sugar-binding motif
TGME49_266960	| organism=Toxoplasma_gondii_ME49 | product=beta tubulin | location=TGME49_chrIX:868212-870265(-) | length=449 | sequence_SO=chromosome | SO=protein_coding	449	N	0.487	0.15							PANTHER:PTHR11588:1-446;Pfam:PF00091:3-222;Pfam:PF03953:261-382;PRINTS:PR01163:88-99;PRINTS:PR01161:190-210;ProSitePatterns:PS00228:1-4;ProSitePatterns:PS00227:140-146;SMART:SM00864:47-244;SMART:SM00865:246-383;Gene3D:G3DSA:1.10.287.600:374-430;Gene3D:G3DSA:3.30.1330.20:264-373;Gene3D:G3DSA:3.40.50.1440:1-263	IPR000217:Tubulin;IPR003008:Tubulin/FtsZ, GTPase domain;IPR018316:Tubulin/FtsZ, 2-layer sandwich domain;IPR002453:Beta tubulin;IPR000217:Tubulin;IPR013838:Beta tubulin, autoregulation binding site;IPR017975:Tubulin, conserved site;IPR003008:Tubulin/FtsZ, GTPase domain;IPR018316:Tubulin/FtsZ, 2-layer sandwich domain;IPR023123:Tubulin, C-terminal;IPR018316:Tubulin/FtsZ, 2-layer sandwich domain;IPR0…	GO:0003924:(GTPase activity);GO:0043234:(protein complex);GO:0007017:(microtubule-based process);GO:0005525:(GTP binding);GO:0006184:(GTP catabolic process);GO:0005874:(microtubule);GO:0005198:(structural molecule activity);GO:0051258:(protein polymerization);GO:0007018:(microtubule-based movement)
TGME49_264820	| organism=Toxoplasma_gondii_ME49 | product=RbAp48 | location=TGME49_chrIX:1994783-2004352(-) | length=914 | sequence_SO=chromosome | SO=protein_coding	914	N	0.221	0.91							Pfam:PF12265:461-529;Pfam:PF00400:843-880;PANTHER:PTHR22850:462-890;PANTHER:PTHR22850:SF27:462-890;SUPERFAMILY:SSF50978:564-601;SMART:SM00320:557-596;ProSitePatterns:PS00678:665-679;Gene3D:G3DSA:2.130.10.10:557-598;ProSiteProfiles:PS50294:644-890;ProSiteProfiles:PS50082:788-823	IPR022052:Histone-binding protein RBBP4;IPR001680:WD40 repeat;IPR017986:WD40-repeat-containing domain;IPR001680:WD40 repeat;IPR019775:WD40 repeat, conserved site;IPR015943:WD40/YVTN repeat-like-containing domain;IPR017986:WD40-repeat-containing domain;IPR001680:WD40 repeat	GO:0005515:(protein binding)
TGME49_267130	| organism=Toxoplasma_gondii_ME49 | product=SAG-related sequence SRS38A | location=TGME49_chrIX:767829-768998(+) | length=389 | sequence_SO=chromosome | SO=protein_coding	389	N	0.655	0.01							Pfam:PF04092:220-355;PRINTS:PR01801:222-241;Gene3D:G3DSA:2.60.40.1320:77-214	IPR007226:SAG;IPR007226:SAG;IPR007226:SAG	GO:0016020:(membrane)
TGME49_266710	| organism=Toxoplasma_gondii_ME49 | product=NEK kinase | location=TGME49_chrIX:1003398-1006262(+) | length=387 | sequence_SO=chromosome | SO=protein_coding	387	N	0.429	0.65							Pfam:PF00069:6-256;PANTHER:PTHR24361:SF25:5-261;PANTHER:PTHR24361:5-261;SUPERFAMILY:SSF56112:93-282;ProSitePatterns:PS00108:119-131;SMART:SM00220:1-256;Gene3D:G3DSA:3.30.200.20:6-53;Gene3D:G3DSA:1.10.510.10:85-307;ProSiteProfiles:PS50011:1-256	IPR000719:Protein kinase, catalytic domain;IPR011009:Protein kinase-like domain;IPR008271:Serine/threonine-protein kinase, active site;IPR002290:Serine/threonine- / dual-specificity protein kinase, catalytic domain;IPR000719:Protein kinase, catalytic domain	GO:0004674:(protein serine/threonine kinase activity);GO:0016772:(transferase activity, transferring phosphorus-containing groups);GO:0005524:(ATP binding);GO:0004672:(protein kinase activity);GO:0006468:(protein phosphorylation)
TGME49_288475	| organism=Toxoplasma_gondii_ME49 | product=hypothetical protein | location=TGME49_chrIX:2573060-2579659(+) | length=2007 | sequence_SO=chromosome | SO=protein_coding	2007	N	0.244	0.9							Coils:Coil:395-416
TGME49_264620	| organism=Toxoplasma_gondii_ME49 | product=hypothetical protein | location=TGME49_chrIX:2168567-2168968(-) | length=133 | sequence_SO=chromosome | SO=protein_coding	133	N	0.32	0.05
TGME49_267312	| organism=Toxoplasma_gondii_ME49 | product=myosin heavy chain, putative | location=TGME49_chrIX:725003-727730(-) | length=244 | sequence_SO=chromosome | SO=protein_coding	244	N	0.622	0.86	[RK]{3,}?x{8,16}[RK]{4,}?	RRRGTNFWKKKFQLSSRRRR	220	7	eee-x13-eeee	100	Coils:Coil:63-84
TGME49_264680	| organism=Toxoplasma_gondii_ME49 | product=hypothetical protein | location=TGME49_chrIX:2112635-2113030(-) | length=131 | sequence_SO=chromosome | SO=protein_coding	131	N	0.908	0.24
TGME49_288530	| organism=Toxoplasma_gondii_ME49 | product=NOL1/NOP2/sun family protein | location=TGME49_chrIX:2598483-2604286(+) | length=804 | sequence_SO=chromosome | SO=protein_coding	804	N	0.191	0.94							Pfam:PF01189:303-589;PANTHER:PTHR22807:16-744;PANTHER:PTHR22807:SF11:16-744;PRINTS:PR02012:299-311;PRINTS:PR02008:512-528;Gene3D:G3DSA:3.40.50.150:374-590;TIGRFAM:TIGR00446:315-590	IPR001678:Bacterial Fmu (Sun)/eukaryotic nucleolar NOL1/Nop2p;IPR023273:RNA (C5-cytosine) methyltransferase, NOP2;IPR023267:RNA (C5-cytosine) methyltransferase;IPR011023:Nop2p	GO:0003723:(RNA binding);GO:0008757:(S-adenosylmethionine-dependent methyltransferase activity);GO:0008168:(methyltransferase activity);GO:0006364:(rRNA processing)
TGME49_264460	| organism=Toxoplasma_gondii_ME49 | product=DNA-directed RNA polymerase III RPC5 | location=TGME49_chrIX:2208101-2215547(+) | length=827 | sequence_SO=chromosome | SO=protein_coding	827	N	0.292	0.54							Pfam:PF04801:114-281	IPR006886:DNA-directed RNA polymerase III subunit Rpc5	GO:0005634:(nucleus);GO:0003899:(DNA-directed RNA polymerase activity);GO:0006351:(transcription, DNA-dependent)
TGME49_265870	| organism=Toxoplasma_gondii_ME49 | product=pantoate-beta-alanine ligase | location=TGME49_chrIX:1393622-1398246(-) | length=800 | sequence_SO=chromosome | SO=protein_coding	800	N	0.371	0.76	RxR{2,}?[QL]x[ST]R	RQRRLPTR	67	8	beebbeee	62.5	Pfam:PF02569:129-217;PANTHER:PTHR21299:SF1:129-453;PANTHER:PTHR21299:129-453;SUPERFAMILY:SSF52374:129-214;Coils:Coil:453-474;Gene3D:G3DSA:3.40.50.620:129-213;Gene3D:G3DSA:3.30.1300.10:367-445	IPR003721:Pantoate-beta-alanine ligase;IPR003721:Pantoate-beta-alanine ligase;IPR014729:Rossmann-like alpha/beta/alpha sandwich fold	GO:0015940:(pantothenate biosynthetic process);GO:0004592:(pantoate-beta-alanine ligase activity)
						R[MNQ]x{4,8}R[MNQ]RR	RNGNTRQSEERQRR	57	14	eeeeeeeeeebeeb	85.7
TGME49_267440	| organism=Toxoplasma_gondii_ME49 | product=RING zinc finger protein | location=TGME49_chrIX:650136-654217(-) | length=384 | sequence_SO=chromosome | SO=protein_coding	384	N	0.526	0.44							PANTHER:PTHR22996:SF0:64-379;PANTHER:PTHR22996:64-379;Pfam:PF13920:327-373;SMART:SM00184:329-367;Gene3D:G3DSA:3.30.40.10:315-373;ProSiteProfiles:PS50089:329-368	IPR001841:Zinc finger, RING-type;IPR013083:Zinc finger, RING/FYVE/PHD-type;IPR001841:Zinc finger, RING-type	GO:0008270:(zinc ion binding);GO:0005515:(protein binding)
TGME49_267370	| organism=Toxoplasma_gondii_ME49 | product=kinesin motor domain-containing protein | location=TGME49_chrIX:682427-694266(+) | length=2395 | sequence_SO=chromosome | SO=protein_coding	2395	N	0.131	0.95	R[KR]{3,4}K[DE]	RRKRKE	456	6	beeeee	83.3	Pfam:PF00225:67-419;PANTHER:PTHR24115:79-1421;PANTHER:PTHR24115:SF317:79-1421;SUPERFAMILY:SSF52540:321-442;SMART:SM00129:37-430;Gene3D:G3DSA:3.40.850.10:319-419;Coils:Coil:491-512;ProSiteProfiles:PS50067:79-336	IPR001752:Kinesin, motor domain;IPR001752:Kinesin, motor domain;IPR001752:Kinesin, motor domain;IPR001752:Kinesin, motor domain	GO:0005524:(ATP binding);GO:0003777:(microtubule motor activity);GO:0007018:(microtubule-based movement)
TGME49_265420	| organism=Toxoplasma_gondii_ME49 | product=hypothetical protein | location=TGME49_chrIX:1564694-1569639(+) | length=256 | sequence_SO=chromosome | SO=protein_coding	256	N	0.652	0.37
TGME49_265440	| organism=Toxoplasma_gondii_ME49 | product=hypothetical protein | location=TGME49_chrIX:1552513-1556933(+) | length=761 | sequence_SO=chromosome | SO=protein_coding	761	N	0.582	0.81							Pfam:PF09184:161-268	IPR015267:Protein phosphatase 4 core regulatory subunit R2
TGME49_264730	| organism=Toxoplasma_gondii_ME49 | product=hypothetical protein | location=TGME49_chrIX:2086569-2087632(-) | length=147 | sequence_SO=chromosome | SO=protein_coding	147	N	0.64	0.43
TGME49_264740	| organism=Toxoplasma_gondii_ME49 | product=hypothetical protein | location=TGME49_chrIX:2078262-2082228(-) | length=878 | sequence_SO=chromosome | SO=protein_coding	878	Y	0.596	0.74	R[RK]{3,}?[DE]K	RRRRDK	624	6	eeeeee	100	TMHMM:TMhelix:816-838;SUPERFAMILY:SSF51695:77-144;SignalP_EUK:SignalP-noTM:1-37;Gene3D:G3DSA:3.20.20.190:73-137	IPR017946:PLC-like phosphodiesterase, TIM beta/alpha-barrel domain;IPR017946:PLC-like phosphodiesterase, TIM beta/alpha-barrel domain	GO:0008081:(phosphoric diester hydrolase activity);GO:0006629:(lipid metabolic process)
TGME49_264830	| organism=Toxoplasma_gondii_ME49 | product=hypothetical protein | location=TGME49_chrIX:1983821-1993532(+) | length=1252 | sequence_SO=chromosome | SO=protein_coding	1252	N	0.504	0.62							PANTHER:PTHR12363:SF14:5-248;PANTHER:PTHR12363:5-248;SUPERFAMILY:SSF48371:362-384;Coils:Coil:679-700	IPR016024:Armadillo-type fold	GO:0005488:(binding)
TGME49_266100	| organism=Toxoplasma_gondii_ME49 | product=rhoptry kinase family protein ROP41 | location=TGME49_chrIX:1305576-1307048(-) | length=490 | sequence_SO=chromosome | SO=protein_coding	490	N	0.376	0.54							PANTHER:PTHR24362:293-490;Pfam:PF00069:184-485;ProSitePatterns:PS00108:329-341;ProSitePatterns:PS00107:184-209;Gene3D:G3DSA:1.10.510.10:289-484;ProSiteProfiles:PS50011:178-489	IPR000719:Protein kinase, catalytic domain;IPR008271:Serine/threonine-protein kinase, active site;IPR017441:Protein kinase, ATP binding site;IPR000719:Protein kinase, catalytic domain	GO:0004674:(protein serine/threonine kinase activity);GO:0005524:(ATP binding);GO:0004672:(protein kinase activity);GO:0006468:(protein phosphorylation)
TGME49_265520	| organism=Toxoplasma_gondii_ME49 | product=hypothetical protein | location=TGME49_chrIX:1504283-1512608(+) | length=512 | sequence_SO=chromosome | SO=protein_coding	512	N	0.232	0.16
TGME49_266950	| organism=Toxoplasma_gondii_ME49 | product=protein kinase, putative | location=TGME49_chrIX:875909-882411(+) | length=783 | sequence_SO=chromosome | SO=protein_coding	783	N	0.413	0.81							PANTHER:PTHR24347:11-533;Pfam:PF00069:98-263;Gene3D:G3DSA:3.30.200.20:9-141;Gene3D:G3DSA:1.10.510.10:501-544;ProSiteProfiles:PS50011:15-531	IPR020636:Calcium/calmodulin-dependent/calcium-dependent protein kinase;IPR000719:Protein kinase, catalytic domain;IPR000719:Protein kinase, catalytic domain	GO:0005524:(ATP binding);GO:0004672:(protein kinase activity);GO:0006468:(protein phosphorylation)
TGME49_266930	| organism=Toxoplasma_gondii_ME49 | product=general transcription factor IIH polypeptide 3 GTF2H3 | location=TGME49_chrIX:890852-895745(+) | length=549 | sequence_SO=chromosome | SO=protein_coding	549	N	0.657	0.51							PANTHER:PTHR12831:347-531;Pfam:PF03850:346-528	IPR004600:Transcription factor Tfb4;IPR004600:Transcription factor Tfb4	GO:0006355:(regulation of transcription, DNA-dependent);GO:0006281:(DNA repair);GO:0000439:(core TFIIH complex)
TGME49_288045	| organism=Toxoplasma_gondii_ME49 | product=hypothetical protein | location=TGME49_chrIX:2325105-2326586(+) | length=493 | sequence_SO=chromosome | SO=protein_coding	493	N	0.305	0.71							TMHMM:TMhelix:451-473
[truncated: 9,619 more rows]

## Sheet: Filtered Results
ProtID	Description	Location	Length	Source	SignalP	SecretomeP	Secretome	NucPred	PredictNLS	NuclearLocalised	EpiGOLink	HisGOLink	EpigeneticFunction	AllToxoDBAnnotatedGOEpigenetic	AllToxoDBPredictedGOEpigenetic	AllToxoGOEpigeneticFunction	InterProDomains	InterProDomain_GOTerms	AllToxoDBAnnotatedGOTerms	AllToxoDBPredictedGOTerms
[truncated: 8,318 more rows]
