# Supplementary material for: An in silico pipeline to filter the Toxoplasma gondii proteome for proteins that could traffic to the host cell nucleus and influence host cell epigenetic regulation
Source: Mem Inst Oswaldo Cruz. 2018 May 28;113(6):e170471. doi: 10.1590/0074-02760170471 (PMC5963570; doi:10.1590/0074-02760170471)
Supplement: Supplementary file 4 [file 0074-0276-mioc-113-6-e170471-Suppl03.xlsx]

## Sheet: Column Header Legend
For a more detailed description of these data please see the original GOLink manuscript cited in the main text
Header	Description
Namespace	Gene Ontology Namespace of the term
GO_ID	Gene Ontology term ID
GO_Name	Gene Ontology term description/name
Together	Representation of how many times this term is seen with the query term or one of its child terms
TermCount	Number of times the term alone is used to annotate a gene or gene product
SubjectCount	Number of times the query term alone is used to annotate a gene or gene product
Score(PR)	GOLink Empirical Probability Ratio
Score(S%)	GOLink Probability Similarity Ratio

## Sheet: reg_gen_exp_epigenetic
Namespace	GO_ID	GO_Name	Together	TermCount	SubjectCount	Score(PR)	Score(S%)
biological_process	GO:0006342	chromatin silencing	307	307	40	195.87	16.46
biological_process	GO:0006306	DNA methylation	266	266	40	195.87	14.26
biological_process	GO:0016246	RNA interference	260	260	40	195.87	13.94
biological_process	GO:0035195	gene silencing by miRNA	199	199	40	195.87	10.67
biological_process	GO:0051567	histone H3-K9 methylation	195	218	40	175.21	10.33
biological_process	GO:0035196	production of miRNAs involved in gene silencing by miRNA	146	146	40	195.87	7.83
biological_process	GO:0031047	gene silencing by RNA	134	146	40	179.77	7.14
biological_process	GO:0006346	methylation-dependent chromatin silencing	128	128	40	195.87	6.86
biological_process	GO:0031048	chromatin silencing by small RNA	128	128	40	195.87	6.86
biological_process	GO:0010267	production of ta-siRNAs involved in RNA interference	112	112	40	195.87	6.01
biological_process	GO:0043046	DNA methylation involved in gamete generation	93	93	40	195.87	4.99
biological_process	GO:0030702	chromatin silencing at centromere	92	92	40	195.87	4.93
biological_process	GO:0006348	chromatin silencing at telomere	89	89	40	195.87	4.77
biological_process	GO:0009909	regulation of flower development	99	310	40	62.55	4.77
biological_process	GO:0006275	regulation of DNA replication	87	176	40	96.82	4.45
biological_process	GO:0000911	cytokinesis by cell plate formation	87	189	40	90.16	4.42
biological_process	GO:0034587	piRNA metabolic process	82	96	40	167.31	4.36
biological_process	GO:0008283	cell proliferation	117	998	40	22.96	4.26
biological_process	GO:0030422	production of siRNA involved in RNA interference	77	77	40	195.87	4.13
biological_process	GO:0009616	virus induced gene silencing	76	101	40	147.39	4.02
cellular_component	GO:0000790	nuclear chromatin	93	563	40	32.36	3.98
biological_process	GO:0030466	chromatin silencing at silent mating-type cassette	74	74	40	195.87	3.97
biological_process	GO:0016458	gene silencing	71	107	40	129.97	3.73
biological_process	GO:0051322	anaphase	70	141	40	97.24	3.62
molecular_function	GO:0003682	chromatin binding	102	1084	40	18.43	3.58
biological_process	GO:0006270	DNA replication initiation	69	231	40	58.51	3.4
biological_process	GO:0007283	spermatogenesis	88	854	40	20.18	3.34
biological_process	GO:0051726	regulation of cell cycle	72	526	40	26.81	3.1
biological_process	GO:0006338	chromatin remodeling	69	464	40	29.13	3.05
biological_process	GO:0006260	DNA replication	81	873	40	18.17	3.05
biological_process	GO:0034968	histone lysine methylation	58	129	40	88.07	3
biological_process	GO:0000183	chromatin silencing at rDNA	55	55	40	195.87	2.95
biological_process	GO:0006349	regulation of gene expression by genetic imprinting	55	55	40	195.87	2.95
biological_process	GO:0007062	sister chromatid cohesion	59	204	40	56.65	2.94
biological_process	GO:0080111	DNA demethylation	54	54	40	195.87	2.9
biological_process	GO:0016571	histone methylation	57	164	40	68.08	2.89
cellular_component	GO:0071546	pi-body	54	62	40	170.6	2.88
biological_process	GO:0022402	cell cycle process	56	150	40	73.13	2.86
cellular_component	GO:0005634	nucleus	828	29242	40	5.55	2.73
biological_process	GO:0007267	cell-cell signaling	62	473	40	25.67	2.72
biological_process	GO:0045132	meiotic chromosome segregation	57	299	40	37.34	2.71
biological_process	GO:0006261	DNA-dependent DNA replication	56	280	40	39.17	2.68
biological_process	GO:0016572	histone phosphorylation	51	91	40	109.77	2.68
biological_process	GO:0045893	positive regulation of transcription, DNA-dependent	118	2704	40	8.55	2.65
biological_process	GO:0045892	negative regulation of transcription, DNA-dependent	103	2140	40	9.43	2.64
biological_process	GO:0000226	microtubule cytoskeleton organization	56	349	40	31.43	2.59
biological_process	GO:0035278	negative regulation of translation involved in gene silencing by miRNA	45	45	40	195.87	2.41
biological_process	GO:0000122	negative regulation of transcription from RNA polymerase II promoter	89	1928	40	9.04	2.4
biological_process	GO:0010389	regulation of G2/M transition of mitotic cell cycle	44	95	40	90.72	2.3
biological_process	GO:0007140	male meiosis	46	203	40	44.38	2.27
cellular_component	GO:0043186	P granule	44	134	40	64.32	2.25
biological_process	GO:0016567	protein ubiquitination	61	923	40	12.94	2.24
biological_process	GO:0043687	post-translational protein modification	47	293	40	31.42	2.23
molecular_function	GO:0003677	DNA binding	154	5226	40	5.77	2.22
biological_process	GO:0051607	defense response to virus	47	303	40	30.38	2.22
biological_process	GO:0009855	determination of bilateral symmetry	43	125	40	67.38	2.21
biological_process	GO:0031054	pre-miRNA processing	41	41	40	195.87	2.2
cellular_component	GO:0000932	cytoplasmic mRNA processing body	44	202	40	42.66	2.17
biological_process	GO:0040029	regulation of gene expression, epigenetic	40	40	40	195.87	2.14
molecular_function	GO:0003723	RNA binding	77	1875	40	8.04	2.1
biological_process	GO:0031053	primary miRNA processing	39	39	40	195.87	2.09
biological_process	GO:0010050	vegetative phase change	39	66	40	115.74	2.06
biological_process	GO:0000003	reproduction	84	2296	40	7.17	2.06
biological_process	GO:0010014	meristem initiation	40	127	40	61.69	2.05
cellular_component	GO:0005654	nucleoplasm	71	1701	40	8.18	2.03
biological_process	GO:0016568	chromatin modification	39	114	40	67.01	2.01
biological_process	GO:0007126	meiosis	44	394	40	21.87	1.99
biological_process	GO:0016575	histone deacetylation	39	138	40	55.35	1.99
molecular_function	GO:0042393	histone binding	41	290	40	27.69	1.94
biological_process	GO:0007131	reciprocal meiotic recombination	42	396	40	20.77	1.89
biological_process	GO:0000724	double-strand break repair via homologous recombination	40	333	40	23.53	1.85
biological_process	GO:0010073	meristem maintenance	35	71	40	96.56	1.84
biological_process	GO:0010228	vegetative to reproductive phase transition of meristem	39	297	40	25.72	1.84
biological_process	GO:0016570	histone modification	35	86	40	79.71	1.83
biological_process	GO:0009640	photomorphogenesis	37	215	40	33.71	1.81
molecular_function	GO:0035064	methylated histone residue binding	36	176	40	40.06	1.8
biological_process	GO:0009792	embryo development ending in birth or egg hatching	92	3478	40	5.18	1.75
biological_process	GO:0002119	nematode larval development	69	2144	40	6.3	1.75
biological_process	GO:0006281	DNA repair	56	1394	40	7.87	1.75
molecular_function	GO:0003714	transcription corepressor activity	40	472	40	16.6	1.74
biological_process	GO:0048451	petal formation	33	73	40	88.54	1.73
biological_process	GO:0048449	floral organ formation	33	74	40	87.35	1.73
biological_process	GO:0000398	mRNA splicing, via spliceosome	44	740	40	11.65	1.72
biological_process	GO:0035279	mRNA cleavage involved in gene silencing by miRNA	32	32	40	195.87	1.72
biological_process	GO:0000070	mitotic sister chromatid segregation	35	218	40	31.45	1.71
cellular_component	GO:0000785	chromatin	37	366	40	19.8	1.69
biological_process	GO:0048453	sepal formation	32	72	40	87.05	1.68
biological_process	GO:0040010	positive regulation of growth rate	58	1681	40	6.76	1.66
biological_process	GO:0030423	targeting of mRNA for destruction involved in RNA interference	31	31	40	195.87	1.66
biological_process	GO:0009793	embryo development ending in seed dormancy	39	586	40	13.04	1.62
molecular_function	GO:0003729	mRNA binding	39	587	40	13.01	1.62
biological_process	GO:0010216	maintenance of DNA methylation	30	30	40	195.87	1.61
cellular_component	GO:0016442	RNA-induced silencing complex	30	41	40	143.32	1.6
molecular_function	GO:0044212	transcription regulatory region DNA binding	40	682	40	11.49	1.6
cellular_component	GO:0000792	heterochromatin	30	77	40	76.31	1.57
cellular_component	GO:0005737	cytoplasm	356	21194	40	3.29	1.57
biological_process	GO:0040035	hermaphrodite genitalia development	41	803	40	10	1.56
biological_process	GO:0006396	RNA processing	34	422	40	15.78	1.51
cellular_component	GO:0016585	chromatin remodeling complex	29	90	40	63.11	1.51
biological_process	GO:0048096	chromatin-mediated maintenance of transcription	28	28	40	195.87	1.5
biological_process	GO:0060964	regulation of gene silencing by miRNA	28	28	40	195.87	1.5
biological_process	GO:0051225	spindle assembly	30	166	40	35.4	1.5
molecular_function	GO:0004407	histone deacetylase activity	29	122	40	46.56	1.48
biological_process	GO:0045944	positive regulation of transcription from RNA polymerase II promoter	68	2796	40	4.76	1.48
biological_process	GO:0007129	synapsis	29	127	40	44.73	1.48
cellular_component	GO:0005730	nucleolus	108	5611	40	3.77	1.47
biological_process	GO:0009555	pollen development	29	180	40	31.56	1.44
biological_process	GO:0033044	regulation of chromosome organization	27	106	40	49.89	1.39
biological_process	GO:0016444	somatic cell DNA recombination	26	36	40	141.46	1.39
biological_process	GO:0010332	response to gamma radiation	28	195	40	28.13	1.38
biological_process	GO:0009887	organ morphogenesis	30	368	40	15.97	1.36
biological_process	GO:0006355	regulation of transcription, DNA-dependent	117	6907	40	3.32	1.35
cellular_component	GO:0005677	chromatin silencing complex	25	28	40	174.88	1.34
molecular_function	GO:0009007	site-specific DNA-methyltransferase (adenine-specific) activity	25	37	40	132.35	1.33
biological_process	GO:0042127	regulation of cell proliferation	31	538	40	11.29	1.31
biological_process	GO:0030718	germ-line stem cell maintenance	25	80	40	61.21	1.3
biological_process	GO:0007281	germ cell development	27	245	40	21.59	1.3
molecular_function	GO:0003725	double-stranded RNA binding	26	168	40	30.31	1.3
biological_process	GO:0040027	negative regulation of vulval development	26	200	40	25.46	1.28
biological_process	GO:0006302	double-strand break repair	28	369	40	14.86	1.27
molecular_function	GO:0043565	sequence-specific DNA binding	42	1490	40	5.52	1.27
biological_process	GO:0000723	telomere maintenance	26	232	40	21.95	1.26
molecular_function	GO:0004842	ubiquitin-protein ligase activity	41	1464	40	5.49	1.25
molecular_function	GO:0035198	miRNA binding	23	42	40	107.26	1.22
cellular_component	GO:0005721	centromeric heterochromatin	23	49	40	91.94	1.22
biological_process	GO:0007286	spermatid development	25	241	40	20.32	1.2
biological_process	GO:0051568	histone H3-K4 methylation	23	94	40	47.93	1.19
biological_process	GO:0007549	dosage compensation	22	22	40	195.87	1.18
biological_process	GO:0045814	negative regulation of gene expression, epigenetic	22	22	40	195.87	1.18
molecular_function	GO:0003886	DNA (cytosine-5-)-methyltransferase activity	22	31	40	139.01	1.17
molecular_function	GO:0009008	DNA-methyltransferase activity	22	32	40	134.66	1.17
molecular_function	GO:0035197	siRNA binding	22	41	40	105.1	1.17
biological_process	GO:0042138	meiotic DNA double-strand break formation	23	131	40	34.39	1.17
biological_process	GO:0000956	nuclear-transcribed mRNA catabolic process	23	137	40	32.88	1.16
biological_process	GO:0009560	embryo sac egg cell differentiation	23	138	40	32.65	1.16
biological_process	GO:0040011	locomotion	39	1538	40	4.97	1.16
biological_process	GO:0000280	nuclear division	22	61	40	70.64	1.16
cellular_component	GO:0005720	nuclear heterochromatin	22	70	40	61.56	1.15
biological_process	GO:0010182	sugar mediated signaling pathway	22	109	40	39.53	1.13
biological_process	GO:0006357	regulation of transcription from RNA polymerase II promoter	34	1192	40	5.59	1.12

## Sheet: histone_mod
Namespace	GO_ID	GO_Name	Together	TermCount	SubjectCount	Score(PR)	Score(S%)
biological_process	GO:0051567	histone H3-K9 methylation	218	218	86	201.16	12
biological_process	GO:0016573	histone acetylation	169	169	86	201.16	9.31
molecular_function	GO:0003682	chromatin binding	243	1084	86	45.09	9.15
biological_process	GO:0016571	histone methylation	164	164	86	201.16	9.03
biological_process	GO:0009909	regulation of flower development	153	310	86	99.28	7.75
biological_process	GO:0006342	chromatin silencing	151	307	86	98.94	7.66
biological_process	GO:0016575	histone deacetylation	138	138	86	201.16	7.6
biological_process	GO:0043966	histone H3 acetylation	130	130	86	201.16	7.16
biological_process	GO:0034968	histone lysine methylation	129	129	86	201.16	7.1
molecular_function	GO:0042393	histone binding	139	290	86	96.42	7.07
biological_process	GO:0006306	DNA methylation	137	266	86	103.6	7.04
biological_process	GO:0000122	negative regulation of transcription from RNA polymerase II promoter	244	1928	86	25.46	6.97
cellular_component	GO:0000790	nuclear chromatin	154	563	86	55.02	6.92
molecular_function	GO:0003713	transcription coactivator activity	161	696	86	46.53	6.85
molecular_function	GO:0004402	histone acetyltransferase activity	124	153	86	163.03	6.72
biological_process	GO:0045892	negative regulation of transcription, DNA-dependent	242	2140	86	22.75	6.52
biological_process	GO:0045893	positive regulation of transcription, DNA-dependent	274	2704	86	20.38	6.45
biological_process	GO:0006338	chromatin remodeling	127	464	86	55.06	5.9
biological_process	GO:0043967	histone H4 acetylation	105	105	86	201.16	5.78
cellular_component	GO:0035267	NuA4 histone acetyltransferase complex	99	138	86	144.31	5.34
biological_process	GO:0051568	histone H3-K4 methylation	94	94	86	201.16	5.18
biological_process	GO:0016572	histone phosphorylation	91	91	86	201.16	5.01
biological_process	GO:0016570	histone modification	86	86	86	201.16	4.74
biological_process	GO:0008283	cell proliferation	126	998	86	25.4	4.69
biological_process	GO:0031048	chromatin silencing by small RNA	86	128	86	135.15	4.63
cellular_component	GO:0000123	histone acetyltransferase complex	83	94	86	177.62	4.54
biological_process	GO:0000911	cytokinesis by cell plate formation	87	189	86	92.6	4.54
biological_process	GO:0006346	methylation-dependent chromatin silencing	84	128	86	132.01	4.52
molecular_function	GO:0004407	histone deacetylase activity	82	122	86	135.2	4.42
biological_process	GO:0045944	positive regulation of transcription from RNA polymerase II promoter	189	2796	86	13.6	4.27
biological_process	GO:0006275	regulation of DNA replication	81	176	86	92.58	4.24
cellular_component	GO:0005634	nucleus	1198	29242	86	8.24	4.01
molecular_function	GO:0008134	transcription factor binding	112	1101	86	20.46	3.99
biological_process	GO:0051322	anaphase	72	141	86	102.72	3.82
molecular_function	GO:0035064	methylated histone residue binding	71	176	86	81.15	3.7
biological_process	GO:0051726	regulation of cell cycle	81	526	86	30.98	3.58
molecular_function	GO:0042054	histone methyltransferase activity	65	76	86	172.04	3.56
biological_process	GO:0043984	histone H4-K16 acetylation	64	64	86	201.16	3.52
molecular_function	GO:0044212	transcription regulatory region DNA binding	85	682	86	25.07	3.52
biological_process	GO:0016458	gene silencing	65	107	86	122.2	3.5
biological_process	GO:0006260	DNA replication	90	873	86	20.74	3.46
biological_process	GO:0048449	floral organ formation	63	74	86	171.25	3.45
biological_process	GO:0006974	response to DNA damage stimulus	98	1139	86	17.31	3.43
biological_process	GO:0031047	gene silencing by RNA	65	146	86	89.56	3.43
cellular_component	GO:0000785	chromatin	72	366	86	39.57	3.41
biological_process	GO:0009640	photomorphogenesis	67	215	86	62.69	3.41
molecular_function	GO:0003714	transcription corepressor activity	74	472	86	31.54	3.34
molecular_function	GO:0004842	ubiquitin-protein ligase activity	105	1464	86	14.43	3.31
biological_process	GO:0043982	histone H4-K8 acetylation	60	60	86	201.16	3.3
biological_process	GO:0000085	G2 phase of mitotic cell cycle	62	125	86	99.77	3.3
biological_process	GO:0016568	chromatin modification	61	114	86	107.64	3.26
biological_process	GO:0006357	regulation of transcription from RNA polymerase II promoter	95	1192	86	16.03	3.26
biological_process	GO:0043981	histone H4-K5 acetylation	59	59	86	201.16	3.25
biological_process	GO:0016567	protein ubiquitination	86	923	86	18.74	3.24
biological_process	GO:0010388	cullin deneddylation	61	142	86	86.41	3.22
molecular_function	GO:0004843	ubiquitin-specific protease activity	65	308	86	42.45	3.16
biological_process	GO:0016579	protein deubiquitination	64	299	86	43.06	3.12
cellular_component	GO:0035097	histone methyltransferase complex	57	70	86	163.8	3.12
biological_process	GO:0006302	double-strand break repair	66	369	86	35.98	3.11
cellular_component	GO:0000124	SAGA complex	58	109	86	107.04	3.11
biological_process	GO:0016578	histone deubiquitination	56	56	86	201.16	3.08
molecular_function	GO:0042826	histone deacetylase binding	59	202	86	58.75	3.01
biological_process	GO:0000226	microtubule cytoskeleton organization	62	349	86	35.74	2.95
cellular_component	GO:0005730	nucleolus	209	5611	86	7.49	2.9
cellular_component	GO:0048188	Set1C/COMPASS complex	52	55	86	190.18	2.86
molecular_function	GO:0004221	ubiquitin thiolesterase activity	57	241	86	47.58	2.85
cellular_component	GO:0005671	Ada2/Gcn5/Ada3 transcription activator complex	52	62	86	168.71	2.85
biological_process	GO:0043968	histone H2A acetylation	49	49	86	201.16	2.7
biological_process	GO:0070544	histone H3-K36 demethylation	49	49	86	201.16	2.7
molecular_function	GO:0002039	p53 binding	52	167	86	62.64	2.69
molecular_function	GO:0042800	histone methyltransferase activity (H3-K4 specific)	48	49	86	197.05	2.64
molecular_function	GO:0051864	histone demethylase activity (H3-K36 specific)	48	49	86	197.05	2.64
biological_process	GO:0010212	response to ionizing radiation	52	219	86	47.76	2.62
biological_process	GO:0010390	histone monoubiquitination	47	47	86	201.16	2.59
biological_process	GO:0045739	positive regulation of DNA repair	49	133	86	74.11	2.58
biological_process	GO:0010389	regulation of G2/M transition of mitotic cell cycle	48	95	86	101.64	2.58
cellular_component	GO:0071339	MLL1 complex	48	115	86	83.96	2.55
molecular_function	GO:0003677	DNA binding	175	5226	86	6.74	2.55
cellular_component	GO:0005654	nucleoplasm	87	1701	86	10.29	2.54
biological_process	GO:0034720	histone H3-K4 demethylation	46	46	86	201.16	2.53
biological_process	GO:0010628	positive regulation of gene expression	60	618	86	19.53	2.53
biological_process	GO:0006270	DNA replication initiation	50	231	86	43.54	2.5
biological_process	GO:0043066	negative regulation of apoptotic process	83	1722	86	9.7	2.4
molecular_function	GO:0042802	identical protein binding	83	1753	86	9.52	2.38
biological_process	GO:0022402	cell cycle process	45	150	86	60.35	2.34
molecular_function	GO:0043565	sequence-specific DNA binding	75	1490	86	10.13	2.32
cellular_component	GO:0005667	transcription factor complex	61	894	86	13.73	2.3
molecular_function	GO:0008270	zinc ion binding	94	2366	86	7.99	2.3
biological_process	GO:0008285	negative regulation of cell proliferation	65	1103	86	11.85	2.28
biological_process	GO:0035066	positive regulation of histone acetylation	41	41	86	201.16	2.26
cellular_component	GO:0000151	ubiquitin ligase complex	44	196	86	45.16	2.24
biological_process	GO:0034969	histone arginine methylation	40	40	86	201.16	2.2
molecular_function	GO:0010485	H4 histone acetyltransferase activity	40	41	86	196.25	2.2
cellular_component	GO:0000118	histone deacetylase complex	40	94	86	85.6	2.14
molecular_function	GO:0018024	histone-lysine N-methyltransferase activity	39	56	86	140.09	2.13
molecular_function	GO:0019899	enzyme binding	53	764	86	13.95	2.1
biological_process	GO:0006348	chromatin silencing at telomere	39	89	86	88.15	2.09
molecular_function	GO:0030374	ligand-dependent nuclear receptor transcription coactivator activity	40	138	86	58.31	2.09
molecular_function	GO:0050681	androgen receptor binding	39	97	86	80.88	2.08
biological_process	GO:0000724	double-strand break repair via homologous recombination	43	333	86	25.98	2.04
biological_process	GO:0051225	spindle assembly	39	166	86	47.26	2.01
biological_process	GO:0006355	regulation of transcription, DNA-dependent	170	6907	86	4.95	1.99
molecular_function	GO:0035241	protein-arginine omega-N monomethyltransferase activity	36	42	86	172.42	1.98
molecular_function	GO:0035242	protein-arginine omega-N asymmetric methyltransferase activity	36	42	86	172.42	1.98
biological_process	GO:0019919	peptidyl-arginine methylation, to asymmetrical-dimethyl arginine	36	43	86	168.41	1.97
cellular_component	GO:0043234	protein complex	60	1285	86	9.39	1.97
biological_process	GO:0016574	histone ubiquitination	35	35	86	201.16	1.93
biological_process	GO:0033523	histone H2B ubiquitination	35	35	86	201.16	1.93
biological_process	GO:0051571	positive regulation of histone H3-K4 methylation	35	35	86	201.16	1.93
molecular_function	GO:0032453	histone demethylase activity (H3-K4 specific)	35	36	86	195.57	1.93
cellular_component	GO:0030914	STAGA complex	35	37	86	190.28	1.93
biological_process	GO:0035196	production of miRNAs involved in gene silencing by miRNA	37	146	86	50.98	1.92
biological_process	GO:0043065	positive regulation of apoptotic process	50	846	86	11.89	1.91
biological_process	GO:0031065	positive regulation of histone deacetylation	34	34	86	201.16	1.87
biological_process	GO:0033169	histone H3-K9 demethylation	34	34	86	201.16	1.87
biological_process	GO:0006349	regulation of gene expression by genetic imprinting	34	55	86	124.35	1.85
biological_process	GO:0006261	DNA-dependent DNA replication	38	280	86	27.3	1.85
cellular_component	GO:0005669	transcription factor TFIID complex	34	125	86	54.71	1.78
cellular_component	GO:0000792	heterochromatin	33	77	86	86.21	1.77
biological_process	GO:0006366	transcription from RNA polymerase II promoter	46	825	86	11.22	1.77
cellular_component	GO:0005737	cytoplasm	396	21194	86	3.76	1.75
biological_process	GO:0010228	vegetative to reproductive phase transition of meristem	36	297	86	24.38	1.73
biological_process	GO:0030702	chromatin silencing at centromere	32	92	86	69.97	1.71
biological_process	GO:0007067	mitosis	37	407	86	18.29	1.69
molecular_function	GO:0005506	iron ion binding	39	551	86	14.24	1.68
biological_process	GO:0006511	ubiquitin-dependent protein catabolic process	42	743	86	11.37	1.67
biological_process	GO:0032968	positive regulation of transcription elongation from RNA polymerase II promoter	31	84	86	74.24	1.66
biological_process	GO:0010452	histone H3-K36 methylation	30	30	86	201.16	1.65
biological_process	GO:0035067	negative regulation of histone acetylation	30	30	86	201.16	1.65
biological_process	GO:0043983	histone H4-K12 acetylation	30	30	86	201.16	1.65
biological_process	GO:0070932	histone H3 deacetylation	30	30	86	201.16	1.65
biological_process	GO:0008284	positive regulation of cell proliferation	51	1331	86	7.71	1.65
molecular_function	GO:0031625	ubiquitin protein ligase binding	37	469	86	15.87	1.65
biological_process	GO:0018022	peptidyl-lysine methylation	30	45	86	134.1	1.64
cellular_component	GO:0005657	replication fork	30	73	86	82.67	1.61
molecular_function	GO:0042803	protein homodimerization activity	78	3175	86	4.94	1.59
cellular_component	GO:0033276	transcription factor TFTC complex	29	40	86	145.84	1.59
biological_process	GO:0006281	DNA repair	50	1394	86	7.22	1.58
biological_process	GO:0010267	production of ta-siRNAs involved in RNA interference	30	112	86	53.88	1.58
cellular_component	GO:0016593	Cdc73/Paf1 complex	29	56	86	104.17	1.57
biological_process	GO:0051091	positive regulation of sequence-specific DNA binding transcription factor activity	32	270	86	23.84	1.56
cellular_component	GO:0005829	cytosol	211	12062	86	3.52	1.54
biological_process	GO:0035518	histone H2A monoubiquitination	28	28	86	201.16	1.54
biological_process	GO:0070933	histone H4 deacetylation	28	28	86	201.16	1.54
molecular_function	GO:0046974	histone methyltransferase activity (H3-K9 specific)	28	29	86	194.22	1.54
biological_process	GO:0009616	virus induced gene silencing	29	101	86	57.76	1.54
molecular_function	GO:0001047	core promoter binding	29	106	86	55.03	1.53
molecular_function	GO:0016706	oxidoreductase activity, acting on paired donors, with incorporation or reduction of molecular oxygen, 2-oxoglutarate as one donor, and incorporation of one atom each of oxygen into both donors	29	109	86	53.52	1.53
biological_process	GO:0006325	chromatin organization	29	122	86	47.82	1.52
biological_process	GO:0016246	RNA interference	31	260	86	23.98	1.52
molecular_function	GO:0004674	protein serine/threonine kinase activity	52	1677	86	6.24	1.51
biological_process	GO:0048453	sepal formation	28	72	86	78.23	1.51
biological_process	GO:0048451	petal formation	28	73	86	77.16	1.5
biological_process	GO:0010564	regulation of cell cycle process	28	81	86	69.54	1.5
cellular_component	GO:0016585	chromatin remodeling complex	28	90	86	62.58	1.49
biological_process	GO:0035522	monoubiquitinated histone H2A deubiquitination	27	27	86	201.16	1.49
cellular_component	GO:0035517	PR-DUB complex	27	27	86	201.16	1.49
molecular_function	GO:0046972	histone acetyltransferase activity (H4-K16 specific)	27	27	86	201.16	1.49
biological_process	GO:0010332	response to gamma radiation	29	195	86	29.92	1.46
molecular_function	GO:0001078	RNA polymerase II core promoter proximal region sequence-specific DNA binding transcription factor activity involved in negative regulation of transcription	28	157	86	35.87	1.44
cellular_component	GO:0017053	transcriptional repressor complex	28	162	86	34.77	1.44
molecular_function	GO:0043995	histone acetyltransferase activity (H4-K5 specific)	26	26	86	201.16	1.43
molecular_function	GO:0043996	histone acetyltransferase activity (H4-K8 specific)	26	26	86	201.16	1.43
biological_process	GO:0006978	DNA damage response, signal transduction by p53 class mediator resulting in transcription of p21 class mediator	26	53	86	98.68	1.41
molecular_function	GO:0043130	ubiquitin binding	28	210	86	26.82	1.4
biological_process	GO:0030308	negative regulation of cell growth	32	501	86	12.85	1.4
molecular_function	GO:0047485	protein N-terminus binding	29	284	86	20.54	1.4
biological_process	GO:0006468	protein phosphorylation	61	2614	86	4.69	1.4
